# Supplementary material for: Genome-wide analysis of cell-Free DNA methylation profiling with MeDIP-seq identified potential biomarkers for colorectal cancer
Source: World J Surg Oncol. 2022 Jan 22;20:21. doi: 10.1186/s12957-022-02487-4 (PMC8783473; doi:10.1186/s12957-022-02487-4)
Supplement: Supplementary file 1 — Additional file 1: Supplementary Table 1. Genome DMRs identified in cfDNA of colorectal cancer patient plasma. [file 12957_2022_2487_MOESM1_ESM.xlsx]

## Sheet: genome.ttest.ws500.p0.05.homer
Supplementary Table 1: Genome DMRs identified in cfDNA of colorectal cancer patient plasma
State	Chr	Start	End	Strand	Annotation	Distance to TSS	Nearest PromoterID	Entrez ID	Nearest Unigene	Nearest Refseq	Nearest Ensembl	Gene Name	Gene Alias	Gene Description	Gene Type
Hypomethylation	chr2	10151501	10152000	+	Intergenic	31778	NR_135558	101929882	Hs.405158	NR_135558		LOC101929882	-	uncharacterized LOC101929882	ncRNA
Hypermethylation	chr10	31760001	31760500	+	intron	149700	NM_001323671	6935	Hs.124503	NM_030751	ENSG00000148516	ZEB1	AREB6|BZP|DELTAEF1|FECD6|NIL2A|PPCD3|TCF8|ZFHEP|ZFHX1A	zinc finger E-box binding homeobox 1	protein-coding
Hypomethylation	chr10	46322001	46322500	+	exon	-9478	NM_001351234	643479	Hs.522900	NM_001351234		FAM25E	FAM25D	family with sequence similarity 25 member E	protein-coding
Hypermethylation	chr9	72125501	72126000	+	intron	161525	NM_001163	320	Hs.171939	NM_001163	ENSG00000107282	APBA1	D9S411E|LIN10|MINT1|X11|X11A|X11ALPHA	amyloid beta precursor protein binding family A member 1	protein-coding
Hypermethylation	chr16	9418501	9419000	+	Intergenic	-30695	NR_135195	101927009	Hs.537273	NR_135195	ENSG00000261617	LINC02177	-	long intergenic non-protein coding RNA 2177	ncRNA
Hypomethylation	chr2	131591001	131591500	+	Intergenic	77386	NM_001105195	205147	Hs.369289	NM_152698	ENSG00000178171	AMER3	FAM123C	APC membrane recruitment protein 3	protein-coding
Hypomethylation	chr1	218773001	218773500	+	intron	89813	NR_146760	440714	Hs.146774	NR_146760	ENSG00000228208	C1orf143	-	chromosome 1 open reading frame 143 (putative)	ncRNA
Hypomethylation	chrX	1807501	1808000	+	Intergenic	73724	NM_001171039	438	Hs.522572	NM_004043	ENSG00000196433	ASMT	ASMTY|HIOMT|HIOMTY	acetylserotonin O-methyltransferase	protein-coding
Hypermethylation	chr1	226325001	226325500	+	Intergenic	-10454	NR_146443	107985353	Hs.735455	NR_146443	ENSG00000234478	ACBD3-AS1	-	ACBD3 antisense RNA 1	ncRNA
Hypomethylation	chr17	76639501	76640000	+	Intergenic	-11611	NR_110848	101928710	Hs.464224	NR_110848	ENSG00000267123	LINC02081	XLOC_012582	long intergenic non-protein coding RNA 2081	ncRNA
Hypomethylation	chr8	1323001	1323500	+	intron	-72427	NR_111948	286083	Hs.382131	NR_033895	ENSG00000275427	LOC286083	-	uncharacterized LOC286083	ncRNA
Hypomethylation	chr5	16422501	16423000	+	intron	18461	NR_104625	101929505	Hs.639360	NR_104625	ENSG00000248150	LINC02150	-	long intergenic non-protein coding RNA 2150	ncRNA
Hypomethylation	chr2	35026001	35026500	+	Intergenic	123626	NR_126404	104355288	Hs.624529	NR_126404	ENSG00000228262	LINC01320	-	long intergenic non-protein coding RNA 1320	ncRNA
Hypomethylation	chr8	7123501	7124000	+	Intergenic	-2736	NR_027000	349196	Hs.559040	NM_001025473		LINC00965	-	long intergenic non-protein coding RNA 965	ncRNA
Hypomethylation	chr12	57586001	57586500	+	intron	-2037	NR_031597	100302201		NR_031597	ENSG00000221365	MIR1228	MIRN1228|hsa-mir-1228|mir-1228	microRNA 1228	ncRNA
Hypomethylation	chr3	133553501	133554000	+	intron	50873	NM_021203	58477	Hs.12152	NM_021203	ENSG00000144867	SRPRB	APMCF1	SRP receptor subunit beta	protein-coding
Hypomethylation	chr17	36034001	36034500	+	Intergenic	-30757	NM_001291476	11056	Hs.590937	NM_007010	ENSG00000278053	DDX52	HUSSY19|ROK1	DExD-box helicase 52	protein-coding
Hypomethylation	chr4	5445001	5445500	+	intron	-81046	NR_126519	10141	Hs.177972	NM_005750	ENSG00000082929	LINC01587	C4orf6|aC1	long intergenic non-protein coding RNA 1587	ncRNA
Hypomethylation	chr7	63207001	63207500	+	Intergenic	125782	NR_036246	100422917		NR_036246	ENSG00000264426	MIR4283-1	-	microRNA 4283-1	ncRNA
Hypomethylation	chr7	30521501	30522000	+	Intergenic	-3268	NM_001354849	10392	Hs.405153	NM_006092	ENSG00000106100	NOD1	CARD4|CLR7.1|NLRC1	nucleotide binding oligomerization domain containing 1	protein-coding
Hypomethylation	chr8	1419501	1420000	+	intron	150080	NR_103863	100507435	Hs.667133	NR_103863	ENSG00000253267	DLGAP2-AS1	-	DLGAP2 antisense RNA 1	ncRNA
Hypomethylation	chr6	131647501	131648000	+	Intergenic	76451	NM_138633	9465	Hs.486483	NM_004842	ENSG00000118507	AKAP7	AKAP15|AKAP18	A-kinase anchoring protein 7	protein-coding
Hypomethylation	chr9	117941001	117941500	+	intron	37153	NM_017418	50514	Hs.148841	NM_017418	ENSG00000173077	DEC1	CTS9	deleted in esophageal cancer 1	protein-coding
Hypomethylation	chr14	105916001	105916500	+	intron	-23025	NM_001270837	1397	Hs.534309	NM_001312	ENSG00000182809	CRIP2	CRIP|CRP2|ESP1	cysteine rich protein 2	protein-coding
Hypomethylation	chr2	242035001	242035500	+	TTS	6497	NR_028050	130916	Hs.159556	NM_182501	ENSG00000122085	MTERF4	MTERFD2	mitochondrial transcription termination factor 4	protein-coding
Hypomethylation	chr6	34366001	34366500	+	intron	-5793	NM_006703	11165	Hs.188882	NM_006703	ENSG00000272325	NUDT3	DIPP|DIPP-1|DIPP1	nudix hydrolase 3	protein-coding
Hypomethylation	chr1	228769501	228770000	+	Intergenic	-8015	NR_106988
Hypomethylation	chr9	42852001	42852500	+	intron	4952	NR_136299	101929583	Hs.404758	NR_136299		LOC101929583	-	methylenetetrahydrofolate dehydrogenase (NADP+ dependent) 1 like pseudogene	pseudo
Hypomethylation	chr1	19001	19500	+	intron	-1814	NR_128720	103504738		NR_128720	ENSG00000278739	MIR6859-4	hsa-mir-6859-4	microRNA 6859-4	ncRNA
Hypomethylation	chr15	29021501	29022000	+	Intergenic	-11639	NR_036475	100289656	Hs.646539	NR_036475	ENSG00000232431	LOC100289656	-	Dexi homolog (mouse) pseudogene	pseudo
Hypermethylation	chr8	43829001	43829500	+	Intergenic	681665	NM_001002920	340441	Hs.531579	NM_001002920	ENSG00000188877	POTEA	A26A1|CT104.3|POTE-8|POTE8	POTE ankyrin domain family member A	protein-coding
Hypermethylation	chr18	55389501	55390000	+	intron	80797	NM_005603	5205	Hs.216623	NM_005603	ENSG00000081923	ATP8B1	ATPIC|BRIC|FIC1|ICP1|PFIC|PFIC1	ATPase phospholipid transporting 8B1	protein-coding
Hypermethylation	chr11	47279501	47280000	+	intron	282	NM_005693	10062	Hs.438863	NM_005693	ENSG00000025434	NR1H3	LXR-a|LXRA|RLD-1	nuclear receptor subfamily 1 group H member 3	protein-coding
Hypomethylation	chr8	103080001	103080500	+	intron	56312	NM_001040625	83988	Hs.492427	NM_032041	ENSG00000104490	NCALD	-	neurocalcin delta	protein-coding
Hypomethylation	chr4	95214501	95215000	+	Intergenic	40305	NM_001254949	56916	Hs.410406	NM_020159	ENSG00000163104	SMARCAD1	ADERM|BASNS|ETL1|HEL1	SWI/SNF-related, matrix-associated actin-dependent regulator of chromatin, subfamily a, containing DEAD/H box 1	protein-coding
Hypomethylation	chr10	102090001	102090500	+	promoter-TSS	-7	NM_001253837	9033	Hs.159241	NM_016112	ENSG00000107593	PKD2L1	PCL|PKD2L|PKDL|TRPP3	polycystin 2 like 1, transient receptor potential cation channel	protein-coding
Hypomethylation	chr4	24325001	24325500	+	intron	149202	NR_148986	10891	Hs.527078	NM_013261	ENSG00000109819	PPARGC1A	LEM6|PGC-1(alpha)|PGC-1alpha|PGC-1v|PGC1|PGC1A|PPARGC1	PPARG coactivator 1 alpha	protein-coding
Hypermethylation	chrX	74096501	74097000	+	intron	48537	NM_001008537	340533	Hs.124128	NM_001008537	ENSG00000050030	NEXMIF	KIAA2022|KIDLIA|MRX98|XPN	neurite extension and migration factor	protein-coding
Hypomethylation	chr16	18534001	18534500	+	intron	-28416	NR_036145	100423006		NR_036145	ENSG00000266454	MIR3179-3	-	microRNA 3179-3	ncRNA
Hypermethylation	chr15	83553501	83554000	+	intron	67726	NM_199330	9455	Hs.578443	NM_004839	ENSG00000103942	HOMER2	ACPD|CPD|DFNA68|HOMER-2|VESL-2	homer scaffold protein 2	protein-coding
Hypomethylation	chr1	149261001	149261500	+	Intergenic	-26985	NR_145442	644634		NM_001348147		FAM231D	-	family with sequence similarity 231 member D	protein-coding
Hypomethylation	chr11	129153001	129153500	+	promoter-TSS	-191	NR_145484	399975		NM_207431		LOC399975	-	uncharacterized LOC399975	ncRNA
Hypomethylation	chr16	32823501	32824000	+	Intergenic	72713	NR_003083	386757	Hs.433146	NM_198857	ENSG00000214617	SLC6A10P	CT-2|CT2|SLC6A10|SLC6A10pA	solute carrier family 6 member 10, pseudogene	pseudo
Hypomethylation	chr1	23954001	23954500	+	intron	426	NM_001348075	259283	Hs.523369	NM_001348075		MDS2	-	myelodysplastic syndrome 2 translocation associated	protein-coding
Hypomethylation	chr14	98362001	98362500	+	Intergenic	82211	NR_152750	388011	Hs.651477	NR_015430	ENSG00000246223	LINC01550	C14orf64	long intergenic non-protein coding RNA 1550	ncRNA
Hypomethylation	chr11	65121001	65121500	+	TTS	-1032	NM_145719	220359	Hs.632121	NM_145719	ENSG00000173825	TIGD3	-	tigger transposable element derived 3	protein-coding
Hypomethylation	chr9	15055001	15055500	+	Intergenic	61925	NR_003920	389705	Hs.431257	NR_003920		LOC389705	-	histone PARylation factor 1 pseudogene	pseudo
Hypomethylation	chr3	81433501	81434000	+	Intergenic	377200	NM_000158	2632	Hs.436062	NM_000158	ENSG00000114480	GBE1	APBD|GBE|GSD4	1,4-alpha-glucan branching enzyme 1	protein-coding
Hypomethylation	chr18	71422501	71423000	+	Intergenic	392249	NM_152676	201456	Hs.664011	NM_152676	ENSG00000141665	FBXO15	FBX15	F-box protein 15	protein-coding
Hypermethylation	chr17	22251001	22251500	+	Intergenic	228813	NM_001190452	100462977	Hs.740185	NM_001190452	ENSG00000256618	MTRNR2L1	HN1	MT-RNR2 like 1	protein-coding
Hypomethylation	chr1	223202001	223202500	+	Intergenic	114374	NM_003268	7100	Hs.604542	NM_003268	ENSG00000187554	TLR5	MELIOS|SLE1|SLEB1|TIL3	toll like receptor 5	protein-coding
Hypermethylation	chrY	829501	830000	+	Intergenic	294671	NM_006883	6473	Hs.105932	NM_000451	ENSG00000185960	SHOX	GCFX|PHOG|SHOXY|SS	short stature homeobox	protein-coding
Hypomethylation	chr17	47930001	47930500	+	Intergenic	-4871	NM_170685	255061	Hs.652130	NM_170685	ENSG00000176358	TAC4	EK|HK-1|HK1|PPT-C	tachykinin 4	protein-coding
Hypomethylation	chr1	11582001	11582500	+	intron	42955	NM_020780	57540	Hs.202355	NM_020780	ENSG00000204624	DISP3	PTCHD2	dispatched RND transporter family member 3	protein-coding
Hypomethylation	chr17	48680001	48680500	+	intron	-31968	NM_003786	8714	Hs.463421	NM_003786	ENSG00000108846	ABCC3	ABC31|EST90757|MLP2|MOAT-D|MRP3|cMOAT2	ATP binding cassette subfamily C member 3	protein-coding
Hypomethylation	chr4	992001	992500	+	intron	-5022	NM_213613	10861	Hs.658244	NM_022042	ENSG00000145217	SLC26A1	CAON|EDM4|SAT-1|SAT1	solute carrier family 26 member 1	protein-coding
Hypomethylation	chr18	46397001	46397500	+	Intergenic	71927	NM_001190823	4092	Hs.465087	NM_005904	ENSG00000101665	SMAD7	CRCS3|MADH7|MADH8	SMAD family member 7	protein-coding
Hypomethylation	chr3	42731501	42732000	+	intron	4739	NM_152393	131377	Hs.350288	NM_152393	ENSG00000157119	KLHL40	KBTBD5|NEM8|SRYP|SYRP	kelch like family member 40	protein-coding
Hypomethylation	chr19	46807501	46808000	+	intron	894	NM_152794	64344	Hs.420830	NM_022462	ENSG00000124440	HIF3A	HIF-3A|HIF3-alpha-1|IPAS|MOP7|PASD7|bHLHe17	hypoxia inducible factor 3 subunit alpha	protein-coding
Hypomethylation	chr15	99247501	99248000	+	intron	-53300	NR_126453	104472848	Hs.349049	NR_126453		IRAIN	IGF1R-AS	IGF1R antisense imprinted non-protein coding RNA	ncRNA
Hypomethylation	chr9	66458001	66458500	+	intron	961	NR_121647	103352539	Hs.351215	NR_121647	ENSG00000238113	LINC01410	-	long intergenic non-protein coding RNA 1410	ncRNA
Hypomethylation	chr18	60821501	60822000	+	intron	164863	NM_000657	596	Hs.150749	NM_000633	ENSG00000171791	BCL2	Bcl-2|PPP1R50	BCL2, apoptosis regulator	protein-coding
Hypomethylation	chr10	35733501	35734000	+	intron	107948	NM_001282852	219771	Hs.14745	NM_145012	ENSG00000108100	CCNY	C10orf9|CBCP1|CCNX|CFP1	cyclin Y	protein-coding
Hypomethylation	chr1	156664501	156665000	+	Intergenic	10709	NM_001878	1382	Hs.405662	NM_001878	ENSG00000143320	CRABP2	CRABP-II|RBP6	cellular retinoic acid binding protein 2	protein-coding
Hypomethylation	chr17	77673001	77673500	+	Intergenic	7808	NR_039893	100616170		NR_039893	ENSG00000266665	MIR4739	mir-4739	microRNA 4739	ncRNA
Hypermethylation	chr8	2420001	2420500	+	intron	60203	NR_125423	101927815	Hs.571467	NR_125423	ENSG00000254319	LOC101927815	-	uncharacterized LOC101927815	ncRNA
Hypomethylation	chr15	55074001	55074500	+	Intergenic	-274695	NR_135679	105370829	Hs.174934	NR_135679	ENSG00000260937	LOC105370829	-	uncharacterized LOC105370829	ncRNA
Hypomethylation	chr12	124966501	124967000	+	intron	85260	NM_001077261	9612	Hs.137510	NM_006312	ENSG00000196498	NCOR2	CTG26|N-CoR2|SMAP270|SMRT|SMRTE|SMRTE-tau|TNRC14|TRAC|TRAC-1|TRAC1	nuclear receptor corepressor 2	protein-coding
Hypomethylation	chr2	240890501	240891000	+	intron	-8239	NR_039949	100616417		NR_039949	ENSG00000264279	MIR4786	mir-4786	microRNA 4786	ncRNA
Hypomethylation	chr14	41988501	41989000	+	Intergenic	-87309	NR_144388	145581	Hs.136893	NM_152447	ENSG00000165379	LRFN5	C14orf146|FIGLER8|SALM5	leucine rich repeat and fibronectin type III domain containing 5	protein-coding
Hypomethylation	chr19	47549001	47549500	+	TTS	2632	NM_017854	54958	Hs.105606	NM_017854	ENSG00000130748	TMEM160	-	transmembrane protein 160	protein-coding
Hypomethylation	chr2	2856001	2856500	+	Intergenic	273548	NR_110228	101927554	Hs.638446	NR_110228	ENSG00000234423	LINC01250	-	long intergenic non-protein coding RNA 1250	ncRNA
Hypomethylation	chr13	57729501	57730000	+	exon	1555	NM_001130407	729250	Hs.525056	NM_001130407	ENSG00000234278	PRR20E	-	proline rich 20E	protein-coding
Hypomethylation	chr13	25801501	25802000	+	Intergenic	46280	NR_120427	102723318	Hs.549877	NR_120427		LINC01053	-	long intergenic non-protein coding RNA 1053	ncRNA
Hypomethylation	chr6	73867001	73867500	+	intron	-14013	NR_046621	100873997	Hs.741819	NR_046621	ENSG00000229154	KCNQ5-AS1	-	KCNQ5 antisense RNA 1	ncRNA
Hypomethylation	chr16	15015501	15016000	+	intron	-4044	NR_106971	102465684		NR_106971	ENSG00000273613	MIR6511A4	MIR6511A-4|hsa-mir-6511a-4	microRNA 6511a-4	ncRNA
Hypomethylation	chr18	29581001	29581500	+	Intergenic	-17195	NM_017831	54941	Hs.633703	NM_017831	ENSG00000101695	RNF125	TNORS|TRAC-1|TRAC1	ring finger protein 125	protein-coding
Hypomethylation	chr15	72494501	72495000	+	intron	-4614	NM_001012642	196996	Hs.596332	NM_001012642	ENSG00000175318	GRAMD2A	GRAMD2	GRAM domain containing 2A	protein-coding
Hypomethylation	chr3	125413501	125414000	+	Intergenic	-79807	NR_153417	105374312	Hs.637431	NR_153417	ENSG00000272840	LOC105374312	-	uncharacterized LOC105374312	ncRNA
Hypermethylation	chr19	27732501	27733000	+	Intergenic	-551589	NR_110689	101927151	Hs.567934	NR_110687	ENSG00000267575	LOC101927151	-	uncharacterized LOC101927151	ncRNA
Hypermethylation	chrX	61723001	61723500	+	Intergenic	847968	NM_001012968	139886	Hs.612782	NM_001012968	ENSG00000186767	SPIN4	TDRD28	spindlin family member 4	protein-coding
Hypomethylation	chrX	154689001	154689500	+	promoter-TSS	346	NM_080720	83740	Hs.534498	NM_080720	ENSG00000277745	H2AFB3	H2ABBD|H2AFB	H2A histone family member B3	protein-coding
Hypomethylation	chr3	27256501	27257000	+	TTS	1264	NM_001304384	152110	Hs.506115	NM_152534	ENSG00000163491	NEK10	-	NIMA related kinase 10	protein-coding
Hypomethylation	chr1	44103001	44103500	+	Intergenic	-12547	NM_014663	9682	Hs.155983	NM_014663	ENSG00000066135	KDM4A	JHDM3A|JMJD2|JMJD2A|TDRD14A	lysine demethylase 4A	protein-coding
Hypomethylation	chr11	69294501	69295000	+	Intergenic	-5579	NR_120544	101928292	Hs.736219	NR_120542		LINC01488	BRCAT8	long intergenic non-protein coding RNA 1488	ncRNA
Hypermethylation	chr12	70407001	70407500	+	Intergenic	188147	NM_182530	196446	Hs.253773	NM_182530	ENSG00000166268	MYRFL	C12orf15|C12orf28|bcm1377	myelin regulatory factor like	protein-coding
Hypermethylation	chr9	92470501	92471000	+	Intergenic	216052	NR_024280	100129066	Hs.125947	NR_024280	ENSG00000237372	UNQ6494	-	uncharacterized LOC100129066	ncRNA
Hypomethylation	chr17	18335001	18335500	+	TTS	5075	NR_146075	339241	Hs.579265	NR_146075		KRT17P2	-	keratin 17 pseudogene 2	pseudo
Hypermethylation	chr1	50342001	50342500	+	intron	147376	NM_032785	84871	Hs.551844	NM_032785	ENSG00000186094	AGBL4	CCP6	ATP/GTP binding protein like 4	protein-coding
Hypomethylation	chr12	19523501	19524000	+	3' UTR	-68858	NM_001114176	121536	Hs.126497	NM_153207	ENSG00000139154	AEBP2	-	AE binding protein 2	protein-coding
Hypomethylation	chr4	7117501	7118000	+	Intergenic	-12647	NR_027441	730971	Hs.591718	NR_027441		LINC02447	-	long intergenic non-protein coding RNA 2447	ncRNA
Hypomethylation	chr14	24000501	24001000	+	exon	18731	NR_046052	79178	Hs.655179	NM_024328	ENSG00000259431	THTPA	THTP|THTPASE	thiamine triphosphatase	protein-coding
Hypermethylation	chr7	96894501	96895000	+	Intergenic	148845	NM_020186	57001	Hs.592269	NM_020186	ENSG00000196636	SDHAF3	ACN9|DC11|LYRM10|Sdh7	succinate dehydrogenase complex assembly factor 3	protein-coding
Hypermethylation	chr15	20215001	20215500	+	Intergenic	-272747	NR_038836	646096	Hs.448789	NR_038836	ENSG00000259156	CHEK2P2	-	checkpoint kinase 2 pseudogene 2	pseudo
Hypomethylation	chr1	25323501	25324000	+	Intergenic	-26244	NR_039623	100616365		NR_039623	ENSG00000264371	MIR4425	-	microRNA 4425	ncRNA
Hypermethylation	chr18	108001	108500	+	promoter-TSS	-815	NR_033770	727758	Hs.585843	NR_033770	ENSG00000263006	ROCK1P1	-	Rho associated coiled-coil containing protein kinase 1 pseudogene 1	pseudo
Hypomethylation	chr14	105356001	105356500	+	intron	24600	NM_015005	283638	Hs.533721	NM_015005	ENSG00000099814	CEP170B	CEP170R|FAM68C|KIAA0284	centrosomal protein 170B	protein-coding
Hypomethylation	chr9	134767001	134767500	+	intron	-151919	NM_001304275	2889	Hs.127897	NM_005312	ENSG00000107263	RAPGEF1	C3G|GRF2	Rap guanine nucleotide exchange factor 1	protein-coding
Hypomethylation	chr6	168479501	168480000	+	promoter-TSS	89	NM_024919	79981	Hs.266746	NM_024919	ENSG00000153303	FRMD1	bA164L23.1	FERM domain containing 1	protein-coding
Hypomethylation	chr12	12264001	12264500	+	promoter-TSS	-636	NR_128710	103504734		NR_128710	ENSG00000283475	MIR1244-4	hsa-mir-1244-4	microRNA 1244-4	ncRNA
Hypomethylation	chr4	68932001	68932500	+	intron	-3235	NR_027094	401135	Hs.130270	NM_001014372		SYT14P1	CHR415SYT|SYT14L|SYTDEP	synaptotagmin 14 pseudogene 1	pseudo
Hypomethylation	chr7	29683001	29683500	+	Intergenic	37194	NR_039600	100616354		NR_039600	ENSG00000212024	MIR550A3	mir-550a-3	microRNA 550a-3	ncRNA
Hypomethylation	chr15	23786001	23786500	+	Intergenic	21028	NR_039731	100616275		NR_039731	ENSG00000265673	MIR4508	mir-4508	microRNA 4508	ncRNA
Hypomethylation	chr18	72628001	72628500	+	intron	285331	NM_017757	55628	Hs.536490	NM_017757	ENSG00000215421	ZNF407	-	zinc finger protein 407	protein-coding
Hypomethylation	chr13	41528501	41529000	+	intron	27668	NM_001145353	1997	Hs.135646	NM_172373	ENSG00000120690	ELF1	EFTUD1|RIA1	E74 like ETS transcription factor 1	protein-coding
Hypomethylation	chr8	979001	979500	+	intron	271573	NR_111948	286083	Hs.382131	NR_033895	ENSG00000275427	LOC286083	-	uncharacterized LOC286083	ncRNA
Hypomethylation	chr5	177559001	177559500	+	intron	1288	NM_001288794	64777	Hs.27222	NM_022762	ENSG00000145916	RMND5B	GID2|GID2B	required for meiotic nuclear division 5 homolog B	protein-coding
Hypomethylation	chr2	159710001	159710500	+	Intergenic	58421	NM_001017920	92196	Hs.59761	NM_001017920	ENSG00000163331	DAPL1	-	death associated protein like 1	protein-coding
Hypermethylation	chr2	111326001	111326500	+	intron	8428	NM_005054	84220	Hs.469630	NM_005054	ENSG00000015568	RGPD5	BS-63|BS63|HEL161|RGP5	RANBP2-like and GRIP domain containing 5	protein-coding
Hypermethylation	chr2	186711001	186711500	+	Intergenic	-46372	NR_144454	107985781	Hs.397593	NR_144453	ENSG00000231646	FSIP2-AS1	-	FSIP2 antisense RNA 1	ncRNA
Hypomethylation	chr2	66054501	66055000	+	Intergenic	-395094	NM_181784	200734	Hs.59332	NM_181784	ENSG00000198369	SPRED2	Spred-2	sprouty related EVH1 domain containing 2	protein-coding
Hypermethylation	chr19	40841501	40842000	+	intron	12566	NM_001256441	126526	Hs.631557	NM_178830	ENSG00000160392	C19orf47	-	chromosome 19 open reading frame 47	protein-coding
Hypomethylation	chr16	88764001	88764500	+	intron	5775	NM_001171816	115992	Hs.513804	NM_178841	ENSG00000158717	RNF166	-	ring finger protein 166	protein-coding
Hypermethylation	chr3	89268501	89269000	+	intron	112076	NM_005233	2042	Hs.123642	NM_005233	ENSG00000044524	EPHA3	EK4|ETK|ETK1|HEK|HEK4|TYRO4	EPH receptor A3	protein-coding
Hypomethylation	chr1	55798501	55799000	+	Intergenic	107436	NR_039618	100616272		NR_039618	ENSG00000265822	MIR4422	mir-4422	microRNA 4422	ncRNA
Hypomethylation	chr6	161186001	161186500	+	Intergenic	63025	NM_001168338	5340	Hs.143436	NM_000301	ENSG00000122194	PLG	-	plasminogen	protein-coding
Hypomethylation	chr14	32597501	32598000	+	intron	51255	NM_001173	394	Hs.592313	NM_001173	ENSG00000100852	ARHGAP5	GFI2|RhoGAP5|p190-B|p190BRhoGAP	Rho GTPase activating protein 5	protein-coding
Hypomethylation	chr1	161049001	161049500	+	intron	-9490	NM_001287602	257106	Hs.389374	NM_181720	ENSG00000186517	ARHGAP30	-	Rho GTPase activating protein 30	protein-coding
Hypermethylation	chr11	120826001	120826500	+	intron	2498	NR_133004	101929208	Hs.662310	NR_133004		LOC101929208	-	uncharacterized LOC101929208	ncRNA
Hypomethylation	chr4	95308501	95309000	+	Intergenic	-44723	NM_014485	27306	Hs.128433	NM_014485	ENSG00000163106	HPGDS	GSTS|GSTS1|GSTS1-1|PGD2|PGDS	hematopoietic prostaglandin D synthase	protein-coding
Hypomethylation	chr2	87012501	87013000	+	non-coding	6087	NR_027353	925	Hs.85258	NM_001768	ENSG00000153563	CD8A	CD8|Leu2|MAL|p32	CD8a molecule	protein-coding
Hypomethylation	chr2	240001501	240002000	+	intron	5872	NR_039643	100616493		NR_039643	ENSG00000264810	MIR4441	-	microRNA 4441	ncRNA
Hypomethylation	chr8	142991501	142992000	+	Intergenic	87907	NR_130468	100616374		NR_130468	ENSG00000265612	MIR4539	-	microRNA 4539	ncRNA
Hypomethylation	chr7	158124001	158124500	+	intron	201255	NR_030325	693180		NR_030325	ENSG00000207637	MIR595	MIRN595|hsa-mir-595	microRNA 595	ncRNA
Hypomethylation	chr6	107196001	107196500	+	intron	-35750	NR_030314	693172		NR_030314	ENSG00000207577	MIR587	MIRN587|hsa-mir-587	microRNA 587	ncRNA
Hypermethylation	chr17	2324001	2324500	+	intron	-5520	NR_028335	284009	Hs.632244	NM_001025459		LOC284009	-	uncharacterized LOC284009	ncRNA
Hypomethylation	chr16	21534001	21534500	+	Intergenic	-2485	NR_002594	387254	Hs.448808	NR_002594		SLC7A5P2	IMAA|MMAA	solute carrier family 7 member 5 pseudogene 2	pseudo
Hypomethylation	chr16	3778001	3778500	+	exon	-10652	NM_001272049	10131	Hs.30345	NM_016292	ENSG00000126602	TRAP1	HSP 75|HSP75|HSP90L|TRAP-1	TNF receptor associated protein 1	protein-coding
Hypomethylation	chr1	443501	444000	+	Intergenic	76091	NM_001005224	26683	Hs.632360	NM_001005224	ENSG00000230178	OR4F3	-	olfactory receptor family 4 subfamily F member 3	protein-coding
Hypermethylation	chr12	78485501	78486000	+	intron	260681	NM_001024383	89795	Hs.655301	NM_014903	ENSG00000067798	NAV3	POMFIL1|STEERIN3|unc53H3	neuron navigator 3	protein-coding
Hypomethylation	chr8	143227501	143228000	+	Intergenic	-29950	NR_039682	100616268		NR_039682	ENSG00000265247	MIR4472-1	-	microRNA 4472-1	ncRNA
Hypomethylation	chr14	19585501	19586000	+	TTS	-19070	NR_110504	101929572	Hs.96459	NR_110504	ENSG00000276888	LOC101929572	-	uncharacterized LOC101929572	ncRNA
Hypomethylation	chr19	1036501	1037000	+	intron	-3352	NM_019112	10347	Hs.134514	NM_019112	ENSG00000064687	ABCA7	ABCA-SSN|ABCX|AD9	ATP binding cassette subfamily A member 7	protein-coding
Hypomethylation	chr1	10166501	10167000	+	intron	73709	NM_006048	10277	Hs.593974	NM_006048	ENSG00000130939	UBE4B	E4|HDNB1|UBOX3|UFD2|UFD2A	ubiquitination factor E4B	protein-coding
Hypomethylation	chr15	28886501	28887000	+	Intergenic	-12838	NR_036443	440248	Hs.531509	NM_199045	ENSG00000206149	HERC2P9	-	hect domain and RLD 2 pseudogene 9	pseudo
Hypomethylation	chr11	126282001	126282500	+	intron	6173	NM_001254759	6484	Hs.591947	NM_006278	ENSG00000110080	ST3GAL4	CGS23|NANTA3|SAT3|SIAT4|SIAT4C|ST-4|ST3GalA.2|ST3GalIV|STZ|gal-NAc6S	ST3 beta-galactoside alpha-2,3-sialyltransferase 4	protein-coding
Hypomethylation	chr18	23578001	23578500	+	Intergenic	92361	NM_001007559	6760	Hs.129261	NM_005637	ENSG00000141380	SS18	SSXT|SYT	SS18, nBAF chromatin remodeling complex subunit	protein-coding
Hypermethylation	chr7	14746001	14746500	+	intron	134825	NM_145695	1607	Hs.567255	NM_004080	ENSG00000136267	DGKB	DAGK2|DGK|DGK-BETA	diacylglycerol kinase beta	protein-coding
Hypomethylation	chr14	19684001	19684500	+	TTS	1752	NR_133911	106480334	Hs.643607	NR_133911	ENSG00000232775	BMS1P22	-	BMS1, ribosome biogenesis factor pseudogene 22	pseudo
Hypermethylation	chr5	108598001	108598500	+	intron	63820	NR_149040	285638	Hs.532104	NR_149040	ENSG00000249476	LOC285638	-	uncharacterized LOC285638	ncRNA
Hypomethylation	chr4	101917001	101917500	+	Intergenic	244779	NR_107033	102465868		NR_107033	ENSG00000273882	MIR8066	hsa-mir-8066	microRNA 8066	ncRNA
Hypomethylation	chr18	77318001	77318500	+	Intergenic	-21032	NR_148949	284240	Hs.448912	NR_148949		LOC284240	-	uncharacterized LOC284240	ncRNA
Hypomethylation	chr11	120783001	120783500	+	intron	-17744	NR_132790	101929227	Hs.627156	NR_132790	ENSG00000250493	LOC101929227	-	uncharacterized LOC101929227	ncRNA
Hypomethylation	chr12	28064001	28064500	+	Intergenic	58644	NM_198964	5744	Hs.591159	NM_002820	ENSG00000087494	PTHLH	BDE2|HHM|PLP|PTHR|PTHRP	parathyroid hormone like hormone	protein-coding
Hypermethylation	chrY	13485501	13486000	+	Intergenic	1047639	NR_033667	352887	Hs.546221	NR_033667	ENSG00000206159	GYG2P1	GYG2P	glycogenin 2 pseudogene 1	pseudo
Hypomethylation	chr19	49862501	49863000	+	exon	2002	NM_001256661	8463	Hs.515534	NM_003598	ENSG00000074219	TEAD2	ETF|TEAD-2|TEF-4|TEF4	TEA domain transcription factor 2	protein-coding
Hypomethylation	chr16	31857501	31858000	+	Intergenic	-27329	NM_003414	10308	Hs.460645	NM_003414	ENSG00000185947	ZNF267	HZF2	zinc finger protein 267	protein-coding
Hypomethylation	chr17	13691001	13691500	+	Intergenic	-185991	NM_006042	9955	Hs.462270	NM_006042	ENSG00000153976	HS3ST3A1	3-OST-3A|3OST3A1	heparan sulfate-glucosamine 3-sulfotransferase 3A1	protein-coding
Hypomethylation	chr5	158545501	158546000	+	Intergenic	18259	NR_109890	101927740	Hs.738721	NR_109890	ENSG00000245812	LINC02202	-	long intergenic non-protein coding RNA 2202	ncRNA
Hypomethylation	chr9	101554001	101554500	+	intron	4574	NM_173551	203286	Hs.406890	NM_173551	ENSG00000165138	ANKS6	ANKRD14|NPHP16|PKDR1|SAMD6	ankyrin repeat and sterile alpha motif domain containing 6	protein-coding
Hypomethylation	chr2	10676501	10677000	+	Intergenic	86896	NR_110597	101929715	Hs.634550	NR_110597		LOC101929715	-	uncharacterized LOC101929715	ncRNA
Hypomethylation	chr17	74910001	74910500	+	intron	41521	NM_198955	146664	Hs.144531	NM_144677	ENSG00000167889	MGAT5B	GnT-IX|GnT-VB	mannosyl (alpha-1,6-)-glycoprotein beta-1,6-N-acetyl-glucosaminyltransferase, isozyme B	protein-coding
Hypomethylation	chr10	114573501	114574000	+	intron	-9505	NR_120684	103344931	Hs.458447	NR_120684	ENSG00000260917	LOC103344931	-	uncharacterized LOC103344931	ncRNA
Hypomethylation	chr8	27778501	27779000	+	intron	-35117	NR_036249	100422828		NR_036249	ENSG00000265847	MIR4287	-	microRNA 4287	ncRNA
Hypomethylation	chr3	11675501	11676000	+	intron	9701	NM_001128219	9686	Hs.740389	NM_014667	ENSG00000144560	VGLL4	VGL-4	vestigial like family member 4	protein-coding
Hypomethylation	chr9	90030501	90031000	+	Intergenic	-81393	NM_001288731	1612	Hs.380277	NM_004938	ENSG00000196730	DAPK1	DAPK|ROCO3	death associated protein kinase 1	protein-coding
Hypomethylation	chr4	153655501	153656000	+	Intergenic	45166	NM_145720	201798	Hs.301243	NM_145720	ENSG00000169989	TIGD4	-	tigger transposable element derived 4	protein-coding
Hypomethylation	chr14	23887001	23887500	+	promoter-TSS	22	NR_030624	100126336		NR_030624	ENSG00000215991	MIR208B	MIRN208B|mir-208b	microRNA 208b	ncRNA
Hypomethylation	chr19	47349001	47349500	+	exon	4297	NM_001301076	1175	Hs.119591	NM_004069	ENSG00000042753	AP2S1	AP17|CLAPS2|FBH3|FBHOk|HHC3	adaptor related protein complex 2 subunit sigma 1	protein-coding
Hypomethylation	chr2	170405501	170406000	+	intron	24681	NM_001281476	79675	Hs.529276	NM_024622	ENSG00000138399	FASTKD1	-	FAST kinase domains 1	protein-coding
Hypermethylation	chr1	211150001	211150500	+	intron	156466	NR_046784	100874296	Hs.737764	NR_046784		KCNH1-IT1	-	KCNH1 intronic transcript 1	ncRNA
Hypermethylation	chr19	58795001	58795500	+	intron	4918	NR_144447	108903150	Hs.715293	NR_144447	ENSG00000267216	ZNF8-ERVK3-1	-	ZNF8-ERVK3-1 readthrough	ncRNA
Hypermethylation	chr9	122822501	122823000	+	Intergenic	125412	NR_132393	106146149	Hs.638938	NR_132393	ENSG00000261432	LINC01613	n341773	long intergenic non-protein coding RNA 1613	ncRNA
Hypomethylation	chr12	112160501	112161000	+	intron	36893	NM_025247	80724	Hs.331141	NM_025247	ENSG00000111271	ACAD10	-	acyl-CoA dehydrogenase family member 10	protein-coding
Hypomethylation	chr18	5322001	5322500	+	Intergenic	-25198	NM_001243704	7541	Hs.592340	NM_003409	ENSG00000198081	ZBTB14	ZF5|ZFP-161|ZFP-5|ZFP161|ZNF478	zinc finger and BTB domain containing 14	protein-coding
Hypomethylation	chr1	1856501	1857000	+	intron	-6010	NM_178545	339456	Hs.123423	NM_178545	ENSG00000178821	TMEM52	-	transmembrane protein 52	protein-coding
Hypomethylation	chr10	133533001	133533500	+	Intergenic	89285	NR_038365	399827	Hs.523353	NM_001001677	ENSG00000189275	LINC01164	-	long intergenic non-protein coding RNA 1164	ncRNA
Hypomethylation	chr19	1300501	1301000	+	3' UTR	14597	NM_001405	1943	Hs.741510	NM_001405	ENSG00000099617	EFNA2	ELF-1|EPLG6|HEK7-L|LERK-6|LERK6	ephrin A2	protein-coding
Hypomethylation	chr15	23686501	23687000	+	exon	5640	NM_001304388	283685		NM_182561	ENSG00000174450	GOLGA6L2	CT105	golgin A6 family-like 2	protein-coding
Hypomethylation	chr6	31992501	31993000	+	intron	10178	NM_001242823	100293534	Hs.720022	NM_001242823		C4B_2	-	complement component 4B (Chido blood group), copy 2	protein-coding
Hypomethylation	chr13	100046001	100046500	+	Intergenic	37865	NR_030353	693208		NR_030353	ENSG00000207719	MIR623	MIRN623|hsa-mir-623	microRNA 623	ncRNA
Hypomethylation	chr1	237713501	237714000	+	intron	79331	NR_039626	100616141		NR_039626	ENSG00000266262	MIR4428	-	microRNA 4428	ncRNA
Hypomethylation	chr19	39059001	39059500	+	intron	-27737	NR_134907	105372397	Hs.570011	NR_134907	ENSG00000267291	LOC105372397	-	uncharacterized LOC105372397	ncRNA
Hypomethylation	chr9	89380001	89380500	+	Intergenic	181854	NM_002048	2619	Hs.65029	NM_002048	ENSG00000180447	GAS1	-	growth arrest specific 1	protein-coding
Hypermethylation	chr10	113826501	113827000	+	Intergenic	116787	NM_001244949	57678	Hs.42586	NM_020918	ENSG00000119927	GPAM	GPAT|GPAT1	glycerol-3-phosphate acyltransferase, mitochondrial	protein-coding
Hypomethylation	chr12	34358501	34359000	+	Intergenic	183534	NM_032834	84920	Hs.102971	NM_032834	ENSG00000139133	ALG10	ALG10A|DIE2|KCR1	ALG10, alpha-1,2-glucosyltransferase	protein-coding
Hypermethylation	chr1	121484001	121484500	+	Intergenic	223340	NR_003955	647121	Hs.697682	NR_003955	ENSG00000231752	EMBP1	-	embigin pseudogene 1	pseudo
Hypomethylation	chrX	48243001	48243500	+	intron	282	NM_175729	6759	Hs.558402	NM_005636	ENSG00000268009	SSX4	CT5.4	SSX family member 4	protein-coding
Hypomethylation	chr11	76819001	76819500	+	intron	5364	NM_006189	4975	Hs.673853	NM_006189	ENSG00000254550	OMP	-	olfactory marker protein	protein-coding
Hypomethylation	chr1	17085501	17086000	+	intron	802	NR_135824	102724562	Hs.349110	NR_135824		LOC102724562	-	macrophage stimulating 1 pseudogene	pseudo
Hypomethylation	chr5	114264501	114265000	+	Intergenic	-155640	NR_130785	101927078	Hs.160027	NR_130785		LOC101927078	-	uncharacterized LOC101927078	ncRNA
Hypomethylation	chr12	132323501	132324000	+	intron	10812	NM_016155	4326	Hs.709245	NM_016155	ENSG00000198598	MMP17	MMP-17|MT4-MMP|MT4MMP|MTMMP4	matrix metallopeptidase 17	protein-coding
Hypermethylation	chr1	143187501	143188000	+	intron	14489	NR_110761	102723769	Hs.652926	NR_110761		LOC102723769	-	uncharacterized LOC102723769	ncRNA
Hypomethylation	chr6	1438501	1439000	+	Intergenic	-48104	NR_106778	102466720		NR_106778	ENSG00000275859	MIR6720	hsa-mir-6720|mir-6720	microRNA 6720	ncRNA
Hypomethylation	chr7	1866501	1867000	+	intron	17139	NR_039799	100616160		NR_039799	ENSG00000265089	MIR4655	-	microRNA 4655	ncRNA
Hypomethylation	chr6	4950001	4950500	+	intron	-53800	NR_126017	100129461	Hs.131700	NR_126015	ENSG00000272142	LYRM4-AS1	-	LYRM4 antisense RNA 1	ncRNA
Hypomethylation	chr12	9065501	9066000	+	Intergenic	-1566	NM_004426	1911	Hs.744902	NM_004426	ENSG00000111752	PHC1	EDR1|HPH1|MCPH11|RAE28	polyhomeotic homolog 1	protein-coding
Hypomethylation	chr5	170864501	170865000	+	intron	18083	NM_003862	8817	Hs.87191	NM_003862	ENSG00000156427	FGF18	FGF-18|ZFGF5	fibroblast growth factor 18	protein-coding
Hypomethylation	chrX	71994001	71994500	+	Intergenic	8234	NM_001348070	100129407	Hs.512473	NM_001348070	ENSG00000275520	FAM236A	DMRTC1-AS1|LINC00684	family with sequence similarity 235 member A	protein-coding
Hypomethylation	chr19	4351001	4351500	+	intron	7726	NM_032868	84954	Hs.321689	NM_032868	ENSG00000008382	MPND	-	MPN domain containing	protein-coding
Hypomethylation	chr7	155966001	155966500	+	Intergenic	210924	NM_001291913	389602	Hs.583071	NM_001291913		LOC389602	-	uncharacterized LOC389602	protein-coding
Hypomethylation	chr13	114268501	114269000	+	intron	29694	NM_007111	7027	Hs.79353	NM_007111	ENSG00000198176	TFDP1	DILC|DP1|DRTF1|Dp-1	transcription factor Dp-1	protein-coding
Hypomethylation	chr3	170403001	170403500	+	intron	-99387	NM_020949	57709	Hs.596660	NM_020949	ENSG00000013293	SLC7A14	PPP1R142	solute carrier family 7 member 14	protein-coding
Hypermethylation	chr2	92324501	92325000	+	Intergenic	195591	NR_027714	440888	Hs.730239	NM_001032412		ACTR3BP2	FKSG73	ACTR3B pseudogene 2	pseudo
Hypomethylation	chr10	98119501	98120000	+	promoter-TSS	-628	NM_001284321	93377	Hs.12449	NM_033207	ENSG00000197430	OPALIN	HTMP10|TMEM10|TMP10	oligodendrocytic myelin paranodal and inner loop protein	protein-coding
Hypomethylation	chrX	19266501	19267000	+	Intergenic	-95261	NM_000284	5160	Hs.530331	NM_000284	ENSG00000131828	PDHA1	PDHA|PDHAD|PDHCE1A|PHE1A	pyruvate dehydrogenase E1 alpha 1 subunit	protein-coding
Hypomethylation	chr7	143975001	143975500	+	intron	7846	NR_033942	728377	Hs.744262	NR_033942		ARHGEF34P	-	Rho guanine nucleotide exchange factor 34, pseudogene	pseudo
Hypomethylation	chr11	859001	859500	+	intron	14804	NM_001025237	7106	Hs.654836	NM_003271	ENSG00000214063	TSPAN4	NAG-2|NAG2|TETRASPAN|TM4SF7|TSPAN-4	tetraspanin 4	protein-coding
Hypomethylation	chr7	143990001	143990500	+	intron	-6216	NR_002158	401428	Hs.490448	NR_002158	ENSG00000170356	OR2A20P	OR2A20	olfactory receptor family 2 subfamily A member 20 pseudogene	pseudo
Hypermethylation	chr13	80081501	80082000	+	intron	-26384	NR_046685	100874208	Hs.602801	NR_046685	ENSG00000232132	NDFIP2-AS1	-	NDFIP2 antisense RNA 1	ncRNA
Hypomethylation	chr9	140811001	140811500	+	intron	-24228	NR_121583	100133077	Hs.640081	NR_121583	ENSG00000203987	LOC100133077	-	uncharacterized LOC100133077	ncRNA
Hypomethylation	chr17	44041001	44041500	+	intron	-35366	NM_001007532	246744	Hs.661831	NM_001007532	ENSG00000256762	STH	MAPTIT	saitohin	protein-coding
Hypomethylation	chrX	97556501	97557000	+	Intergenic	-737216	NR_125391	10824	Hs.654372	NR_125391	ENSG00000236256	DIAPH2-AS1	EPAG	DIAPH2 antisense RNA 1	ncRNA
Hypomethylation	chr9	78527001	78527500	+	intron	21690	NM_001190482	5125	Hs.368542	NM_006200	ENSG00000099139	PCSK5	PC5|PC6|PC6A|SPC6	proprotein convertase subtilisin/kexin type 5	protein-coding
Hypomethylation	chr7	55238001	55238500	+	3' UTR	18392	NR_047551	100507500	Hs.720489	NR_047551	ENSG00000224057	EGFR-AS1	-	EGFR antisense RNA 1	ncRNA
Hypomethylation	chr9	27838001	27838500	+	Intergenic	-264386	NM_001256054	203228	Hs.493639	NM_018325	ENSG00000147894	C9orf72	ALSFTD|DENNL72|FTDALS|FTDALS1	chromosome 9 open reading frame 72	protein-coding
Hypomethylation	chr1	2287001	2287500	+	intron	-3150	NR_024489	100129534	Hs.655313	NM_001127577	ENSG00000269896	LOC100129534	-	small nuclear ribonucleoprotein polypeptide N pseudogene	pseudo
Hypomethylation	chr11	617501	618000	+	exon	-1751	NM_001572	3665	Hs.166120	NM_001572	ENSG00000185507	IRF7	IMD39|IRF-7H|IRF7A|IRF7B|IRF7C|IRF7H	interferon regulatory factor 7	protein-coding
Hypomethylation	chr19	39398001	39398500	+	non-coding	4548	NM_001243212	643669	Hs.355357	NM_001243212	ENSG00000262484	CCER2	-	coiled-coil glutamate rich protein 2	protein-coding
Hypermethylation	chr14	82816001	82816500	+	Intergenic	-292726	NR_146650	101928599		NR_146650	ENSG00000258743	LINC02301	-	long intergenic non-protein coding RNA 2301	ncRNA
Hypomethylation	chr19	4036501	4037000	+	intron	28777	NM_001317990	51341	Hs.591384	NM_015898	ENSG00000178951	ZBTB7A	FBI-1|FBI1|LRF|TIP21|ZBTB7|ZNF857A|pokemon	zinc finger and BTB domain containing 7A	protein-coding
Hypomethylation	chr8	10583501	10584000	+	exon	-3051	NR_146188	102723313	Hs.583894	NR_146188		LOC102723313	-	uncharacterized LOC102723313	ncRNA
Hypermethylation	chr17	21907001	21907500	+	intron	3188	NR_027084	284124	Hs.310247	NR_027084	ENSG00000276399	FLJ36000	-	uncharacterized FLJ36000	ncRNA
Hypomethylation	chr16	4728001	4728500	+	intron	6931	NR_106827	102466731		NR_106827	ENSG00000276641	MIR6769A	hsa-mir-6769a	microRNA 6769a	ncRNA
Hypomethylation	chr1	19996001	19996500	+	intron	4470	NM_000871	3362	Hs.22180	NM_000871	ENSG00000158748	HTR6	5-HT6|5-HT6R	5-hydroxytryptamine receptor 6	protein-coding
Hypomethylation	chr7	6810001	6810500	+	intron	16510	NM_001099697	728194	Hs.710326	NM_001099697	ENSG00000169402	RSPH10B2	-	radial spoke head 10 homolog B2	protein-coding
Hypomethylation	chr3	44283501	44284000	+	exon	372	NM_001145030	375337	Hs.132125	NM_001145030	ENSG00000173769	TOPAZ1	C3orf77	testis and ovary specific PAZ domain containing 1	protein-coding
Hypermethylation	chr9	28113001	28113500	+	intron	-539386	NM_001256054	203228	Hs.493639	NM_018325	ENSG00000147894	C9orf72	ALSFTD|DENNL72|FTDALS|FTDALS1	chromosome 9 open reading frame 72	protein-coding
Hypomethylation	chr6	168377001	168377500	+	exon	369	NM_001129895	100128124	Hs.448059	NM_001129895		HGC6.3	-	uncharacterized LOC100128124	protein-coding
Hypomethylation	chr19	4955001	4955500	+	intron	-13874	NM_015015	23030	Hs.654816	NM_015015	ENSG00000127663	KDM4B	JMJD2B|TDRD14B	lysine demethylase 4B	protein-coding
Hypermethylation	chr15	42290501	42291000	+	non-coding	25789	NR_120334	101928388	Hs.738043	NR_120334	ENSG00000246740	PLA2G4E-AS1	-	PLA2G4E antisense RNA 1	ncRNA
Hypomethylation	chr1	9814501	9815000	+	intron	63225	NM_001350235	5293	Hs.518451	NM_005026	ENSG00000171608	PIK3CD	APDS|IMD14|P110DELTA|PI3K|p110D	phosphatidylinositol-4,5-bisphosphate 3-kinase catalytic subunit delta	protein-coding
Hypomethylation	chr9	96674001	96674500	+	Intergenic	43358	NM_021570	56033	Hs.164960	NM_021570	ENSG00000131668	BARX1	-	BARX homeobox 1	protein-coding
Hypermethylation	chr2	97827001	97827500	+	intron	48360	NM_198555	375248	Hs.541894	NM_198555	ENSG00000135976	ANKRD36	UNQ2430	ankyrin repeat domain 36	protein-coding
Hypomethylation	chr6	166240501	166241000	+	Intergenic	-160289	NR_027284	441177	Hs.708964	NM_001013720	ENSG00000281832	LINC00602	-	long intergenic non-protein coding RNA 602	ncRNA
Hypomethylation	chr7	142372501	142373000	+	Intergenic	-1381	NM_001190487	100463482		NM_001190487	ENSG00000270672	MTRNR2L6	HN6	MT-RNR2 like 6	protein-coding
Hypomethylation	chr3	75718001	75718500	+	Intergenic	-3182	NR_040005	401074	Hs.528540	NR_040004	ENSG00000242516	LINC00960	-	long intergenic non-protein coding RNA 960	ncRNA
Hypomethylation	chr19	17181001	17181500	+	intron	5093	NM_033417	93323	Hs.404088	NM_033417	ENSG00000131351	HAUS8	DGT4|HICE1|NY-SAR-48	HAUS augmin like complex subunit 8	protein-coding
Hypomethylation	chr9	109553501	109554000	+	Intergenic	-71628	NM_021224	58499	Hs.370379	NM_021224	ENSG00000148143	ZNF462	Zfp462	zinc finger protein 462	protein-coding
Hypermethylation	chr2	92320501	92321000	+	Intergenic	191591	NR_027714	440888	Hs.730239	NM_001032412		ACTR3BP2	FKSG73	ACTR3B pseudogene 2	pseudo
Hypomethylation	chr14	104661501	104662000	+	Intergenic	-28171	NR_146612	145195	Hs.534297	NR_146611	ENSG00000258913	C14orf144	-	chromosome 14 open reading frame 144 (putative)	ncRNA
Hypomethylation	chr14	106165501	106166000	+	Intergenic	-26606	NR_046211	2003	Hs.744419	NR_046211		ELK2AP	ELK2|ELK2.1|ELK2P1	ELK2A, member of ETS oncogene family, pseudogene	pseudo
Hypomethylation	chr16	15023501	15024000	+	promoter-TSS	-927	NR_107060	102465908		NR_107060	ENSG00000277698	MIR6770-2	hsa-mir-6770-2	microRNA 6770-2	ncRNA
Hypomethylation	chr6	167532001	167532500	+	intron	-3991	NM_031409	1235	Hs.46468	NM_004367	ENSG00000112486	CCR6	BN-1|C-C CKR-6|CC-CKR-6|CCR-6|CD196|CKR-L3|CKRL3|CMKBR6|DCR2|DRY6|GPR29|GPRCY4|STRL22	C-C motif chemokine receptor 6	protein-coding
Hypomethylation	chr15	58037501	58038000	+	Intergenic	39031	NM_001018102	81488	Hs.437256	NM_015532	ENSG00000255529	POLR2M	GCOM1|GRINL1A|Gdown|Gdown1	RNA polymerase II subunit M	protein-coding
Hypomethylation	chr1	16839501	16840000	+	Intergenic	-20554	NR_023386	114819	Hs.597881	NR_023386	ENSG00000080947	CROCCP3	CROCCL2|dJ798A10.2	ciliary rootlet coiled-coil, rootletin pseudogene 3	pseudo
Hypomethylation	chr15	28950501	28951000	+	exon	6817	NM_001282468	653720	Hs.562625	NM_001282468	ENSG00000188626	GOLGA8M	-	golgin A8 family member M	protein-coding
Hypermethylation	chr4	68264501	68265000	+	Intergenic	22968	NR_110747	101927237	Hs.435644	NR_110747	ENSG00000250075	LOC101927237	-	uncharacterized LOC101927237	ncRNA
Hypermethylation	chr7	111499501	111500000	+	intron	51189	NR_103806	100506413	Hs.677513	NR_103806	ENSG00000225572	DOCK4-AS1	-	DOCK4 antisense RNA 1	ncRNA
Hypomethylation	chr6	128769001	128769500	+	intron	72569	NM_001291981	5796	Hs.155919	NM_002844	ENSG00000152894	PTPRK	R-PTP-kappa	protein tyrosine phosphatase, receptor type K	protein-coding
Hypomethylation	chr19	18054501	18055000	+	TTS	-7361	NM_002248	3780	Hs.158173	NM_002248	ENSG00000105642	KCNN1	KCa2.1|SK1|SKCA1|hSK1	potassium calcium-activated channel subfamily N member 1	protein-coding
Hypomethylation	chr4	134188501	134189000	+	Intergenic	118305	NM_032961	57575	Hs.192859	NM_020815	ENSG00000138650	PCDH10	OL-PCDH|PCDH19	protocadherin 10	protein-coding
Hypomethylation	chr16	15010001	15010500	+	intron	4631	NR_146231	109951030	Hs.559245	NR_146231		PKD1P3-NPIPA1	-	PKD1P3-NPIPA1 readthrough	pseudo
Hypomethylation	chr1	161436001	161436500	+	Intergenic	-38955	NM_021642	2212	Hs.352642	NM_021642	ENSG00000143226	FCGR2A	CD32|CD32A|CDw32|FCG2|FCGR2|FCGR2A1|FcGR|IGFR2	Fc fragment of IgG receptor IIa	protein-coding
Hypomethylation	chr3	67093001	67093500	+	Intergenic	44523	NM_032505	84541	Hs.116665	NM_032505	ENSG00000163376	KBTBD8	TA-KRP|TAKRP	kelch repeat and BTB domain containing 8	protein-coding
Hypomethylation	chr9	124695501	124696000	+	intron	160135	NM_001139442	158135	Hs.438937	NM_194252	ENSG00000175764	TTLL11	C9orf20|bA244O19.1	tubulin tyrosine ligase like 11	protein-coding
Hypomethylation	chr17	4452001	4452500	+	intron	6431	NM_001105538	10514	Hs.22824	NM_014520	ENSG00000132382	MYBBP1A	P160|PAP2|Pol5	MYB binding protein 1a	protein-coding
Hypomethylation	chr18	14383001	14383500	+	Intergenic	45828	NR_026756	284233	Hs.607579	NR_026756	ENSG00000265787	CYP4F35P	-	cytochrome P450 family 4 subfamily F member 35, pseudogene	pseudo
Hypermethylation	chr3	162957501	162958000	+	intron	63339	NR_033945	647107	Hs.408584	NR_033945	ENSG00000241369	LINC01192	CT64	long intergenic non-protein coding RNA 1192	ncRNA
Hypomethylation	chr16	1236001	1236500	+	intron	33009	NM_021098	8912	Hs.459642	NM_021098	ENSG00000196557	CACNA1H	CACNA1HB|Cav3.2|ECA6|EIG6|HALD4	calcium voltage-gated channel subunit alpha1 H	protein-coding
Hypomethylation	chr17	75783001	75783500	+	Intergenic	-58609	NR_104134	100132174	Hs.640110	NR_104134	ENSG00000267790	LINC01987	-	long intergenic non-protein coding RNA 1987	ncRNA
Hypomethylation	chr14	93696501	93697000	+	Intergenic	-23291	NM_032490	84520	Hs.20142	NM_032490	ENSG00000170270	GON7	C14orf142|PNAS-127	GON7, KEOPS complex subunit	protein-coding
Hypomethylation	chr19	50909501	50910000	+	non-coding	7641	NM_001308632	5424	Hs.279413	NM_002691	ENSG00000062822	POLD1	CDC2|CRCS10|MDPL|POLD	DNA polymerase delta 1, catalytic subunit	protein-coding
Hypomethylation	chr15	90773001	90773500	+	TTS	4029	NM_006384	10519	Hs.715556	NM_006384	ENSG00000185043	CIB1	CIB|CIBP|KIP1|PRKDCIP|SIP2-28	calcium and integrin binding 1	protein-coding
Hypomethylation	chr11	75162001	75162500	+	5' UTR	1122	NM_001351167	81544	Hs.503297	NM_030792	ENSG00000158555	GDPD5	GDE2|PP1665	glycerophosphodiester phosphodiesterase domain containing 5	protein-coding
Hypomethylation	chr13	100040501	100041000	+	Intergenic	32365	NR_030353	693208		NR_030353	ENSG00000207719	MIR623	MIRN623|hsa-mir-623	microRNA 623	ncRNA
Hypomethylation	chr2	45291501	45292000	+	Intergenic	-55208	NM_016932	10736	Hs.101937	NM_016932	ENSG00000170577	SIX2	-	SIX homeobox 2	protein-coding
Hypomethylation	chr9	68411501	68412000	+	intron	3075	NR_146626	203274	Hs.599821	NR_146625		LINC00537	-	long intergenic non-protein coding RNA 537	ncRNA
Hypomethylation	chr15	20817501	20818000	+	Intergenic	50076	NR_027411	729786	Hs.592025	NR_027411	ENSG00000181984	GOLGA8CP	GOLGA8C	golgin A8 family member C, pseudogene	pseudo
Hypomethylation	chr1	239268501	239269000	+	Intergenic	-281480	NM_001347716	1131	Hs.7138	NM_000740	ENSG00000133019	CHRM3	EGBRS|HM3|PBS	cholinergic receptor muscarinic 3	protein-coding
Hypomethylation	chr14	105926501	105927000	+	exon	-12525	NM_001270837	1397	Hs.534309	NM_001312	ENSG00000182809	CRIP2	CRIP|CRP2|ESP1	cysteine rich protein 2	protein-coding
Hypermethylation	chr17	15152501	15153000	+	intron	2263	NR_039884	100616125		NR_039884	ENSG00000265110	MIR4731	-	microRNA 4731	ncRNA
Hypomethylation	chr3	130587501	130588000	+	intron	18381	NM_001199181	27032	Hs.584884	NM_014382	ENSG00000017260	ATP2C1	ATP2C1A|BCPM|HHD|PMR1|SPCA1|hSPCA1	ATPase secretory pathway Ca2+ transporting 1	protein-coding
Hypermethylation	chr8	120172501	120173000	+	Intergenic	-47860	NM_052886	114569	Hs.201083	NM_052886	ENSG00000147676	MAL2	-	mal, T cell differentiation protein 2 (gene/pseudogene)	protein-coding
Hypomethylation	chr12	3618001	3618500	+	intron	-16265	NR_126055	100129223	Hs.586788	NR_126055		THCAT155	-	thyroid cancer-associated transcript 155	ncRNA
Hypomethylation	chr13	40145501	40146000	+	intron	31606	NM_005780	10186	Hs.507798	NM_005780	ENSG00000183722	LHFPL6	LHFP	LHFPL tetraspan subfamily member 6	protein-coding
Hypomethylation	chr7	63016501	63017000	+	Intergenic	-64718	NR_036270	100422848		NR_036270	ENSG00000265214	MIR4283-2	-	microRNA 4283-2	ncRNA
Hypermethylation	chr1	178866001	178866500	+	intron	-26035	NM_004673	9068	Hs.591474	NM_004673	ENSG00000116194	ANGPTL1	ANG3|ANGPT3|ARP1|AngY|UNQ162|dJ595C2.2	angiopoietin like 1	protein-coding
Hypomethylation	chr13	110982501	110983000	+	intron	-10555	NR_107040	102465872		NR_107040	ENSG00000276765	MIR8073	hsa-mir-8073	microRNA 8073	ncRNA
Hypomethylation	chr10	133934501	133935000	+	intron	55279	NM_001323090	282973	Hs.106254	NM_194303	ENSG00000188385	JAKMIP3	C10orf14|C10orf39|Jamip3|NECC2|bA140A10.5	Janus kinase and microtubule interacting protein 3	protein-coding
Hypomethylation	chr1	45068501	45069000	+	intron	57585	NR_049849	100847089		NR_049849	ENSG00000263381	MIR5584	-	microRNA 5584	ncRNA
Hypermethylation	chr13	113319001	113319500	+	intron	17892	NM_207440	400165	Hs.591213	NM_207440		ATP11AUN	C13orf35|SMABLO1	ATP11A upstream neighbor	protein-coding
Hypermethylation	chr4	68266501	68267000	+	Intergenic	20968	NR_110747	101927237	Hs.435644	NR_110747	ENSG00000250075	LOC101927237	-	uncharacterized LOC101927237	ncRNA
Hypomethylation	chr19	5999001	5999500	+	intron	20836	NR_046376	100128568	Hs.624525	NR_046376	ENSG00000266983	LOC100128568	-	uncharacterized LOC100128568	ncRNA
Hypomethylation	chr1	5743001	5743500	+	Intergenic	119119	NR_039612
Hypermethylation	chr9	115564001	115564500	+	intron	51116	NM_001012994	401548	Hs.522350	NM_001012994	ENSG00000148158	SNX30	ATG24A	sorting nexin family member 30	protein-coding
Hypomethylation	chr9	134350501	134351000	+	exon	-10302	NR_002914	26786		NR_002914	ENSG00000235284	SNORD62A	RNU62|U62|U62A	small nucleolar RNA, C/D box 62A	snoRNA
Hypomethylation	chr8	145665001	145665500	+	TTS	-4248	NR_106953	102466271		NR_106953	ENSG00000276598	MIR6893	hsa-mir-6893	microRNA 6893	ncRNA
Hypomethylation	chr18	76281501	76282000	+	Intergenic	-458525	NM_171999	27164	Hs.700557	NM_171999	ENSG00000256463	SALL3	ZNF796	spalt like transcription factor 3	protein-coding
Hypomethylation	chr10	12680001	12680500	+	intron	14946	NR_039701	100616320		NR_039701	ENSG00000283699	MIR4481	-	microRNA 4481	ncRNA
Hypomethylation	chr10	26610501	26611000	+	Intergenic	105514	NM_001134366	2572	Hs.231829	NM_000818	ENSG00000136750	GAD2	GAD65	glutamate decarboxylase 2	protein-coding
Hypermethylation	chr17	54113001	54113500	+	Intergenic	-117586	NM_153228	162282	Hs.673040	NM_153228	ENSG00000153930	ANKFN1	-	ankyrin repeat and fibronectin type III domain containing 1	protein-coding
Hypermethylation	chr11	21833501	21834000	+	Intergenic	-380972	NM_001142649	203859	Hs.154329	NM_213599	ENSG00000171714	ANO5	GDD1|LGMD2L|TMEM16E	anoctamin 5	protein-coding
Hypermethylation	chr11	22040001	22040500	+	Intergenic	-174472	NM_001142649	203859	Hs.154329	NM_213599	ENSG00000171714	ANO5	GDD1|LGMD2L|TMEM16E	anoctamin 5	protein-coding
Hypomethylation	chr3	87623501	87624000	+	Intergenic	-218167	NM_001322209	3355	Hs.248136	NM_000866	ENSG00000179097	HTR1F	5-HT-1F|5-HT1F|5HT6|HTR1EL|MR77	5-hydroxytryptamine receptor 1F	protein-coding
Hypomethylation	chr2	157581501	157582000	+	Intergenic	288850	NM_000408	2820	Hs.512382	NM_000408	ENSG00000115159	GPD2	GDH2|GPDM|mGPDH	glycerol-3-phosphate dehydrogenase 2	protein-coding
Hypomethylation	chr15	57761001	57761500	+	intron	92547	NM_032866	84952	Hs.148989	NM_032866	ENSG00000128849	CGNL1	JACOP|PCING	cingulin like 1	protein-coding
Hypomethylation	chr6	12136501	12137000	+	intron	124026	NM_002114	3096	Hs.567284	NM_002114	ENSG00000095951	HIVEP1	CIRIP|CRYBP1|GAAP|MBP-1|PRDII-BF1|Schnurri-1|ZAS1|ZNF40|ZNF40A	human immunodeficiency virus type I enhancer binding protein 1	protein-coding
Hypomethylation	chr2	9455001	9455500	+	intron	107539	NR_134951	9270	Hs.467662	NM_004763	ENSG00000119185	ITGB1BP1	ICAP-1A|ICAP-1B|ICAP-1alpha|ICAP1|ICAP1A|ICAP1B	integrin subunit beta 1 binding protein 1	protein-coding
Hypomethylation	chr6	55881001	55881500	+	Intergenic	75209	NM_001318753	81578	Hs.47629	NM_030820	ENSG00000124749	COL21A1	COLA1L|FP633	collagen type XXI alpha 1 chain	protein-coding
Hypomethylation	chr5	165001	165500	+	intron	-26376	NM_001080478	389257	Hs.103142	NM_001080478	ENSG00000185028	LRRC14B	-	leucine rich repeat containing 14B	protein-coding
Hypomethylation	chr6	17374501	17375000	+	Intergenic	-18986	NM_006366	10486	Hs.132902	NM_006366	ENSG00000112186	CAP2	-	cyclase associated actin cytoskeleton regulatory protein 2	protein-coding
Hypomethylation	chr9	140726501	140727000	+	intron	-6121	NR_030333	693187		NR_030333	ENSG00000207693	MIR602	MIRN602|hsa-mir-602	microRNA 602	ncRNA
Hypermethylation	chr8	136693001	136693500	+	Intergenic	223542	NM_006558	10656	Hs.444558	NM_006558	ENSG00000131773	KHDRBS3	Etle|SALP|SLM-2|SLM2|T-STAR|TSTAR|etoile	KH RNA binding domain containing, signal transduction associated 3	protein-coding
Hypomethylation	chr16	83969001	83969500	+	Intergenic	-17577	NM_182981	29948	Hs.128055	NM_013370	ENSG00000140961	OSGIN1	BDGI|OKL38	oxidative stress induced growth inhibitor 1	protein-coding
Hypomethylation	chr7	100635501	100636000	+	exon	22846	NM_001164462	10071	Hs.489355	NM_001164462	ENSG00000205277	MUC12	MUC-11|MUC-12|MUC11	mucin 12, cell surface associated	protein-coding
Hypermethylation	chr5	5067001	5067500	+	intron	11174	NR_134266	105374631	Hs.570964	NR_134266	ENSG00000250529	LINC02121	-	long intergenic non-protein coding RNA 2121	ncRNA
Hypomethylation	chr1	17542501	17543000	+	intron	11129	NM_013358	29943	Hs.412941	NM_013358	ENSG00000142623	PADI1	HPAD10|PAD1|PDI|PDI1	peptidyl arginine deiminase 1	protein-coding
Hypomethylation	chr3	178837001	178837500	+	intron	28511	NR_125401	101928739	Hs.434553	NR_125401	ENSG00000229102	LOC101928739	-	uncharacterized LOC101928739	ncRNA
Hypermethylation	chr6	100273001	100273500	+	Intergenic	-168664	NR_038384	728012	Hs.434366	NR_038384	ENSG00000229315	MCHR2-AS1	-	MCHR2 antisense RNA 1	ncRNA
Hypomethylation	chrX	152585001	152585500	+	exon	1988	NM_001354980	105373377		NM_001354980	ENSG00000225110	PNMA6F	PNMA6BL	PNMA family member 6F	protein-coding
Hypermethylation	chr15	88057001	88057500	+	Intergenic	-62910	NR_026869	145978	Hs.350808	NM_152454	ENSG00000259527	LINC00052	NCRNA00052|TMEM83	long intergenic non-protein coding RNA 52	ncRNA
Hypomethylation	chr2	103057001	103057500	+	intron	8501	NR_039930	100616157		NR_039930	ENSG00000264764	MIR4772	mir-4772	microRNA 4772	ncRNA
Hypermethylation	chrY	19488501	19489000	+	Intergenic	-124088	NR_028083	340618	Hs.434364	NR_028083		FAM41AY1	FAM41AY	family with sequence similarity 41 member A, Y-linked 1	ncRNA
Hypomethylation	chr5	16423001	16423500	+	intron	17961	NR_104625	101929505	Hs.639360	NR_104625	ENSG00000248150	LINC02150	-	long intergenic non-protein coding RNA 2150	ncRNA
Hypermethylation	chr13	31906501	31907000	+	TTS	132638	NM_194318	145173	Hs.13205	NM_194318	ENSG00000187676	B3GLCT	B3GALTL|B3GTL|B3Glc-T|Gal-T|beta3Glc-T	beta 3-glucosyltransferase	protein-coding
Hypomethylation	chr18	62349501	62350000	+	Intergenic	-422460	NR_033983	400654	Hs.434235	NR_033983	ENSG00000266952	LINC01538	-	long intergenic non-protein coding RNA 1538	ncRNA
Hypomethylation	chr8	1941001	1941500	+	intron	19206	NM_014867	9920	Hs.5333	NM_014867	ENSG00000176595	KBTBD11	KLHDC7C	kelch repeat and BTB domain containing 11	protein-coding
Hypomethylation	chr6	131661501	131662000	+	Intergenic	90451	NM_138633	9465	Hs.486483	NM_004842	ENSG00000118507	AKAP7	AKAP15|AKAP18	A-kinase anchoring protein 7	protein-coding
Hypomethylation	chr1	156255501	156256000	+	exon	1680	NM_032323	84283	Hs.347408	NM_032323	ENSG00000163472	TMEM79	MATT	transmembrane protein 79	protein-coding
Hypomethylation	chr2	240969001	240969500	+	exon	596	NM_001005853	389090	Hs.531343	NM_001005853	ENSG00000182083	OR6B2	OR2-1|OR6B2P	olfactory receptor family 6 subfamily B member 2	protein-coding
Hypomethylation	chr16	88505001	88505500	+	exon	11371	NM_001127464	84627	Hs.54925	NM_001127464	ENSG00000225614	ZNF469	BCS|BCS1	zinc finger protein 469	protein-coding
Hypomethylation	chr1	8013501	8014000	+	Intergenic	-7964	NM_001123377	11315	Hs.419640	NM_007262	ENSG00000116288	PARK7	DJ-1|DJ1|GATD2|HEL-S-67p	Parkinsonism associated deglycase	protein-coding
Hypomethylation	chr14	35628001	35628500	+	intron	36492	NM_001256680	9692	Hs.458487	NM_014672	ENSG00000100890	KIAA0391	MRPP3|PRORP	KIAA0391	protein-coding
Hypomethylation	chr8	142284001	142284500	+	Intergenic	-19522	NM_001286646	57210	Hs.372492	NM_001080431	ENSG00000022567	SLC45A4	-	solute carrier family 45 member 4	protein-coding
Hypomethylation	chr8	53392001	53392500	+	Intergenic	-69811	NM_001352883	9705	Hs.655499	NM_014682	ENSG00000147488	ST18	NZF3|ZC2H2C3|ZC2HC10|ZNF387	ST18, C2H2C-type zinc finger	protein-coding
Hypomethylation	chr5	116386001	116386500	+	Intergenic	-288345	NR_104678	102467223	Hs.570916	NR_104678		LINC02214	-	long intergenic non-protein coding RNA 2214	ncRNA
Hypomethylation	chr16	9770001	9770500	+	Intergenic	-220888	NR_126349	104266959	Hs.578888	NR_126349	ENSG00000261075	LINC01195	-	long intergenic non-protein coding RNA 1195	ncRNA
Hypomethylation	chr8	143665001	143665500	+	Intergenic	30583	NM_015193	23237	Hs.40888	NM_015193	ENSG00000198576	ARC	Arg3.1|hArc	activity regulated cytoskeleton associated protein	protein-coding
Hypomethylation	chr1	228765001	228765500	+	Intergenic	-3515	NR_106988
Hypomethylation	chr18	21552501	21553000	+	Intergenic	-19987	NM_153211	125488	Hs.128576	NM_153211	ENSG00000168234	TTC39C	C18orf17|HsT2697	tetratricopeptide repeat domain 39C	protein-coding
Hypomethylation	chr7	153108501	153109000	+	intron	569	NR_125776	103724390	Hs.614280	NR_125776	ENSG00000234722	LINC01287	TCONS_l2_00027522	long intergenic non-protein coding RNA 1287	ncRNA
Hypomethylation	chr1	3490001	3490500	+	intron	-12896	NR_030277	693135		NR_030277	ENSG00000207776	MIR551A	MIRN551A|mir-551a	microRNA 551a	ncRNA
Hypomethylation	chr7	70109501	70110000	+	intron	-487773	NM_022479	64409	Hs.488591	NM_022479	ENSG00000185274	GALNT17	GALNACT17|GALNT16|GALNT20|GALNTL3|GalNAc-T17|GalNAc-T19|GalNAc-T5L|WBSCR17	polypeptide N-acetylgalactosaminyltransferase 17	protein-coding
Hypomethylation	chr5	861001	861500	+	Intergenic	-10149	NM_024786	79844	Hs.654874	NM_024786	ENSG00000188818	ZDHHC11	ZNF399	zinc finger DHHC-type containing 11	protein-coding
Hypomethylation	chr7	101860501	101861000	+	intron	-67603	NM_020979	10603	Hs.489448	NM_020979	ENSG00000160999	SH2B2	APS	SH2B adaptor protein 2	protein-coding
Hypermethylation	chr3	127330501	127331000	+	intron	13550	NM_004526	4171	Hs.477481	NM_004526	ENSG00000073111	MCM2	BM28|CCNL1|CDCL1|D3S3194|DFNA70|MITOTIN|cdc19	minichromosome maintenance complex component 2	protein-coding
Hypomethylation	chr7	155753001	155753500	+	promoter-TSS	-663	NR_144629	389602	Hs.583071	NM_001291913		LOC389602	-	uncharacterized LOC389602	protein-coding
Hypermethylation	chr6	72526001	72526500	+	Intergenic	-70156	NM_001350413	22999	Hs.485729	NM_014989	ENSG00000079841	RIMS1	CORD7|RAB3IP2|RIM|RIM1	regulating synaptic membrane exocytosis 1	protein-coding
Hypomethylation	chr9	138729001	138729500	+	intron	69755	NM_015447	157922	Hs.522493	NM_015447	ENSG00000130559	CAMSAP1	-	calmodulin regulated spectrin associated protein 1	protein-coding
Hypomethylation	chr2	44513501	44514000	+	intron	11153	NM_000341	6519	Hs.112916	NM_000341	ENSG00000138079	SLC3A1	ATR1|CSNU1|D2H|NBAT|RBAT	solute carrier family 3 member 1	protein-coding
Hypomethylation	chr8	14424501	14425000	+	intron	286269	NR_029875	494332		NR_029875	ENSG00000199127	MIR383	MIRN383|hsa-mir-383|mir-383	microRNA 383	ncRNA
Hypomethylation	chr17	40024001	40024500	+	intron	-2566	NM_018143	55175	Hs.13268	NM_018143	ENSG00000178502	KLHL11	-	kelch like family member 11	protein-coding
Hypomethylation	chr4	3824001	3824500	+	Intergenic	55954	NM_000683	152	Hs.123022	NM_000683	ENSG00000184160	ADRA2C	ADRA2L2|ADRA2RL2|ADRARL2|ALPHA2CAR	adrenoceptor alpha 2C	protein-coding
Hypomethylation	chr16	68268501	68269000	+	intron	-1348	NR_106831	102466194		NR_106831	ENSG00000284259	MIR6773	hsa-mir-6773	microRNA 6773	ncRNA
Hypermethylation	chr16	57194001	57194500	+	intron	22202	NM_001354098	80011	Hs.396740	NM_024946	ENSG00000172775	FAM192A	C16orf94|CDA018|CDA10|NIP30	family with sequence similarity 192 member A	protein-coding
Hypomethylation	chr12	70480501	70481000	+	Intergenic	-156024	NM_014515	4848	Hs.133350	NM_014515	ENSG00000111596	CNOT2	CDC36|HSPC131|NOT2|NOT2H	CCR4-NOT transcription complex subunit 2	protein-coding
Hypomethylation	chr5	152832001	152832500	+	Intergenic	-37834	NM_001258019	2890	Hs.519693	NM_000827	ENSG00000155511	GRIA1	GLUH1|GLUR1|GLURA|GluA1|HBGR1	glutamate ionotropic receptor AMPA type subunit 1	protein-coding
Hypomethylation	chr8	129137501	129138000	+	Intergenic	-24612	NR_031613	100302281		NR_031613	ENSG00000221261	MIR1208	MIRN1208|hsa-mir-1208	microRNA 1208	ncRNA
Hypermethylation	chr1	121351501	121352000	+	Intergenic	90840	NR_003955	647121	Hs.697682	NR_003955	ENSG00000231752	EMBP1	-	embigin pseudogene 1	pseudo
Hypomethylation	chr5	397501	398000	+	intron	45525	NR_126522	116349	Hs.446702	NM_138464	ENSG00000221990	EXOC3-AS1	C5orf55	EXOC3 antisense RNA 1	ncRNA
Hypomethylation	chr3	193514001	193514500	+	Intergenic	47548	NR_146718	105374285	Hs.552531	NR_146718		LINC02038	-	long intergenic non-protein coding RNA 2038	ncRNA
Hypomethylation	chr15	20496001	20496500	+	intron	8253	NR_038836	646096	Hs.448789	NR_038836	ENSG00000259156	CHEK2P2	-	checkpoint kinase 2 pseudogene 2	pseudo
Hypermethylation	chr16	59323501	59324000	+	Intergenic	465345	NR_028471	644649	Hs.250392	NR_028471		APOOP5	-	apolipoprotein O pseudogene 5	pseudo
Hypomethylation	chr10	84818001	84818500	+	Intergenic	618595	NR_134317	105378397	Hs.147725	NR_134317		LOC105378397	-	uncharacterized LOC105378397	ncRNA
Hypomethylation	chr10	2964501	2965000	+	Intergenic	-144962	NM_001323071	5214	Hs.26010	NM_002627	ENSG00000067057	PFKP	ATP-PFK|PFK-C|PFK-P|PFKF	phosphofructokinase, platelet	protein-coding
Hypomethylation	chr1	228538501	228539000	+	intron	46060	NR_106800	102465444		NR_106800	ENSG00000284311	MIR6742	hsa-mir-6742	microRNA 6742	ncRNA
Hypomethylation	chr9	139405001	139405500	+	exon	8828	NR_039820	100616242		NR_039820	ENSG00000263403	MIR4673	-	microRNA 4673	ncRNA
Hypomethylation	chr2	238485501	238486000	+	intron	10533	NM_015893	51052	Hs.247710	NM_015893	ENSG00000071677	PRLH	PRH|PRRP	prolactin releasing hormone	protein-coding
Hypomethylation	chr6	38531001	38531500	+	intron	32593	NM_001172418	114781	Hs.603858	NM_052893	ENSG00000183826	BTBD9	dJ322I12.1	BTB domain containing 9	protein-coding
Hypermethylation	chr16	16813501	16814000	+	Intergenic	340648	NM_001282507	101059938	Hs.634612	NM_001282507	ENSG00000214967	NPIPA7	-	nuclear pore complex interacting protein family member A7	protein-coding
Hypomethylation	chr8	28573501	28574000	+	exon	14760	NR_073469	2137	Hs.491354	NM_001440	ENSG00000012232	EXTL3	BOTV|EXTL1L|EXTR1|ISDNA|REGR|RPR	exostosin like glycosyltransferase 3	protein-coding
Hypomethylation	chr19	35067501	35068000	+	non-coding	17740	NM_001025591	284402	Hs.656990	NM_001025591	ENSG00000205209	SCGB2B2	SCGB4A2|SCGBL	secretoglobin family 2B member 2	protein-coding
Hypomethylation	chr10	43480001	43480500	+	Intergenic	-3295	NR_126352	104266963	Hs.559152	NR_126352	ENSG00000229630	LINC01264	-	long intergenic non-protein coding RNA 1264	ncRNA
Hypomethylation	chrX	297001	297500	+	intron	15865	NR_027232	283981	Hs.575741	NR_027231		LINC00685	CXYorf10|NCRNA00107|PPP2R3B-AS1	long intergenic non-protein coding RNA 685	ncRNA
Hypomethylation	chr17	72159001	72159500	+	Intergenic	-40545	NM_000999	6169	Hs.380953	NM_000999	ENSG00000172809	RPL38	L38	ribosomal protein L38	protein-coding
Hypomethylation	chr9	88496501	88497000	+	Intergenic	-59307	NM_024635	60560	Hs.436098	NM_021929	ENSG00000135040	NAA35	EGAP|MAK10|MAK10P|bA379P1.1	N(alpha)-acetyltransferase 35, NatC auxiliary subunit	protein-coding
Hypomethylation	chr11	64252501	64253000	+	Intergenic	36221	NR_073177	100996455	Hs.634142	NR_073177	ENSG00000181908	LOC100996455	-	uncharacterized LOC100996455	ncRNA
Hypomethylation	chr1	227682501	227683000	+	Intergenic	-68470	NR_033184	339500	Hs.30323	NM_032755	ENSG00000181450	ZNF678	-	zinc finger protein 678	protein-coding
Hypermethylation	chr2	92311501	92312000	+	Intergenic	182591	NR_027714	440888	Hs.730239	NM_001032412		ACTR3BP2	FKSG73	ACTR3B pseudogene 2	pseudo
Hypomethylation	chr1	37227501	37228000	+	Intergenic	272094	NM_000831	2899	Hs.128848	NM_000831	ENSG00000163873	GRIK3	EAA5|GLR7|GLUR7|GluK3|GluR7a	glutamate ionotropic receptor kainate type subunit 3	protein-coding
Hypomethylation	chr17	40557001	40557500	+	exon	-16737	NM_139276	6774	Hs.463059	NM_003150	ENSG00000168610	STAT3	ADMIO|ADMIO1|APRF|HIES	signal transducer and activator of transcription 3	protein-coding
Hypomethylation	chr18	76463501	76464000	+	Intergenic	-276525	NM_171999	27164	Hs.700557	NM_171999	ENSG00000256463	SALL3	ZNF796	spalt like transcription factor 3	protein-coding
Hypomethylation	chr14	65641001	65641500	+	Intergenic	47815	NR_103769	100128233	Hs.497323	NR_103769	ENSG00000255002	LINC02324	-	long intergenic non-protein coding RNA 2324	ncRNA
Hypermethylation	chr1	62179501	62180000	+	intron	11345	NR_135160	83941	Hs.656790	NM_032027	ENSG00000162604	TM2D1	BBP	TM2 domain containing 1	protein-coding
Hypomethylation	chr11	130648001	130648500	+	Intergenic	83755	NR_125383	100507431	Hs.375101	NR_125383		LINC02551	-	long intergenic non-protein coding RNA 2551	ncRNA
Hypermethylation	chr8	98954501	98955000	+	intron	73501	NM_002380	4147	Hs.189445	NM_002380	ENSG00000132561	MATN2	-	matrilin 2	protein-coding
Hypomethylation	chr16	88826501	88827000	+	intron	17575	NR_120387	339059	Hs.449817	NR_120387	ENSG00000182376	LOC339059	-	uncharacterized LOC339059	ncRNA
Hypomethylation	chr5	68560501	68561000	+	intron	30128	NM_001324072	1022	Hs.184298	NM_001799	ENSG00000134058	CDK7	CAK|CAK1|CDKN7|HCAK|MO15|STK1|p39MO15	cyclin dependent kinase 7	protein-coding
Hypomethylation	chr4	84427501	84428000	+	Intergenic	-21419	NM_001345962	84142	Hs.334772	NM_139076	ENSG00000163322	ABRAXAS1	ABRA1|CCDC98|FAM175A	abraxas 1, BRCA1 A complex subunit	protein-coding
Hypomethylation	chr7	156753001	156753500	+	intron	10833	NM_001353366	64434	Hs.15825	NM_138400	ENSG00000146909	NOM1	C7orf3|PPP1R113|SGD1	nucleolar protein with MIF4G domain 1	protein-coding
Hypomethylation	chr7	135748501	135749000	+	Intergenic	-86546	NM_001128619	767558	Hs.602015	NM_001128619	ENSG00000267697	LUZP6	MPD6|MTPNUT	leucine zipper protein 6	protein-coding
Hypermethylation	chr3	132527001	132527500	+	intron	-85947	NR_037804	100532724	Hs.511991	NR_037804	ENSG00000274810	NPHP3-ACAD11	-	NPHP3-ACAD11 readthrough (NMD candidate)	ncRNA
Hypomethylation	chr4	30372001	30372500	+	Intergenic	-349780	NM_032456	5099	Hs.479439	NM_002589	ENSG00000169851	PCDH7	BH-Pcdh|BHPCDH|PPP1R120	protocadherin 7	protein-coding
Hypomethylation	chr1	233802001	233802500	+	intron	42352	NR_039625	100616390		NR_039625	ENSG00000265744	MIR4427	-	microRNA 4427	ncRNA
Hypomethylation	chr1	54440501	54441000	+	Intergenic	28751	NM_052940	115353	Hs.40094	NM_052940	ENSG00000116212	LRRC42	dJ167A19.4	leucine rich repeat containing 42	protein-coding
Hypomethylation	chr6	31113001	31113500	+	exon	-6123	NM_014069	170680	Hs.146824	NM_014069	ENSG00000204538	PSORS1C2	C6orf17|SPR1	psoriasis susceptibility 1 candidate 2	protein-coding
Hypomethylation	chr15	20134001	20134500	+	Intergenic	-353747	NR_038836	646096	Hs.448789	NR_038836	ENSG00000259156	CHEK2P2	-	checkpoint kinase 2 pseudogene 2	pseudo
Hypomethylation	chr4	7678501	7679000	+	intron	-77067	NR_026892	84740	Hs.663029	NM_032654	ENSG00000272620	AFAP1-AS1	AFAP1-AS|AFAP1AS	AFAP1 antisense RNA 1	ncRNA
Hypomethylation	chr7	29826001	29826500	+	Intergenic	-19920	NM_001080529	644150	Hs.380698	NM_001080529	ENSG00000122574	WIPF3	CR16	WAS/WASL interacting protein family member 3	protein-coding
Hypomethylation	chr5	177945501	177946000	+	intron	71806	NM_173465	91522	Hs.660026	NM_173465	ENSG00000050767	COL23A1	-	collagen type XXIII alpha 1 chain	protein-coding
Hypomethylation	chr3	18371001	18371500	+	Intergenic	95579	NM_001195470	6304	Hs.517717	NM_002971	ENSG00000182568	SATB1	-	SATB homeobox 1	protein-coding
Hypomethylation	chr10	44191001	44191500	+	Intergenic	-46924	NM_001324166	7580	Hs.522885	NM_006973	ENSG00000169740	ZNF32	KOX30	zinc finger protein 32	protein-coding
Hypomethylation	chr2	148494001	148494500	+	Intergenic	-107836	NM_001278579	92	Hs.470174	NM_001616	ENSG00000121989	ACVR2A	ACTRII|ACVR2	activin A receptor type 2A	protein-coding
Hypomethylation	chr19	51216501	51217000	+	intron	6290	NM_016148	50944	Hs.274255	NM_016148	ENSG00000161681	SHANK1	SPANK-1|SSTRIP|synamon	SH3 and multiple ankyrin repeat domains 1	protein-coding
Hypomethylation	chr17	64911501	64912000	+	Intergenic	38359	NM_145811	27091	Hs.278907	NM_014404	ENSG00000075429	CACNG5	-	calcium voltage-gated channel auxiliary subunit gamma 5	protein-coding
Hypomethylation	chr3	45115501	45116000	+	Intergenic	44128	NM_001308394	7123	Hs.476092	NM_003278	ENSG00000163815	CLEC3B	TN|TNA	C-type lectin domain family 3 member B	protein-coding
Hypomethylation	chr12	31237001	31237500	+	intron	-10469	NR_038927	100506660	Hs.586774	NR_038927	ENSG00000245614	DDX11-AS1	CONCR	DDX11 antisense RNA 1	ncRNA
Hypermethylation	chr8	46857001	46857500	+	Intergenic	672015	NR_146077	389652		NR_146077	ENSG00000248498	ASNSP1	ASNSL1	asparagine synthetase pseudogene 1	pseudo
Hypomethylation	chr12	117245501	117246000	+	intron	69654	NM_001109903	84900	Hs.437195	NM_032814	ENSG00000135119	RNFT2	TMEM118	ring finger protein, transmembrane 2	protein-coding
Hypomethylation	chrX	140786501	140787000	+	promoter-TSS	-95	NM_022661	64663	Hs.375036	NM_022661	ENSG00000198573	SPANXC	CT11.3|CTp11|SPANX-C|SPANX-E|SPANXE	SPANX family member C	protein-coding
Hypomethylation	chr17	1918501	1919000	+	intron	-2260	NR_135642	105371485	Hs.655867	NR_135642	ENSG00000228133	LOC105371485	-	uncharacterized LOC105371485	ncRNA
Hypomethylation	chr10	135238001	135238500	+	promoter-TSS	-129	NM_001012508	503542	Hs.64968	NM_001012508	ENSG00000203772	SPRN	SHADOO|SHO|bA108K14.1	shadow of prion protein	protein-coding
Hypomethylation	chrX	70799501	70800000	+	intron	1876	NM_052957	93953	Hs.135167	NM_052957	ENSG00000147174	GCNA	ACRC|NAAR1	germ cell nuclear acidic peptidase	protein-coding
Hypomethylation	chr16	89089001	89089500	+	Intergenic	-45746	NM_005187	863	Hs.513811	NM_005187	ENSG00000129993	CBFA2T3	ETO2|MTG16|MTGR2|RUNX1T3|ZMYND4	CBFA2/RUNX1 translocation partner 3	protein-coding
Hypomethylation	chr15	26608001	26608500	+	Intergenic	247290	NR_038852	503519	Hs.371380	NR_038851	ENSG00000259150	LINC00929	-	long intergenic non-protein coding RNA 929	ncRNA
Hypomethylation	chr16	86910501	86911000	+	Intergenic	155053	NR_135183	102724344	Hs.585769	NR_135182	ENSG00000261175	LINC02188	-	long intergenic non-protein coding RNA 2188	ncRNA
Hypomethylation	chr19	53313501	53314000	+	intron	11172	NM_006969	7576	Hs.732407	NM_006969	ENSG00000198538	ZNF28	KOX24	zinc finger protein 28	protein-coding
Hypomethylation	chr3	72401001	72401500	+	Intergenic	94524	NM_012234	23429	Hs.7910	NM_012234	ENSG00000163602	RYBP	AAP1|APAP-1|DEDAF|YEAF1	RING1 and YY1 binding protein	protein-coding
Hypomethylation	chr17	79114501	79115000	+	intron	-7642	NR_031652	100302229		NR_031652	ENSG00000221025	MIR1250	MIRN1250|hsa-mir-1250|mir-1250	microRNA 1250	ncRNA
Hypomethylation	chr7	98321001	98321500	+	Intergenic	74653	NM_002523	4885	Hs.3281	NM_002523	ENSG00000106236	NPTX2	NARP|NP-II|NP2	neuronal pentraxin 2	protein-coding
Hypermethylation	chr5	91480501	91481000	+	Intergenic	-801560	NM_001329672	57561	Hs.24684	NM_020801	ENSG00000113369	ARRDC3	TLIMP	arrestin domain containing 3	protein-coding
Hypermethylation	chr2	144620501	144621000	+	Intergenic	-73884	NR_110237	101928386	Hs.668251	NR_110237	ENSG00000232377	LOC101928386	-	uncharacterized LOC101928386	ncRNA
Hypomethylation	chr5	625501	626000	+	intron	13345	NM_018140	55722	Hs.591741	NM_018140	ENSG00000112877	CEP72	-	centrosomal protein 72	protein-coding
Hypomethylation	chr11	116530001	116530500	+	Intergenic	20111	NR_135069	101929011	Hs.733911	NR_135069	ENSG00000237937	LOC101929011	-	uncharacterized LOC101929011	ncRNA
Hypermethylation	chr15	55868001	55868500	+	intron	11926	NM_001330326	26108	Hs.87194	NM_015617	ENSG00000171016	PYGO1	-	pygopus family PHD finger 1	protein-coding
Hypermethylation	chr3	111706501	111707000	+	intron	9027	NM_018394	55347	Hs.477115	NM_018394	ENSG00000144827	ABHD10	-	abhydrolase domain containing 10	protein-coding
Hypomethylation	chr19	20205501	20206000	+	intron	16947	NM_007138	7643	Hs.55304	NM_007138	ENSG00000213988	ZNF90	HTF9	zinc finger protein 90	protein-coding
Hypomethylation	chr7	67789001	67789500	+	Intergenic	304010	NR_120514	102723427	Hs.583491	NR_120514	ENSG00000225209	LOC102723427	-	uncharacterized LOC102723427	ncRNA
Hypomethylation	chr16	87583501	87584000	+	Intergenic	-51691	NR_073379	57338	Hs.592068	NM_020655	ENSG00000154118	JPH3	CAGL237|HDL2|JP-3|JP3|TNRC22	junctophilin 3	protein-coding
Hypomethylation	chr16	1312001	1312500	+	Intergenic	5977	NM_012217	23430	Hs.677789	NM_012217	ENSG00000095917	TPSD1	MCP7-LIKE|MCP7L1|MMCP-7L	tryptase delta 1	protein-coding
Hypomethylation	chr3	45116001	45116500	+	Intergenic	44628	NM_001308394	7123	Hs.476092	NM_003278	ENSG00000163815	CLEC3B	TN|TNA	C-type lectin domain family 3 member B	protein-coding
Hypomethylation	chr19	39444501	39445000	+	intron	-1423	NM_148169	115290	Hs.531770	NM_024907	ENSG00000269190	FBXO17	FBG4|FBX26|FBXO26|Fbx17	F-box protein 17	protein-coding
Hypomethylation	chr18	44927501	44928000	+	intron	20883	NR_039753	100616264		NR_039753	ENSG00000266582	MIR4527	-	microRNA 4527	ncRNA
Hypomethylation	chr4	24506001	24506500	+	Intergenic	15663	NR_030299	693158		NR_030299	ENSG00000207697	MIR573	MIRN573|hsa-mir-573|mir-573	microRNA 573	ncRNA
Hypomethylation	chr10	7255001	7255500	+	intron	-26504	NR_132972	106635547		NR_132972		SNORD129	-	small nucleolar RNA, C/D box 129	snoRNA
Hypermethylation	chr3	22096001	22096500	+	Intergenic	97619	NR_046876	100874221	Hs.160616	NR_046876	ENSG00000223351	ZNF385D-AS2	-	ZNF385D antisense RNA 2	ncRNA
Hypomethylation	chr7	74969501	74970000	+	intron	3394	NM_001351349	100996746	Hs.645327	NM_001351349		SPDYE11	-	speedy/RINGO cell cycle regulator family member E11	protein-coding
Hypomethylation	chr11	132299001	132299500	+	intron	145054	NR_046820	100874281		NR_046820		NTM-IT	NTM-IT3	NTM intronic transcript	ncRNA
Hypermethylation	chr1	7635501	7636000	+	intron	-94040	NM_001349623	23261	Hs.397705	NM_015215	ENSG00000171735	CAMTA1	CANPMR	calmodulin binding transcription activator 1	protein-coding
Hypermethylation	chr16	16930001	16930500	+	Intergenic	-298111	NR_135179	102723692	Hs.737758	NR_135179	ENSG00000261448	LOC102723692	-	uncharacterized LOC102723692	ncRNA
Hypomethylation	chr1	214418001	214418500	+	Intergenic	-36315	NM_020197	56950	Hs.66170	NM_020197	ENSG00000143499	SMYD2	HSKM-B|KMT3C|ZMYND14	SET and MYND domain containing 2	protein-coding
Hypomethylation	chr1	107182501	107183000	+	Intergenic	-178111	NR_147165	105378889	Hs.568674	NR_147165	ENSG00000237460	LINC01661	-	long intergenic non-protein coding RNA 1661	ncRNA
Hypomethylation	chr1	233823001	233823500	+	Intergenic	63352	NR_039625	100616390		NR_039625	ENSG00000265744	MIR4427	-	microRNA 4427	ncRNA
Hypomethylation	chr12	132616001	132616500	+	Intergenic	12630	NM_175066	317781	Hs.445168	NM_175066	ENSG00000185163	DDX51	-	DEAD-box helicase 51	protein-coding
Hypomethylation	chr17	59418001	59418500	+	intron	26815	NR_136397	101927855	Hs.662123	NR_136397	ENSG00000267131	LOC101927855	-	uncharacterized LOC101927855	ncRNA
Hypomethylation	chr12	118068001	118068500	+	intron	-268643	NM_001204218	4842	Hs.654410	NM_000620	ENSG00000089250	NOS1	IHPS1|N-NOS|NC-NOS|NOS|bNOS|nNOS	nitric oxide synthase 1	protein-coding
Hypomethylation	chr3	151524501	151525000	+	intron	-7111	NM_001086	13	Hs.506908	NM_001086	ENSG00000114771	AADAC	CES5A1|DAC	arylacetamide deacetylase	protein-coding
Hypomethylation	chr18	46147501	46148000	+	intron	-49221	NR_039897	100616366		NR_039897	ENSG00000266276	MIR4743	-	microRNA 4743	ncRNA
Hypomethylation	chr4	6243001	6243500	+	Intergenic	-28327	NM_001145853	7466	Hs.518602	NM_006005	ENSG00000109501	WFS1	CTRCT41|WFRS|WFS|WFSL	wolframin ER transmembrane glycoprotein	protein-coding
Hypomethylation	chr7	102197001	102197500	+	intron	5571	NM_001031618	441273	Hs.656428	NM_001031618	ENSG00000205238	SPDYE2	SPDYB2-L1	speedy/RINGO cell cycle regulator family member E2	protein-coding
Hypomethylation	chr8	7660501	7661000	+	Intergenic	12488	NM_001037668	245910	Hs.520874	NM_001037668	ENSG00000186572	DEFB107A	BD-7|DEFB-7|DEFB107	defensin beta 107A	protein-coding
Hypomethylation	chr16	87640501	87641000	+	intron	4257	NM_001271604	57338	Hs.592068	NM_020655	ENSG00000154118	JPH3	CAGL237|HDL2|JP-3|JP3|TNRC22	junctophilin 3	protein-coding
Hypomethylation	chr7	6790501	6791000	+	intron	-2990	NM_173565	222967	Hs.442339	NM_173565	ENSG00000155026	RSPH10B	-	radial spoke head 10 homolog B	protein-coding
Hypermethylation	chr6	118111001	118111500	+	Intergenic	114627	NM_138459	116150	Hs.289008	NM_138459	ENSG00000153989	NUS1	C6orf68|CDG1AA|MGC:7199|MRD55|NgBR|TANGO14	NUS1, dehydrodolichyl diphosphate synthase subunit	protein-coding
Hypomethylation	chr15	82809001	82809500	+	intron	4481	NM_001291420	440295	Hs.498322	NM_198181	ENSG00000197978	GOLGA6L9	GOLGA6L20	golgin A6 family-like 9	protein-coding
Hypomethylation	chr4	39816501	39817000	+	Intergenic	117086	NM_001312648	3093	Hs.50308	NM_005339	ENSG00000078140	UBE2K	E2-25K|HIP2|HYPG|LIG|UBC1	ubiquitin conjugating enzyme E2 K	protein-coding
Hypomethylation	chr7	903001	903500	+	intron	-12941	NM_015949	51608	Hs.107387	NM_015949	ENSG00000239857	GET4	C7orf20|CEE|CGI-20|TRC35	golgi to ER traffic protein 4	protein-coding
Hypermethylation	chr2	176648501	176649000	+	Intergenic	218323	NM_001305010	80856	Hs.209561	NM_030650	ENSG00000144320	LNPK	KIAA1715|LNP|LNP1|Ul|ulnaless	lunapark, ER junction formation factor	protein-coding
Hypomethylation	chr1	2073001	2073500	+	intron	37095	NM_001033582	5590	Hs.496255	NM_002744	ENSG00000067606	PRKCZ	PKC-ZETA|PKC2	protein kinase C zeta	protein-coding
Hypomethylation	chr9	67049501	67050000	+	Intergenic	-17678	NR_046175	286297	Hs.645503	NR_046175		LOC286297	-	methylenetetrahydrofolate dehydrogenase (NADP+ dependent) 1 like pseudogene	pseudo
Hypomethylation	chr4	187666001	187666500	+	Intergenic	-21263	NM_005245	2195	Hs.481371	NM_005245	ENSG00000083857	FAT1	CDHF7|CDHR8|FAT|ME5|hFat1	FAT atypical cadherin 1	protein-coding
Hypomethylation	chr13	48185001	48185500	+	Intergenic	321507	NR_047492	100861549	Hs.660978	NR_047492	ENSG00000260388	LINC00562	-	long intergenic non-protein coding RNA 562	ncRNA
Hypomethylation	chr10	697001	697500	+	exon	1362	NM_001355387	414235	Hs.587103	NM_001012714	ENSG00000180525	PRR26	C10orf108	proline rich 26	protein-coding
Hypomethylation	chr11	66488501	66489000	+	intron	120	NM_006946	6712	Hs.26915	NM_006946	ENSG00000173898	SPTBN2	GTRAP41|SCA5|SCAR14	spectrin beta, non-erythrocytic 2	protein-coding
Hypomethylation	chr2	112031001	112031500	+	intron	47413	NR_039636	100616341		NR_039636	ENSG00000266139	MIR4435-2	mir-4435-2	microRNA 4435-2	ncRNA
Hypomethylation	chr15	20691001	20691500	+	intron	20183	NR_036432	283755	Hs.608918	NM_001024682	ENSG00000180229	HERC2P3	D15F37S4	hect domain and RLD 2 pseudogene 3	pseudo
Hypomethylation	chr4	14988001	14988500	+	intron	15419	NR_038857	441009	Hs.535004	NR_038857	ENSG00000247624	CPEB2-DT	CPEB2-AS1	CPEB2 divergent transcript	ncRNA
Hypermethylation	chr4	159395001	159395500	+	Intergenic	-47616	NM_021634	59350	Hs.591686	NM_021634	ENSG00000171509	RXFP1	LGR7|RXFPR1	relaxin family peptide receptor 1	protein-coding
Hypomethylation	chr8	53033501	53034000	+	intron	-73172	NR_134310	101929341	Hs.147170	NR_134310	ENSG00000253551	LOC101929341	-	uncharacterized LOC101929341	ncRNA
Hypomethylation	chr8	116224501	116225000	+	Intergenic	455489	NM_001282902	7227	Hs.657018	NM_014112	ENSG00000104447	TRPS1	GC79|LGCR	transcriptional repressor GATA binding 1	protein-coding
Hypomethylation	chr6	112277501	112278000	+	Intergenic	-47150	NR_149099	105377946		NR_149099		LINC02527	-	long intergenic non-protein coding RNA 2527	ncRNA
Hypomethylation	chr2	241619501	241620000	+	intron	2567	NM_001102467	653437	Hs.437167	NM_001102467	ENSG00000185176	AQP12B	INSSA3	aquaporin 12B	protein-coding
Hypomethylation	chr4	152389001	152389500	+	intron	58882	NM_001109977	729830	Hs.633810	NM_001109977	ENSG00000164142	FAM160A1	-	family with sequence similarity 160 member A1	protein-coding
Hypomethylation	chr6	160878001	160878500	+	Intergenic	53906	NR_028092	80350	Hs.654503	NM_024492	ENSG00000213071	LPAL2	APOA2|APOAL|APOARGC|apo(a)rg-C	lipoprotein(a) like 2, pseudogene	pseudo
Hypomethylation	chr8	7437001	7437500	+	Intergenic	-5330	NR_046343	441317	Hs.715411	NM_001136572		FAM90A7P	FAM90A7	putative protein FAM90A7	pseudo
Hypomethylation	chr17	3675501	3676000	+	intron	28787	NM_002208	3682	Hs.513867	NM_002208	ENSG00000083457	ITGAE	CD103|HUMINAE	integrin subunit alpha E	protein-coding
Hypomethylation	chr11	60979501	60980000	+	intron	8765	NM_001079807	643834	Hs.601055	NM_001079807	ENSG00000229859	PGA3	-	pepsinogen 3, group I (pepsinogen A)	protein-coding
Hypermethylation	chr9	44993501	44994000	+	Intergenic	3514	NR_027421	100132948	Hs.645763	NM_001024942	ENSG00000154537	FAM27C	FAM27A|FAM27A1|FAM27A3|bA7G23.5	family with sequence similarity 27 member C	ncRNA
Hypomethylation	chrX	4458501	4459000	+	Intergenic	92863	NR_110390	101928201	Hs.586488	NR_110390	ENSG00000236513	LOC101928201	-	uncharacterized LOC101928201	ncRNA
Hypomethylation	chr19	41190501	41191000	+	intron	5319	NM_001289980	9253	Hs.326953	NM_004756	ENSG00000105245	NUMBL	CAG3A|CTG3a|NBL|NUMB-R|NUMBLIKE|NUMBR|TNRC23	NUMB like, endocytic adaptor protein	protein-coding
Hypomethylation	chr15	23864001	23864500	+	Intergenic	28743	NM_019066	54551	Hs.141496	NM_019066	ENSG00000254585	MAGEL2	NDNL1|PWLS|SHFYNG|nM15	MAGE family member L2	protein-coding
Hypermethylation	chr9	16466001	16466500	+	intron	-189939	NR_073471	100129385	Hs.586441	NM_001271829	ENSG00000205549	C9orf92	Em:AL513424.1	chromosome 9 open reading frame 92	protein-coding
Hypermethylation	chrX	67547501	67548000	+	intron	105549	NM_002547	4983	Hs.128824	NM_002547	ENSG00000079482	OPHN1	ARHGAP41|MRX60|OPN1	oligophrenin 1	protein-coding
Hypomethylation	chr1	80109001	80109500	+	Intergenic	-636755	NM_022159	64123	Hs.132314	NM_022159	ENSG00000162618	ADGRL4	ELTD1|ETL|KPG_003	adhesion G protein-coupled receptor L4	protein-coding
Hypomethylation	chr19	5866501	5867000	+	exon	3801	NM_002034	2527	Hs.631843	NM_002034	ENSG00000130383	FUT5	FUC-TV	fucosyltransferase 5	protein-coding
Hypomethylation	chr8	1475001	1475500	+	intron	94580	NR_103863	100507435	Hs.667133	NR_103863	ENSG00000253267	DLGAP2-AS1	-	DLGAP2 antisense RNA 1	ncRNA
Hypomethylation	chr6	138807001	138807500	+	intron	13329	NM_001144060	57224	Hs.652741	NM_020464	ENSG00000135540	NHSL1	C6orf63	NHS like 1	protein-coding
Hypomethylation	chr1	650001	650500	+	Intergenic	15481	NR_028327	100133331	Hs.728864	NR_028327		LOC100133331	-	uncharacterized LOC100133331	ncRNA
Hypomethylation	chr15	74357001	74357500	+	Intergenic	17641	NM_001038640	342096	Hs.546408	NM_001038640	ENSG00000159289	GOLGA6A	GLP|GOLGA6	golgin A6 family member A	protein-coding
Hypomethylation	chr17	18392501	18393000	+	intron	12651	NM_001040078	654346	Hs.462402	NM_001040078	ENSG00000171916	LGALS9C	-	galectin 9C	protein-coding
Hypomethylation	chr12	130786501	130787000	+	Intergenic	-35683	NM_004764	9271	Hs.405659	NM_004764	ENSG00000125207	PIWIL1	CT80.1|HIWI|MIWI|PIWI	piwi like RNA-mediated gene silencing 1	protein-coding
Hypomethylation	chr2	3792001	3792500	+	intron	41068	NM_001287444	728597	Hs.304233	NM_001287444	ENSG00000214866	DCDC2C	-	doublecortin domain containing 2C	protein-coding
Hypomethylation	chr11	57431001	57431500	+	Intergenic	-4224	NM_015457	25921	Hs.27239	NM_015457	ENSG00000156599	ZDHHC5	DHHC5|ZNF375	zinc finger DHHC-type containing 5	protein-coding
Hypomethylation	chr6	170491501	170492000	+	Intergenic	15884	NR_125878	102724511	Hs.550045	NR_125878		LOC102724511	-	uncharacterized LOC102724511	ncRNA
Hypomethylation	chr2	240984501	240985000	+	exon	739	NM_173351	150681	Hs.626616	NM_173351	ENSG00000178586	OR6B3	OR6B3P|OR6B3Q	olfactory receptor family 6 subfamily B member 3	protein-coding
Hypomethylation	chr16	10022001	10022500	+	intron	253674	NM_001134408	2903	Hs.411472	NM_000833	ENSG00000183454	GRIN2A	EPND|FESD|GluN2A|LKS|NMDAR2A|NR2A	glutamate ionotropic receptor NMDA type subunit 2A	protein-coding
Hypomethylation	chr14	102523001	102523500	+	Intergenic	30262	NM_005348	3320	Hs.525600	NM_005348	ENSG00000080824	HSP90AA1	EL52|HEL-S-65p|HSP86|HSP89A|HSP90A|HSP90N|HSPC1|HSPCA|HSPCAL1|HSPCAL4|HSPN|Hsp103|Hsp89|Hsp90|LAP-2|LAP2	heat shock protein 90 alpha family class A member 1	protein-coding
Hypomethylation	chr2	239258501	239259000	+	intron	29565	NM_001139490	26146	Hs.631898	NM_015650	ENSG00000204104	TRAF3IP1	IFT54|MIP-T3|MIPT3|SLSN9	TRAF3 interacting protein 1	protein-coding
Hypomethylation	chr14	73652001	73652500	+	intron	49107	NM_007318	5663	Hs.3260	NM_000021	ENSG00000080815	PSEN1	ACNINV3|AD3|FAD|PS-1|PS1|S182	presenilin 1	protein-coding
Hypermethylation	chr14	30946501	30947000	+	intron	-81579	NM_001308097	55632	Hs.509008	NM_017769	ENSG00000092140	G2E3	KIAA1333|PHF7B	G2/M-phase specific E3 ubiquitin protein ligase	protein-coding
Hypomethylation	chr11	133815001	133815500	+	intron	11399	NM_001277285	22997	Hs.204121	NM_014987	ENSG00000080854	IGSF9B	-	immunoglobulin superfamily member 9B	protein-coding
Hypomethylation	chr6	33990501	33991000	+	intron	-22922	NR_031681	100302123		NR_031681	ENSG00000221697	MIR1275	MIRN1275|hsa-mir-1275|mir-1275	microRNA 1275	ncRNA
Hypermethylation	chr1	61784501	61785000	+	intron	-65560	NR_104180	645030	Hs.632410	NR_104180	ENSG00000237853	NFIA-AS1	-	NFIA antisense RNA 1	ncRNA
Hypomethylation	chr11	12250001	12250500	+	intron	-58197	NM_032867	84953	Hs.60371	NM_032867	ENSG00000133816	MICALCL	Ebitein1	MICAL C-terminal like	protein-coding
Hypomethylation	chr11	68727001	68727500	+	Intergenic	21205	NM_198923	116512	Hs.527802	NM_198923	ENSG00000172938	MRGPRD	MRGD|TGR7	MAS related GPR family member D	protein-coding
Hypomethylation	chr12	10658501	10659000	+	exon	258	NM_001357731	255308	Hs.547382	NM_001357731	ENSG00000180574	EIF2S3B	EIF2S3L|eIF-2gA|eIF2gA	eukaryotic translation initiation factor 2 subunit gamma B	protein-coding
Hypermethylation	chr5	6968501	6969000	+	Intergenic	-140716	NR_036242	100422999		NR_036242	ENSG00000283420	MIR4278	-	microRNA 4278	ncRNA
Hypomethylation	chr5	156440501	156441000	+	Intergenic	44502	NM_012206	26762	Hs.129711	NM_012206	ENSG00000113249	HAVCR1	CD365|HAVCR|HAVCR-1|KIM-1|KIM1|TIM|TIM-1|TIM1|TIMD-1|TIMD1	hepatitis A virus cellular receptor 1	protein-coding
Hypomethylation	chr1	10386001	10386500	+	exon	27226	NR_125730	103625684		NR_125730	ENSG00000207357	RNU6-2	U6-2	RNA, U6 small nuclear 2	snRNA
Hypermethylation	chr8	76534001	76534500	+	Intergenic	82047	NM_004133	3174	Hs.241529	NM_004133	ENSG00000164749	HNF4G	NR2A2|NR2A3	hepatocyte nuclear factor 4 gamma	protein-coding
Hypomethylation	chr11	119954001	119954500	+	Intergenic	45371	NM_001330382	23650	Hs.504115	NM_012101	ENSG00000137699	TRIM29	ATDC	tripartite motif containing 29	protein-coding
Hypomethylation	chr13	33701501	33702000	+	intron	58466	NM_178007	90627	Hs.156551	NM_052851	ENSG00000133121	STARD13	ARHGAP37|DLC2|GT650|LINC00464	StAR related lipid transfer domain containing 13	protein-coding
Hypomethylation	chr5	2531501	2532000	+	Intergenic	-180955	NR_145480	101234261		NR_145480	ENSG00000281560	LSINCT5	-	long stress-induced non-coding transcript 5	ncRNA
Hypomethylation	chr2	5977501	5978000	+	Intergenic	-25022	NR_146954	105373400	Hs.97467	NR_146954	ENSG00000237266	LINC01810	-	long intergenic non-protein coding RNA 1810	ncRNA
Hypomethylation	chr17	48658501	48659000	+	intron	-19281	NR_038439	253962	Hs.558704	NR_038439	ENSG00000250107	CACNA1G-AS1	-	CACNA1G antisense RNA 1	ncRNA
Hypermethylation	chr1	143244501	143245000	+	Intergenic	-42511	NR_110761	102723769	Hs.652926	NR_110761		LOC102723769	-	uncharacterized LOC102723769	ncRNA
Hypermethylation	chr2	226682501	226683000	+	Intergenic	-324760	NR_046102	646736	Hs.712836	NR_046102		LOC646736	-	uncharacterized LOC646736	ncRNA
Hypomethylation	chr4	1320001	1320500	+	intron	16671	NM_001297433	10296	Hs.139896	NM_005882	ENSG00000090316	MAEA	EMLP|EMP|GID9|HLC-10|PIG5	macrophage erythroblast attacher	protein-coding
Hypomethylation	chr11	63374001	63374500	+	intron	7659	NM_007069	11145	Hs.502775	NM_007069	ENSG00000176485	PLA2G16	AdPLA|H-REV107|H-REV107-1|HRASLS3|HREV107|HREV107-1|HREV107-3|HRSL3	phospholipase A2 group XVI	protein-coding
Hypomethylation	chr17	1382501	1383000	+	exon	6301	NM_001080950	4641	Hs.286226	NM_033375	ENSG00000197879	MYO1C	MMI-beta|MMIb|NMI|myr2	myosin IC	protein-coding
Hypomethylation	chr15	76496001	76496500	+	exon	-22423	NR_120360	101929439	Hs.631721	NR_120360	ENSG00000259422	LOC101929439	-	uncharacterized LOC101929439	ncRNA
Hypomethylation	chr6	168748501	168749000	+	Intergenic	-28316	NM_214462	168002	Hs.673059	NM_214462	ENSG00000164488	DACT2	C6orf116|DAPPER2|DPR2|bA503C24.7	dishevelled binding antagonist of beta catenin 2	protein-coding
Hypomethylation	chr19	40386001	40386500	+	intron	-49196	NM_001436	2091	Hs.299002	NM_001436	ENSG00000105202	FBL	FIB|FLRN|Nop1|RNU3IP1	fibrillarin	protein-coding
Hypomethylation	chr19	4987501	4988000	+	intron	18626	NM_015015	23030	Hs.654816	NM_015015	ENSG00000127663	KDM4B	JMJD2B|TDRD14B	lysine demethylase 4B	protein-coding
Hypomethylation	chr17	45498501	45499000	+	intron	71236	NR_033934	653479	Hs.537279	NR_033934		MRPL45P2	-	mitochondrial ribosomal protein L45 pseudogene 2	pseudo
Hypomethylation	chr10	115011001	115011500	+	Intergenic	121858	NM_001349870	6934	Hs.593995	NM_030756	ENSG00000148737	TCF7L2	TCF-4|TCF4	transcription factor 7 like 2	protein-coding
Hypermethylation	chr9	69710501	69711000	+	intron	47034	NR_121570	101928381	Hs.708686	NR_121570		LOC101928381	-	uncharacterized LOC101928381	ncRNA
Hypomethylation	chr3	192682001	192682500	+	Intergenic	-46300	NM_178496	151963	Hs.151443	NM_178496	ENSG00000180611	MB21D2	C3orf59	Mab-21 domain containing 2	protein-coding
Hypomethylation	chr4	7506501	7507000	+	intron	44995	NR_036238	100422826		NR_036238	ENSG00000266690	MIR4274	-	microRNA 4274	ncRNA
Hypomethylation	chr2	240609001	240609500	+	Intergenic	-75304	NR_037808	150935	Hs.555582	NR_037808		LOC150935	-	uncharacterized LOC150935	ncRNA
Hypomethylation	chr1	142677001	142677500	+	Intergenic	36355	NR_046228	100874392	Hs.648245	NR_046228		ANKRD20A12P	-	ankyrin repeat domain 20 family member A12, pseudogene	pseudo
Hypomethylation	chr16	89919501	89920000	+	intron	-20244	NM_014972	22980	Hs.415342	NM_014972	ENSG00000141002	TCF25	FKSG26|Hulp1|NULP1|PRO2620|hKIAA1049	transcription factor 25	protein-coding
Hypermethylation	chr5	154124001	154124500	+	intron	31788	NM_015315	23367	Hs.292078	NM_015315	ENSG00000155506	LARP1	LARP	La ribonucleoprotein domain family member 1	protein-coding
Hypomethylation	chr7	56888001	56888500	+	Intergenic	-7821	NR_130727	401357	Hs.457696	NR_130727		LOC401357	-	uncharacterized LOC401357	ncRNA
Hypomethylation	chr4	178959001	178959500	+	Intergenic	-130160	NR_108093	101928656	Hs.508131	NR_108092	ENSG00000251504	LINC01099	-	long intergenic non-protein coding RNA 1099	ncRNA
Hypomethylation	chr14	103984001	103984500	+	Intergenic	4946	NM_001823	1152	Hs.173724	NM_001823	ENSG00000166165	CKB	B-CK|BCK|CKBB|CPK-B|HEL-211|HEL-S-29	creatine kinase B	protein-coding
Hypomethylation	chr6	169569501	169570000	+	Intergenic	-6666	NR_132623	101929484	Hs.364166	NR_132622	ENSG00000223485	LINC01615	-	long intergenic non-protein coding RNA 1615	ncRNA
Hypomethylation	chr14	78068001	78068500	+	intron	14860	NM_004863	9517	Hs.435661	NM_004863	ENSG00000100596	SPTLC2	HSN1C|LCB2|LCB2A|NSAN1C|SPT2|hLCB2a	serine palmitoyltransferase long chain base subunit 2	protein-coding
Hypomethylation	chr11	68140001	68140500	+	intron	60173	NM_002335	4041	Hs.6347	NM_002335	ENSG00000162337	LRP5	BMND1|EVR1|EVR4|HBM|LR3|LRP-5|LRP7|OPPG|OPS|OPTA1|PCLD4|VBCH2	LDL receptor related protein 5	protein-coding
Hypomethylation	chr2	47381501	47382000	+	intron	767	NM_001163561	285051	Hs.531575	NM_173649	ENSG00000239605	STPG4	C2orf61|GSE	sperm-tail PG-rich repeat containing 4	protein-coding
Hypomethylation	chr19	42348001	42348500	+	promoter-TSS	-456	NM_001291419	147719	Hs.98660	NM_173506	ENSG00000273111	LYPD4	SMR	LY6/PLAUR domain containing 4	protein-coding
Hypomethylation	chr4	7311001	7311500	+	promoter-TSS	-927	NR_039961	100616471		NR_039961	ENSG00000264658	MIR4798	-	microRNA 4798	ncRNA
Hypomethylation	chr17	1196501	1197000	+	intron	13793	NM_172367	286753	Hs.146059	NM_172367	ENSG00000184811	TRARG1	BEC-1|DSPB1|IFITMD3|LOST1|TUSC5	trafficking regulator of GLUT4 (SLC2A4) 1	protein-coding
Hypomethylation	chr1	27189501	27190000	+	exon	121	NM_006142	2810	Hs.523718	NM_006142	ENSG00000175793	SFN	YWHAS	stratifin	protein-coding
Hypermethylation	chr17	40685001	40685500	+	Intergenic	-2701	NM_000263	4669	Hs.50727	NM_000263	ENSG00000108784	NAGLU	CMT2V|MPS-IIIB|MPS3B|NAG|UFHSD	N-acetyl-alpha-glucosaminidase	protein-coding
Hypomethylation	chr3	11078001	11078500	+	intron	-17340	NR_046647	100874090	Hs.628542	NR_046647	ENSG00000232287	SLC6A1-AS1	-	SLC6A1 antisense RNA 1	ncRNA
Hypomethylation	chr5	22314501	22315000	+	intron	-100841	NM_001317228	1010	Hs.113684	NM_004061	ENSG00000154162	CDH12	CDHB	cadherin 12	protein-coding
Hypomethylation	chr4	114175001	114175500	+	intron	-38745	NM_001354279	287	Hs.620557	NM_001148	ENSG00000145362	ANK2	ANK-2|LQT4|brank-2	ankyrin 2	protein-coding
Hypomethylation	chr9	16480501	16481000	+	intron	-204439	NR_073471	100129385	Hs.586441	NM_001271829	ENSG00000205549	C9orf92	Em:AL513424.1	chromosome 9 open reading frame 92	protein-coding
Hypomethylation	chr19	15292501	15293000	+	intron	-2589	NR_106853	102465476		NR_106853	ENSG00000275711	MIR6795	hsa-mir-6795	microRNA 6795	ncRNA
Hypomethylation	chr9	102761001	102761500	+	intron	92335	NM_017919	55014	Hs.704031	NM_017919	ENSG00000136874	STX17	-	syntaxin 17	protein-coding
Hypomethylation	chr11	66109001	66109500	+	intron	3332	NM_015399	25855	Hs.100426	NM_015399	ENSG00000174744	BRMS1	-	breast cancer metastasis suppressor 1	protein-coding
Hypomethylation	chr18	49359001	49359500	+	Intergenic	440838	NR_040075	100287225	Hs.448920	NR_040074	ENSG00000227115	LINC01630	-	long intergenic non-protein coding RNA 1630	ncRNA
Hypermethylation	chr7	61186001	61186500	+	Intergenic	1578184	NR_003952	643955	Hs.583308	NR_003952	ENSG00000185037	ZNF733P	ZNF733	zinc finger protein 733, pseudogene	pseudo
Hypomethylation	chr11	4340001	4340500	+	Intergenic	49366	NM_001005161	143496	Hs.447463	NM_001005161	ENSG00000221996	OR52B4	OR11-3	olfactory receptor family 52 subfamily B member 4 (gene/pseudogene)	protein-coding
Hypomethylation	chr7	57550001	57550500	+	Intergenic	40367	NM_001159279	441234	Hs.533121	NM_001159279	ENSG00000182111	ZNF716	-	zinc finger protein 716	protein-coding
Hypomethylation	chrY	448001	448500	+	Intergenic	-86829	NM_000451	6473	Hs.105932	NM_000451	ENSG00000185960	SHOX	GCFX|PHOG|SHOXY|SS	short stature homeobox	protein-coding
Hypomethylation	chr5	61569001	61569500	+	Intergenic	-32739	NM_004520	3796	Hs.558351	NM_004520	ENSG00000068796	KIF2A	CDCBM3|HK2|KIF2	kinesin family member 2A	protein-coding
Hypermethylation	chr16	56191501	56192000	+	intron	33256	NR_027078	283856	Hs.707433	NR_027078	ENSG00000246379	LOC283856	-	uncharacterized LOC283856	ncRNA
Hypomethylation	chr9	137611501	137612000	+	intron	-67061	NR_138049	414316	Hs.571561	NR_138049	ENSG00000204011	COL5A1-AS1	C9orf104|bA54A22.4	COL5A1 antisense RNA 1	ncRNA
Hypomethylation	chr10	111766501	111767000	+	promoter-TSS	-944	NM_001320594	120	Hs.501012	NM_001121	ENSG00000148700	ADD3	ADDL|CPSQ3	adducin 3	protein-coding
Hypermethylation	chr3	142112001	142112500	+	intron	54654	NM_001282857	54464	Hs.435103	NM_019001	ENSG00000114127	XRN1	SEP1	5'-3' exoribonuclease 1	protein-coding
Hypomethylation	chr15	28593501	28594000	+	Intergenic	-26452	NM_004667	8924	Hs.434890	NM_004667	ENSG00000128731	HERC2	D15F37S1|MRT38|SHEP1|jdf2|p528	HECT and RLD domain containing E3 ubiquitin protein ligase 2	protein-coding
Hypomethylation	chr11	76819501	76820000	+	intron	5864	NM_006189	4975	Hs.673853	NM_006189	ENSG00000254550	OMP	-	olfactory marker protein	protein-coding
Hypomethylation	chr1	161421501	161422000	+	Intergenic	-53455	NM_021642	2212	Hs.352642	NM_021642	ENSG00000143226	FCGR2A	CD32|CD32A|CDw32|FCG2|FCGR2|FCGR2A1|FcGR|IGFR2	Fc fragment of IgG receptor IIa	protein-coding
Hypomethylation	chr6	140581001	140581500	+	Intergenic	54861	NR_037441	100500879		NR_037441	ENSG00000263514	MIR3668	-	microRNA 3668	ncRNA
Hypomethylation	chr1	224198001	224198500	+	TTS	17818	NR_136592	100287497	Hs.568390	NR_136590		LOC100287497	-	septin 7 pseudogene	pseudo
Hypomethylation	chr6	44430001	44430500	+	Intergenic	26872	NR_039785	100616352		NR_039785	ENSG00000266619	MIR4642	-	microRNA 4642	ncRNA
Hypomethylation	chr9	104445001	104445500	+	intron	55612	NM_133445	116443	Hs.654783	NM_133445	ENSG00000198785	GRIN3A	GluN3A|NMDAR-L|NR3A	glutamate ionotropic receptor NMDA type subunit 3A	protein-coding
Hypomethylation	chr15	40353501	40354000	+	intron	22238	NR_040062	100131089	Hs.386000	NR_040059	ENSG00000248508	SRP14-AS1	-	SRP14 antisense RNA1 (head to head)	ncRNA
Hypomethylation	chr11	133762001	133762500	+	Intergenic	6226	NR_039846	100616119		NR_039846	ENSG00000284020	MIR4697	-	microRNA 4697	ncRNA
Hypomethylation	chr15	66775001	66775500	+	intron	14122	NR_039737	100616149		NR_039737	ENSG00000266589	MIR4512	-	microRNA 4512	ncRNA
Hypomethylation	chr1	94536001	94536500	+	intron	50455	NM_000350	24	Hs.416707	NM_000350	ENSG00000198691	ABCA4	ABC10|ABCR|ARMD2|CORD3|FFM|RMP|RP19|STGD|STGD1	ATP binding cassette subfamily A member 4	protein-coding
Hypomethylation	chr7	107665001	107665500	+	intron	-21446	NM_002291	3912	Hs.650585	NM_002291	ENSG00000091136	LAMB1	CLM|LIS5	laminin subunit beta 1	protein-coding
Hypomethylation	chr9	99977501	99978000	+	intron	-22958	NR_036528	57653	Hs.435629	NR_036527	ENSG00000255036	SUGT1P4-STRA6LP-CCDC180	LOC100499484-C9ORF174	SUGT1P4-STRA6LP-CCDC180 readthrough	ncRNA
Hypomethylation	chrX	30124501	30125000	+	Intergenic	-108925	NM_002364	4113	Hs.113824	NM_002364	ENSG00000099399	MAGEB2	CT3.2|DAM6|MAGE-XP-2	MAGE family member B2	protein-coding
Hypermethylation	chr8	142272001	142272500	+	Intergenic	-7522	NM_001286646	57210	Hs.372492	NM_001080431	ENSG00000022567	SLC45A4	-	solute carrier family 45 member 4	protein-coding
Hypomethylation	chr4	160346501	160347000	+	Intergenic	157752	NM_014247	9693	Hs.744884	NM_014247	ENSG00000109756	RAPGEF2	CNrasGEF|NRAPGEP|PDZ-GEF1|PDZGEF1|RA-GEF|RA-GEF-1|Rap-GEP|nRap GEP	Rap guanine nucleotide exchange factor 2	protein-coding
Hypomethylation	chr5	175793001	175793500	+	intron	779	NM_001317948	285598	Hs.424552	NM_173664	ENSG00000175414	ARL10	ARL10A	ADP ribosylation factor like GTPase 10	protein-coding
Hypermethylation	chr10	48872001	48872500	+	Intergenic	-9562	NR_033172	728798	Hs.664786	NM_001042515		FRMPD2B	FRMPD2L1|FRMPD2L2|FRMPD2P1|FRMPD2P2|FRMPDP2|PDZD5A|PDZD5B|PDZK5A|PDZK5B|bA556L1.2|yX59F3.2	FERM and PDZ domain containing 2B, pseudogene	pseudo
Hypomethylation	chr2	241468501	241469000	+	exon	28688	NM_001282780	51281	Hs.656615	NM_016552	ENSG00000144504	ANKMY1	ZMYND13	ankyrin repeat and MYND domain containing 1	protein-coding
Hypomethylation	chr17	44473501	44474000	+	intron	23571	NR_033799	728806	Hs.735097	NR_033799		NSFP1	NSFP	N-ethylmaleimide-sensitive factor pseudogene 1	pseudo
Hypermethylation	chr5	74941001	74941500	+	intron	33949	NM_001276713	728780	Hs.370455	NM_001271529	ENSG00000189045	ANKDD1B	-	ankyrin repeat and death domain containing 1B	protein-coding
Hypomethylation	chr16	9953501	9954000	+	intron	322174	NM_001134408	2903	Hs.411472	NM_000833	ENSG00000183454	GRIN2A	EPND|FESD|GluN2A|LKS|NMDAR2A|NR2A	glutamate ionotropic receptor NMDA type subunit 2A	protein-coding
Hypomethylation	chr10	86362001	86362500	+	Intergenic	177312	NM_001284242	54462	Hs.461988	NM_018999	ENSG00000107771	CCSER2	FAM190B|Gcap14|KIAA1128|bA486O22.1	coiled-coil serine rich protein 2	protein-coding
Hypomethylation	chrY	2353001	2353500	+	intron	15330	NM_001171135	9189	Hs.131452	NM_004729	ENSG00000214717	ZBED1	ALTE|DREF|TRAMP|hDREF	zinc finger BED-type containing 1	protein-coding
Hypomethylation	chr9	139672001	139672500	+	Intergenic	-13285	NM_203347	389812	Hs.413902	NM_203347	ENSG00000177984	LCN15	PRO6093|UNQ2541	lipocalin 15	protein-coding
Hypomethylation	chr8	125774001	125774500	+	Intergenic	-33502	NM_014751	9788	Hs.336994	NM_014751	ENSG00000170873	MTSS1	MIM|MIMA|MIMB	MTSS1, I-BAR domain containing	protein-coding
Hypomethylation	chr10	1396001	1396500	+	intron	-172575	NR_033387	642394	Hs.568831	NM_001098830	ENSG00000205696	ADARB2-AS1	C10orf109|NCRNA00168	ADARB2 antisense RNA 1	ncRNA
Hypomethylation	chr2	120973501	120974000	+	Intergenic	7234	NM_024121	79134	Hs.376722	NM_024121	ENSG00000226479	TMEM185B	FAM11B	transmembrane protein 185B	protein-coding
Hypomethylation	chr2	46006001	46006500	+	intron	127207	NM_005400	5581	Hs.580351	NM_005400	ENSG00000171132	PRKCE	PKCE|nPKC-epsilon	protein kinase C epsilon	protein-coding
Hypomethylation	chr7	150952001	150952500	+	intron	-6501	NM_001003801	6604	Hs.647067	NM_003078	ENSG00000082014	SMARCD3	BAF60C|CRACD3|Rsc6p	SWI/SNF related, matrix associated, actin dependent regulator of chromatin, subfamily d, member 3	protein-coding
Hypomethylation	chr1	172626001	172626500	+	Intergenic	-1898	NM_001302746	356	Hs.2007	NM_000639	ENSG00000117560	FASLG	ALPS1B|APT1LG1|APTL|CD178|CD95-L|CD95L|FASL|TNFSF6|TNLG1A	Fas ligand	protein-coding
Hypomethylation	chr17	70490001	70490500	+	intron	98693	NR_137280	100499467	Hs.157726	NR_036488		LINC00673	ERRLR01|HI-LNC75|HILNC75|LUCAIR1|SLNCR|SLNCR1	long intergenic non-protein coding RNA 673	ncRNA
Hypomethylation	chr17	44321001	44321500	+	Intergenic	-18510	NM_001193465	284058	Hs.648744	NM_015443	ENSG00000120071	KANSL1	CENP-36|KDVS|KIAA1267|MSL1v1|NSL1|hMSL1v1	KAT8 regulatory NSL complex subunit 1	protein-coding
Hypomethylation	chr5	134422001	134422500	+	intron	-46513	NR_105050	101927953	Hs.436898	NR_105049	ENSG00000249082	C5orf66-AS1	Epist	C5orf66 antisense RNA 1	ncRNA
Hypomethylation	chr15	82924001	82924500	+	TTS	14947	NM_001322400	647042	Hs.454625	NM_001164465	ENSG00000278662	GOLGA6L10	GOLGA6L18	golgin A6 family-like 10	protein-coding
Hypomethylation	chr14	100193001	100193500	+	3' UTR	42495	NM_006668	10858	Hs.25121	NM_006668	ENSG00000036530	CYP46A1	CP46|CYP46	cytochrome P450 family 46 subfamily A member 1	protein-coding
Hypomethylation	chr19	49308501	49309000	+	intron	5570	NM_001284325	587	Hs.512670	NM_001190	ENSG00000105552	BCAT2	BCAM|BCATM|BCT2|PP18	branched chain amino acid transaminase 2	protein-coding
Hypomethylation	chr2	100752501	100753000	+	intron	6287	NM_002285	3899	Hs.444414	NM_002285	ENSG00000144218	AFF3	LAF4|MLLT2-like	AF4/FMR2 family member 3	protein-coding
Hypermethylation	chr8	136274001	136274500	+	intron	27876	NR_026706	286094	Hs.440978	NR_026706	ENSG00000254083	LINC01591	-	long intergenic non-protein coding RNA 1591	ncRNA
Hypomethylation	chr1	1910501	1911000	+	intron	24526	NM_001304360	85452	Hs.232092	NM_001003808	ENSG00000142609	CFAP74	C1orf222|KIAA1751	cilia and flagella associated protein 74	protein-coding
Hypermethylation	chr11	4195501	4196000	+	Intergenic	-12632	NR_047550	100506082	Hs.445705	NR_047550	ENSG00000254480	LOC100506082	-	uncharacterized LOC100506082	ncRNA
Hypermethylation	chr6	96429501	96430000	+	Intergenic	-34095	NM_006581	10690	Hs.49117	NM_006581	ENSG00000172461	FUT9	Fuc-TIX	fucosyltransferase 9	protein-coding
Hypermethylation	chrX	31553501	31554000	+	intron	-27335	NM_004014	1756	Hs.495912	NM_000109	ENSG00000198947	DMD	BMD|CMD3B|DXS142|DXS164|DXS206|DXS230|DXS239|DXS268|DXS269|DXS270|DXS272|MRX85	dystrophin	protein-coding
Hypermethylation	chr13	19518501	19519000	+	Intergenic	39171	NR_104118	100652856	Hs.549878	NR_104118		LINC00408	-	long intergenic non-protein coding RNA 408	ncRNA
Hypomethylation	chr1	236347501	236348000	+	intron	41918	NM_003272	7107	Hs.498160	NM_003272	ENSG00000077585	GPR137B	TM7SF1	G protein-coupled receptor 137B	protein-coding
Hypomethylation	chr10	43376001	43376500	+	Intergenic	9281	NR_134479	101929445	Hs.376403	NR_134479	ENSG00000234944	LOC101929445	-	uncharacterized LOC101929445	ncRNA
Hypermethylation	chr4	21166001	21166500	+	intron	139279	NM_147183	80333	Hs.655705	NM_025221	ENSG00000185774	KCNIP4	CALP|KCHIP4	potassium voltage-gated channel interacting protein 4	protein-coding
Hypomethylation	chr10	98700501	98701000	+	intron	108038	NM_032440	84458	Hs.427927	NM_015652	ENSG00000196233	LCOR	C10orf12|MLR2	ligand dependent nuclear receptor corepressor	protein-coding
Hypomethylation	chr13	111107001	111107500	+	intron	8384	NM_001267044	100129836	Hs.640035	NM_001267044		COL4A2-AS2	-	COL4A2 antisense 2	protein-coding
Hypermethylation	chr8	86834001	86834500	+	Intergenic	5921	NR_003594	100288527	Hs.535056	NR_003594		REXO1L2P	-	REXO1 like 2, pseudogene	pseudo
Hypermethylation	chr17	59682501	59683000	+	Intergenic	-14187	NM_199290	342538	Hs.591178	NM_199290	ENSG00000253506	NACA2	ANAC|NACAL	nascent polypeptide associated complex subunit alpha 2	protein-coding
Hypomethylation	chr8	145887001	145887500	+	intron	23947	NM_001308208	80728	Hs.148988	NM_025251	ENSG00000147799	ARHGAP39	CrGAP|Vilse	Rho GTPase activating protein 39	protein-coding
Hypermethylation	chr2	226739001	226739500	+	Intergenic	-268260	NR_046102	646736	Hs.712836	NR_046102		LOC646736	-	uncharacterized LOC646736	ncRNA
Hypomethylation	chr8	144966501	144967000	+	Intergenic	-14118	NM_031308	83481	Hs.200412	NM_031308	ENSG00000261150	EPPK1	EPIPL|EPIPL1	epiplakin 1	protein-coding
Hypermethylation	chr10	7184001	7184500	+	Intergenic	44496	NR_132972	106635547		NR_132972		SNORD129	-	small nucleolar RNA, C/D box 129	snoRNA
Hypermethylation	chr10	95107001	95107500	+	intron	134824	NM_133337	26509	Hs.602086	NM_013451	ENSG00000138119	MYOF	FER1L3	myoferlin	protein-coding
Hypomethylation	chr9	71786501	71787000	+	intron	-2221	NM_201629	9414	Hs.50382	NM_004817	ENSG00000119139	TJP2	C9DUPq21.11|DFNA51|DUP9q21.11|PFIC4|X104|ZO2	tight junction protein 2	protein-coding
Hypomethylation	chr1	227693501	227694000	+	Intergenic	-57470	NR_033184	339500	Hs.30323	NM_032755	ENSG00000181450	ZNF678	-	zinc finger protein 678	protein-coding
Hypermethylation	chr4	190645501	190646000	+	Intergenic	46781	NR_135513	105379514	Hs.543309	NR_135513		LOC105379514	-	uncharacterized LOC105379514	ncRNA
Hypomethylation	chr6	108256001	108256500	+	intron	23232	NM_007214	11231	Hs.26904	NM_007214	ENSG00000025796	SEC63	DNAJC23|ERdj2|PCLD2|PRO2507|SEC63L	SEC63 homolog, protein translocation regulator	protein-coding
Hypomethylation	chr12	49262501	49263000	+	Intergenic	-3097	NM_014470	27289	Hs.124940	NM_014470	ENSG00000172602	RND1	ARHS|RHO6|RHOS	Rho family GTPase 1	protein-coding
Hypomethylation	chr2	237246001	237246500	+	intron	-73262	NM_212556	401036	Hs.639909	NM_212556	ENSG00000182177	ASB18	ASB-18	ankyrin repeat and SOCS box containing 18	protein-coding
Hypomethylation	chr6	95266501	95267000	+	Intergenic	758577	NR_047502	101927288	Hs.616643	NR_047502	ENSG00000261366	MANEA-DT	MANEA-AS1	MANEA divergent transcript	ncRNA
Hypermethylation	chr4	45567501	45568000	+	Intergenic	558332	NM_173536	2565	Hs.375051	NM_173536	ENSG00000163285	GABRG1	-	gamma-aminobutyric acid type A receptor gamma1 subunit	protein-coding
Hypomethylation	chr7	24441001	24441500	+	Intergenic	117443	NM_000905	4852	Hs.1832	NM_000905	ENSG00000122585	NPY	PYY4	neuropeptide Y	protein-coding
Hypomethylation	chr16	10047501	10048000	+	intron	228174	NM_001134408	2903	Hs.411472	NM_000833	ENSG00000183454	GRIN2A	EPND|FESD|GluN2A|LKS|NMDAR2A|NR2A	glutamate ionotropic receptor NMDA type subunit 2A	protein-coding
Hypomethylation	chr3	194040501	194041000	+	Intergenic	-10157	NR_024480	100131551	Hs.128066	NR_024480	ENSG00000214145	LINC00887	HEIRCC	long intergenic non-protein coding RNA 887	ncRNA
Hypomethylation	chr5	99388501	99389000	+	Intergenic	335208	NR_027503	100133050	Hs.534796	NR_027503		LOC100133050	-	glucuronidase beta pseudogene	pseudo
Hypomethylation	chr3	187443001	187443500	+	intron	9445	NM_001134738	604	Hs.478588	NM_001706	ENSG00000113916	BCL6	BCL5|BCL6A|LAZ3|ZBTB27|ZNF51	B cell CLL/lymphoma 6	protein-coding
Hypomethylation	chr8	23507501	23508000	+	Intergenic	32652	NM_001256339	4824	Hs.55999	NM_006167	ENSG00000167034	NKX3-1	BAPX2|NKX3|NKX3.1|NKX3A	NK3 homeobox 1	protein-coding
Hypomethylation	chr13	57715001	57715500	+	5' UTR	198	NM_001130404	729233	Hs.723090	NM_001130404	ENSG00000204918	PRR20B	-	proline rich 20B	protein-coding
Hypermethylation	chr8	46849001	46849500	+	Intergenic	680015	NR_146077	389652		NR_146077	ENSG00000248498	ASNSP1	ASNSL1	asparagine synthetase pseudogene 1	pseudo
Hypomethylation	chr1	36644501	36645000	+	intron	-23096	NM_001270895	27095	Hs.523131	NM_014408	ENSG00000054116	TRAPPC3	BET3	trafficking protein particle complex 3	protein-coding
Hypomethylation	chr9	44325501	44326000	+	Intergenic	-58835	NR_121564	101927827	Hs.738704	NR_121564	ENSG00000229311	LOC101927827	-	uncharacterized LOC101927827	ncRNA
Hypomethylation	chr4	6327501	6328000	+	intron	55847	NM_181876	5522	Hs.479069	NM_020416	ENSG00000074211	PPP2R2C	B55-GAMMA|B55gamma|IMYPNO|IMYPNO1|PR52|PR55G	protein phosphatase 2 regulatory subunit Bgamma	protein-coding
Hypomethylation	chr3	9546001	9546500	+	intron	49236	NM_198560	375323	Hs.56782	NM_198560	ENSG00000156959	LHFPL4	-	LHFPL tetraspan subfamily member 4	protein-coding
Hypermethylation	chr4	154086501	154087000	+	intron	12480	NM_001130067	23321	Hs.435711	NM_015271	ENSG00000109654	TRIM2	CMT2R|RNF86	tripartite motif containing 2	protein-coding
Hypomethylation	chr10	3063001	3063500	+	Intergenic	-46462	NM_001323071	5214	Hs.26010	NM_002627	ENSG00000067057	PFKP	ATP-PFK|PFK-C|PFK-P|PFKF	phosphofructokinase, platelet	protein-coding
Hypomethylation	chr8	7582501	7583000	+	Intergenic	-44356	NR_046351	441328	Hs.694406	NM_001164447		FAM90A10P	FAM90A10	putative protein FAM90A10	pseudo
Hypomethylation	chr11	132537501	132538000	+	intron	275782	NM_001319103	4978	Hs.4817	NM_002545	ENSG00000183715	OPCML	IGLON1|OBCAM|OPCM	opioid binding protein/cell adhesion molecule like	protein-coding
Hypermethylation	chr2	11985501	11986000	+	Intergenic	-8638	NR_036226	100422996		NR_036226	ENSG00000265172	MIR4262	-	microRNA 4262	ncRNA
Hypermethylation	chr15	93433501	93434000	+	intron	7224	NR_037602	100507217	Hs.622504	NR_037600		LINC01578	-	long intergenic non-protein coding RNA 1578	ncRNA
Hypermethylation	chr3	119279501	119280000	+	Intergenic	-1269	NM_005191	941	Hs.838	NM_005191	ENSG00000121594	CD80	B7|B7-1|B7.1|BB1|CD28LG|CD28LG1|LAB7	CD80 molecule	protein-coding
Hypomethylation	chr18	74029501	74030000	+	Intergenic	108285	NR_146507	105372207	Hs.303880	NR_146507		LINC01893	-	long intergenic non-protein coding RNA 1893	ncRNA
Hypomethylation	chr11	73717001	73717500	+	exon	3032	NM_022803	7352	Hs.101337	NM_003356	ENSG00000175564	UCP3	SLC25A9	uncoupling protein 3	protein-coding
Hypomethylation	chr16	16423001	16423500	+	promoter-TSS	88	NR_107061	102466259		NR_107061	ENSG00000275391	MIR6770-3	hsa-mir-6770-3	microRNA 6770-3	ncRNA
Hypermethylation	chr11	57713001	57713500	+	Intergenic	-78103	NM_001005212	219956	Hs.689841	NM_001005212	ENSG00000186509	OR9Q1	-	olfactory receptor family 9 subfamily Q member 1	protein-coding
Hypermethylation	chr19	27734501	27735000	+	Intergenic	-549589	NR_110689	101927151	Hs.567934	NR_110687	ENSG00000267575	LOC101927151	-	uncharacterized LOC101927151	ncRNA
Hypomethylation	chr11	15530001	15530500	+	Intergenic	-135181	NM_001293172	102724957	Hs.512245	NM_001293172		LOC102724957	-	uncharacterized LOC102724957	protein-coding
Hypomethylation	chr2	233408501	233409000	+	intron	4313	NM_005199	1146	Hs.248101	NM_005199	ENSG00000196811	CHRNG	ACHRG	cholinergic receptor nicotinic gamma subunit	protein-coding
Hypomethylation	chr3	64997501	64998000	+	TTS	-324385	NM_182920	56999	Hs.656071	NM_182920	ENSG00000163638	ADAMTS9	-	ADAM metallopeptidase with thrombospondin type 1 motif 9	protein-coding
Hypomethylation	chr7	102614001	102614500	+	intron	60906	NM_005824	10234	Hs.567412	NM_005824	ENSG00000128606	LRRC17	P37NB	leucine rich repeat containing 17	protein-coding
Hypomethylation	chr6	114338001	114338500	+	intron	45791	NM_153612	222537	Hs.645477	NM_153612	ENSG00000249853	HS3ST5	3-OST-5|3OST5|HS3OST5|NBLA04021	heparan sulfate-glucosamine 3-sulfotransferase 5	protein-coding
Hypomethylation	chr18	76406501	76407000	+	Intergenic	-333525	NM_171999	27164	Hs.700557	NM_171999	ENSG00000256463	SALL3	ZNF796	spalt like transcription factor 3	protein-coding
Hypomethylation	chr11	74302001	74302500	+	Intergenic	-1325	NR_046409	10714	Hs.82502	NM_006591	ENSG00000077514	POLD3	P66|P68|PPP1R128	DNA polymerase delta 3, accessory subunit	protein-coding
Hypomethylation	chrY	2145501	2146000	+	intron	222830	NM_001171135	9189	Hs.131452	NM_004729	ENSG00000214717	ZBED1	ALTE|DREF|TRAMP|hDREF	zinc finger BED-type containing 1	protein-coding
Hypermethylation	chr5	43708501	43709000	+	Intergenic	-105418	NR_073113	100652772	Hs.482043	NR_073113		NNT-AS1	-	NNT antisense RNA 1	ncRNA
Hypomethylation	chr1	16344001	16344500	+	intron	1035	NM_001349686	27129	Hs.502612	NM_014424	ENSG00000173641	HSPB7	cvHSP	heat shock protein family B (small) member 7	protein-coding
Hypomethylation	chr15	70921001	70921500	+	Intergenic	-6338	NR_126482	104548973		NR_126482	ENSG00000280515	SALRNA2	SAL-RNA2|XLOC_025931	senescence associated long non-coding RNA 2	ncRNA
Hypomethylation	chr15	89272001	89272500	+	Intergenic	-74424	NM_013227	176	Hs.2159	NM_001135	ENSG00000157766	ACAN	AGC1|AGCAN|CSPG1|CSPGCP|MSK16|SEDK|SSOAOD	aggrecan	protein-coding
Hypomethylation	chr7	20984501	20985000	+	intron	109700	NR_126381	104355138	Hs.650722	NR_126381	ENSG00000232790	LINC01162	-	long intergenic non-protein coding RNA 1162	ncRNA
Hypomethylation	chr15	26261001	26261500	+	intron	-99710	NR_038851	503519	Hs.371380	NR_038851	ENSG00000259150	LINC00929	-	long intergenic non-protein coding RNA 929	ncRNA
Hypomethylation	chr17	508501	509000	+	intron	109346	NM_001128159	55275	Hs.461819	NM_018289	ENSG00000141252	VPS53	HCCS1|PCH2E|hVps53L|pp13624	VPS53, GARP complex subunit	protein-coding
Hypomethylation	chr8	1303001	1303500	+	intron	-52427	NR_111948	286083	Hs.382131	NR_033895	ENSG00000275427	LOC286083	-	uncharacterized LOC286083	ncRNA
Hypomethylation	chr3	159364501	159365000	+	intron	121651	NR_121669	100874433	Hs.601476	NR_121669		IQCJ-SCHIP1-AS1	uaz98	IQCJ-SCHIP1 readthrough antisense RNA 1	ncRNA
Hypermethylation	chr13	111971501	111972000	+	intron	-1241	NM_152324	121793	Hs.210677	NM_152324	ENSG00000153495	TEX29	C13orf16|bA474D23.1	testis expressed 29	protein-coding
Hypomethylation	chr9	71069501	71070000	+	intron	86033	NM_153237	169693	Hs.663056	NM_153237	ENSG00000181778	TMEM252	C9orf71	transmembrane protein 252	protein-coding
Hypomethylation	chr8	6479501	6480000	+	promoter-TSS	-9	NR_107022	102465861		NR_107022	ENSG00000276580	MIR8055	hsa-mir-8055	microRNA 8055	ncRNA
Hypomethylation	chr6	160500501	160501000	+	exon	-13364	NR_003288	729603	Hs.674810	NR_003288	ENSG00000213073	LOC729603	-	calcineurin like EF-hand protein 1 pseudogene	pseudo
Hypomethylation	chr4	8450001	8450500	+	intron	7718	NM_152544	152992	Hs.566191	NM_024950	ENSG00000155275	TRMT44	C4orf23|METTL19|TRM44	tRNA methyltransferase 44 homolog	protein-coding
Hypomethylation	chr4	190653001	190653500	+	Intergenic	54281	NR_135513	105379514	Hs.543309	NR_135513		LOC105379514	-	uncharacterized LOC105379514	ncRNA
Hypomethylation	chr18	44549001	44549500	+	exon	1048	NM_001354366	107983955	Hs.745535	NM_001354366	ENSG00000275553	ELOA3C	-	elongin A3 family member C	protein-coding
Hypermethylation	chr5	83093001	83093500	+	Intergenic	-76354	NM_001884	1404	Hs.2799	NM_001884	ENSG00000145681	HAPLN1	CRT1|CRTL1	hyaluronan and proteoglycan link protein 1	protein-coding
Hypomethylation	chr4	2951501	2952000	+	exon	13483	NM_001291978	8602	Hs.627133	NM_003703	ENSG00000087269	NOP14	C4orf9|NOL14|RES4-25|RES425|UTP2	NOP14 nucleolar protein	protein-coding
Hypomethylation	chr12	130708501	130709000	+	Intergenic	61746	NM_007197	11211	Hs.31664	NM_007197	ENSG00000111432	FZD10	CD350|FZ-10|Fz10|FzE7|hFz10	frizzled class receptor 10	protein-coding
Hypomethylation	chr1	121376001	121376500	+	Intergenic	115340	NR_003955	647121	Hs.697682	NR_003955	ENSG00000231752	EMBP1	-	embigin pseudogene 1	pseudo
Hypomethylation	chr1	167183001	167183500	+	Intergenic	-6816	NM_001198786	5451	Hs.283402	NM_002697	ENSG00000143190	POU2F1	OCT1|OTF1|oct-1B	POU class 2 homeobox 1	protein-coding
Hypomethylation	chr1	198553001	198553500	+	Intergenic	-43175	NM_133262	127124	Hs.127743	NM_133262	ENSG00000151418	ATP6V1G3	ATP6G3|Vma10	ATPase H+ transporting V1 subunit G3	protein-coding
Hypomethylation	chr5	70517501	70518000	+	intron	37372	NR_033968	100049076	Hs.665231	NR_033968		GUSBP9	-	glucuronidase, beta pseudogene 9	pseudo
Hypomethylation	chr3	133865001	133865500	+	Intergenic	-88758	NR_135574	100507210	Hs.669052	NR_135574	ENSG00000243832	LINC02000	-	long intergenic non-protein coding RNA 2000	ncRNA
Hypermethylation	chr2	28006501	28007000	+	intron	12166	NM_004891	9553	Hs.515879	NM_004891	ENSG00000243147	MRPL33	C2orf1|L33mt|MRP-L33|RPL33L	mitochondrial ribosomal protein L33	protein-coding
Hypomethylation	chr5	123639501	123640000	+	intron	134463	NR_125774	103724389	Hs.582211	NR_125774		LINC01170	-	long intergenic non-protein coding RNA 1170	ncRNA
Hypomethylation	chr1	110197501	110198000	+	promoter-TSS	-948	NM_000850	2948	Hs.348387	NM_000850	ENSG00000168765	GSTM4	GSTM4-4|GTM4	glutathione S-transferase mu 4	protein-coding
Hypomethylation	chr10	3318001	3318500	+	Intergenic	-42637	NR_131187	105376360	Hs.212226	NR_131187		LOC105376360	-	uncharacterized LOC105376360	ncRNA
Hypomethylation	chr1	4840001	4840500	+	intron	125145	NM_018836	55966	Hs.12473	NM_018836	ENSG00000196581	AJAP1	MOT8|SHREW-1|SHREW1	adherens junctions associated protein 1	protein-coding
Hypomethylation	chr6	170756001	170756500	+	Intergenic	106167	NM_002793	5689	Hs.352768	NM_002793	ENSG00000008018	PSMB1	HC5|PMSB1|PSC5	proteasome subunit beta 1	protein-coding
Hypomethylation	chr11	1213501	1214000	+	exon	-30545	NM_002458	727897	Hs.523395	NM_002458	ENSG00000117983	MUC5B	MG1|MUC-5B|MUC5|MUC9	mucin 5B, oligomeric mucus/gel-forming	protein-coding
Hypomethylation	chr1	11509001	11509500	+	Intergenic	-30045	NM_020780	57540	Hs.202355	NM_020780	ENSG00000204624	DISP3	PTCHD2	dispatched RND transporter family member 3	protein-coding
Hypomethylation	chr4	118982001	118982500	+	intron	26750	NM_004784	9348	Hs.480596	NM_004784	ENSG00000164100	NDST3	HSST3	N-deacetylase and N-sulfotransferase 3	protein-coding
Hypomethylation	chr6	22147001	22147500	+	intron	172	NR_034143	729177	Hs.730673	NR_034143	ENSG00000260455	NBAT1	CASC14|NBAT-1	neuroblastoma associated transcript 1	ncRNA
Hypomethylation	chr3	120909001	120909500	+	intron	140763	NR_049861	100847043		NR_049861	ENSG00000264477	MIR5682	-	microRNA 5682	ncRNA
Hypomethylation	chr2	2305001	2305500	+	intron	-17754	NR_024468	730811	Hs.629472	NR_024468	ENSG00000225619	MYT1L-AS1	-	MYT1L antisense RNA 1	ncRNA
Hypomethylation	chr17	2290001	2290500	+	exon	14008	NM_020310	4335	Hs.626579	NM_020310	ENSG00000070444	MNT	MAD6|MXD6|ROX|bHLHd3	MAX network transcriptional repressor	protein-coding
Hypomethylation	chr1	110466501	110467000	+	exon	13517	NM_172212	1435	Hs.173894	NM_000757	ENSG00000184371	CSF1	CSF-1|MCSF	colony stimulating factor 1	protein-coding
Hypomethylation	chr1	232366001	232366500	+	Intergenic	285104	NM_020808	57568	Hs.745009	NM_020808	ENSG00000116991	SIPA1L2	SPAL2	signal induced proliferation associated 1 like 2	protein-coding
Hypomethylation	chr5	42925001	42925500	+	Intergenic	68185	NR_104643	643977	Hs.535791	NR_104643		FLJ32255	-	uncharacterized LOC643977	ncRNA
Hypomethylation	chr9	140340001	140340500	+	Intergenic	4288	NR_106964	102466223		NR_106964	ENSG00000284317	MIR7114	hsa-mir-7114	microRNA 7114	ncRNA
Hypomethylation	chr5	121187001	121187500	+	promoter-TSS	-400	NM_177478	94033	Hs.105324	NM_177478	ENSG00000181867	FTMT	MTF	ferritin mitochondrial	protein-coding
Hypomethylation	chr3	137884001	137884500	+	intron	9541	NM_016216	51163	Hs.477700	NM_016216	ENSG00000138231	DBR1	-	debranching RNA lariats 1	protein-coding
Hypomethylation	chr5	5516001	5516500	+	Intergenic	93464	NM_015325	23379	Hs.449296	NM_015325	ENSG00000164151	ICE1	KIAA0947	interactor of little elongation complex ELL subunit 1	protein-coding
Hypomethylation	chr10	119777001	119777500	+	intron	28864	NM_014904	22841	Hs.173656	NM_014904	ENSG00000107560	RAB11FIP2	Rab11-FIP2|nRip11	RAB11 family interacting protein 2	protein-coding
Hypomethylation	chr19	50826501	50827000	+	exon	5884	NM_004977	3748	Hs.467146	NM_004977	ENSG00000131398	KCNC3	KSHIIID|KV3.3|SCA13	potassium voltage-gated channel subfamily C member 3	protein-coding
Hypomethylation	chr5	2724501	2725000	+	Intergenic	12045	NR_145480	101234261		NR_145480	ENSG00000281560	LSINCT5	-	long stress-induced non-coding transcript 5	ncRNA
Hypermethylation	chrX	73108001	73108500	+	Intergenic	-35662	NR_001564	7503	Hs.529901	NR_001564	ENSG00000229807	XIST	DXS1089|DXS399E|LINC00001|NCRNA00001|SXI1|swd66	X inactive specific transcript (non-protein coding)	ncRNA
Hypomethylation	chrX	152398501	152399000	+	Intergenic	60491	NM_032882	84968	Hs.533301	NM_032882	ENSG00000235961	PNMA6A	MA6|PNMA6|PNMA6C	PNMA family member 6A	protein-coding
Hypomethylation	chr19	19120501	19121000	+	non-coding	23630	NM_001321698	10147	Hs.77876	NM_014884	ENSG00000064607	SUGP2	SFRS14|SRFS14	SURP and G-patch domain containing 2	protein-coding
Hypomethylation	chr13	57736501	57737000	+	exon	1984	NM_001130406	729246	Hs.525056	NM_001130406	ENSG00000227151	PRR20D	-	proline rich 20D	protein-coding
Hypomethylation	chr8	143560001	143560500	+	intron	14873	NM_001702	575	Hs.194654	NM_001702	ENSG00000181790	ADGRB1	BAI1|GDAIF	adhesion G protein-coupled receptor B1	protein-coding
Hypomethylation	chr9	101552501	101553000	+	exon	6074	NM_173551	203286	Hs.406890	NM_173551	ENSG00000165138	ANKS6	ANKRD14|NPHP16|PKDR1|SAMD6	ankyrin repeat and sterile alpha motif domain containing 6	protein-coding
Hypermethylation	chr8	76126501	76127000	+	Intergenic	63966	NR_103850	101805492	Hs.571424	NR_103848		CASC9	ESCCAL-1|ESSCAL1|LINC00981	cancer susceptibility 9 (non-protein coding)	ncRNA
Hypomethylation	chr12	131865001	131865500	+	Intergenic	33235	NR_103736	338797	Hs.592007	NM_001025466		LINC02370	-	long intergenic non-protein coding RNA 2370	ncRNA
Hypomethylation	chr18	47732501	47733000	+	Intergenic	-11299	NM_001080467	4645	Hs.720076	NM_001080467	ENSG00000167306	MYO5B	-	myosin VB	protein-coding
Hypomethylation	chr1	64819501	64820000	+	Intergenic	-116726	NM_020925	57685	Hs.443891	NM_020925	ENSG00000158966	CACHD1	-	cache domain containing 1	protein-coding
Hypermethylation	chr10	42385001	42385500	+	Intergenic	478243	NR_024380	441666	Hs.255729	NR_024380	ENSG00000215146	LOC441666	-	zinc finger protein 91 pseudogene	pseudo
Hypomethylation	chr15	101862501	101863000	+	exon	-11892	NR_132373	105371027		NR_132373	ENSG00000259764	PCSK6-AS1	-	PCSK6 antisense RNA 1	ncRNA
Hypomethylation	chr6	168535001	168535500	+	Intergenic	-53013	NR_110312	79981	Hs.266746	NM_024919	ENSG00000153303	FRMD1	bA164L23.1	FERM domain containing 1	protein-coding
Hypomethylation	chr5	500501	501000	+	intron	23799	NM_004174	6550	Hs.658120	NM_004174	ENSG00000066230	SLC9A3	DIAR8|NHE-3|NHE3	solute carrier family 9 member A3	protein-coding
Hypomethylation	chr11	90705001	90705500	+	Intergenic	-102880	NR_031663	100302228		NR_031663	ENSG00000221586	MIR1261	MIRN1261|hsa-mir-1261	microRNA 1261	ncRNA
Hypomethylation	chr8	53054001	53054500	+	intron	-52672	NR_134310	101929341	Hs.147170	NR_134310	ENSG00000253551	LOC101929341	-	uncharacterized LOC101929341	ncRNA
Hypomethylation	chr10	53798501	53799000	+	intron	275138	NR_038277	100506939	Hs.584791	NR_038277		PRKG1-AS1	-	PRKG1 antisense RNA 1	ncRNA
Hypomethylation	chr16	64984501	64985000	+	exon	171290	NM_001330576	1009	Hs.116471	NM_001797	ENSG00000140937	CDH11	CAD11|CDHOB|OB|OSF-4	cadherin 11	protein-coding
Hypomethylation	chr2	219563501	219564000	+	exon	-11818	NM_014640	9654	Hs.471405	NM_014640	ENSG00000135912	TTLL4	-	tubulin tyrosine ligase like 4	protein-coding
Hypomethylation	chr9	69642001	69642500	+	Intergenic	-9111	NR_024443	100133920	Hs.645503	NR_024443	ENSG00000261522	LOC100133920	-	methylenetetrahydrofolate dehydrogenase (NADP+ dependent) 1 like pseudogene	pseudo
Hypomethylation	chr7	821501	822000	+	intron	-33444	NM_001171946	23353	Hs.438072	NM_025154	ENSG00000164828	SUN1	UNC84A	Sad1 and UNC84 domain containing 1	protein-coding
Hypomethylation	chr4	189316001	189316500	+	Intergenic	-60482	NR_033869	401164	Hs.435756	NR_033869	ENSG00000249378	LINC01060	-	long intergenic non-protein coding RNA 1060	ncRNA
Hypomethylation	chr13	28083001	28083500	+	Intergenic	-58511	NM_152912	219402	Hs.534582	NM_152912	ENSG00000122033	MTIF3	IF3mt	mitochondrial translational initiation factor 3	protein-coding
Hypomethylation	chr16	85254001	85254500	+	Intergenic	-62314	NR_038859	197196	Hs.679002	NM_153238	ENSG00000179219	LINC00311	NCRNA00311|TMEM148	long intergenic non-protein coding RNA 311	ncRNA
Hypomethylation	chr8	115299001	115299500	+	Intergenic	-850008	NM_052900	114788	Hs.91381	NM_052900	ENSG00000164796	CSMD3	-	CUB and Sushi multiple domains 3	protein-coding
Hypomethylation	chr6	170473001	170473500	+	Intergenic	-2616	NR_125878	102724511	Hs.550045	NR_125878		LOC102724511	-	uncharacterized LOC102724511	ncRNA
Hypomethylation	chr16	1573501	1574000	+	intron	-4992	NM_001256541	79652	Hs.459652	NM_024600	ENSG00000131634	TMEM204	C16orf30|CLP24	transmembrane protein 204	protein-coding
Hypomethylation	chr4	79103001	79103500	+	intron	-106889	NR_145782	109623453		NR_145782		SNORD161	-	small nucleolar RNA, C/D box 161	snoRNA
Hypermethylation	chr17	68150001	68150500	+	Intergenic	15293	NR_036534	400617	Hs.225661	NR_036534	ENSG00000267365	KCNJ2-AS1	-	KCNJ2 antisense RNA 1	ncRNA
Hypomethylation	chr8	72589501	72590000	+	Intergenic	-129858	NM_172059	2138	Hs.444971	NM_000503	ENSG00000104313	EYA1	BOP|BOR|BOS1|OFC1	EYA transcriptional coactivator and phosphatase 1	protein-coding
Hypomethylation	chr1	114761001	114761500	+	Intergenic	-64778	NM_001270805	148281	Hs.370963	NM_205848	ENSG00000134207	SYT6	sytVI	synaptotagmin 6	protein-coding
Hypomethylation	chr12	73398001	73398500	+	Intergenic	-154720	NR_110130	101928137	Hs.694666	NR_110130	ENSG00000258123	LINC02444	-	long intergenic non-protein coding RNA 2444	ncRNA
Hypomethylation	chr4	47464001	47464500	+	intron	1497	NM_001329668	54951	Hs.23956	NM_017845	ENSG00000169019	COMMD8	-	COMM domain containing 8	protein-coding
Hypomethylation	chr7	1756501	1757000	+	intron	7952	NM_001128636	392617	Hs.42896	NM_001128636	ENSG00000225968	ELFN1	PPP1R28	extracellular leucine rich repeat and fibronectin type III domain containing 1	protein-coding
Hypomethylation	chr17	26903501	26904000	+	TTS	201	NM_005165	230	Hs.155247	NM_005165	ENSG00000109107	ALDOC	ALDC	aldolase, fructose-bisphosphate C	protein-coding
Hypomethylation	chr2	124418001	124418500	+	Intergenic	364501	NR_147976	107985820	Hs.637705	NR_147976		LOC107985820	-	uncharacterized LOC107985820	ncRNA
Hypermethylation	chr6	87356501	87357000	+	Intergenic	-290274	NM_000865	3354	Hs.1611	NM_000865	ENSG00000168830	HTR1E	5-HT1E	5-hydroxytryptamine receptor 1E	protein-coding
Hypomethylation	chr11	121520501	121521000	+	Intergenic	197838	NM_003105	6653	Hs.368592	NM_003105	ENSG00000137642	SORL1	C11orf32|LR11|LRP9|SORLA|SorLA-1|gp250	sortilin related receptor 1	protein-coding
Hypermethylation	chr10	42533501	42534000	+	Intergenic	329743	NR_024380	441666	Hs.255729	NR_024380	ENSG00000215146	LOC441666	-	zinc finger protein 91 pseudogene	pseudo
Hypomethylation	chr11	49455501	49456000	+	Intergenic	-124330	NR_027044	440040	Hs.655746	NR_027044	ENSG00000205035	LOC440040	-	glutamate metabotropic receptor 5 pseudogene	pseudo
Hypomethylation	chr10	3712001	3712500	+	intron	115223	NM_001160125	1316	Hs.4055	NM_001300	ENSG00000067082	KLF6	BCD1|CBA1|COPEB|CPBP|GBF|PAC1|ST12|ZF9	Kruppel like factor 6	protein-coding
Hypermethylation	chr16	13945001	13945500	+	Intergenic	-68764	NM_005236	2072	Hs.567265	NM_005236	ENSG00000175595	ERCC4	ERCC11|FANCQ|RAD1|XFEPS|XPF	ERCC excision repair 4, endonuclease catalytic subunit	protein-coding
Hypomethylation	chr7	4985501	4986000	+	intron	13094	NR_072989	221938	Hs.558694	NM_198403	ENSG00000136297	MMD2	PAQR10	monocyte to macrophage differentiation associated 2	protein-coding
Hypomethylation	chr7	100644001	100644500	+	exon	16639	NR_120519	102724094	Hs.571256	NR_120519	ENSG00000227053	LOC102724094	-	uncharacterized LOC102724094	ncRNA
Hypomethylation	chr14	105738001	105738500	+	intron	-22509	NM_001242789	2972	Hs.424484	NM_001519	ENSG00000185024	BRF1	BRF|BRF-1|CFDS|GTF3B|HEL-S-76p|TAF3B2|TAF3C|TAFIII90|TF3B90|TFIIIB90|hBRF	BRF1, RNA polymerase III transcription initiation factor subunit	protein-coding
Hypomethylation	chr8	143956001	143956500	+	intron	4986	NM_001026213	1584	Hs.184927	NM_000497	ENSG00000160882	CYP11B1	CPN1|CYP11B|FHI|P450C11	cytochrome P450 family 11 subfamily B member 1	protein-coding
Hypomethylation	chr17	34801001	34801500	+	intron	6810	NM_032258	84218	Hs.617010	NM_032258	ENSG00000275954	TBC1D3F	TBC1D3	TBC1 domain family member 3F	protein-coding
Hypomethylation	chr18	62728501	62729000	+	Intergenic	-688738	NM_033646	1005	Hs.541003	NM_004361	ENSG00000081138	CDH7	CDH7L1	cadherin 7	protein-coding
Hypermethylation	chr6	134817001	134817500	+	intron	-17215	NR_125852	101928231	Hs.634168	NR_125852		LOC101928231	-	uncharacterized LOC101928231	ncRNA
Hypomethylation	chr4	164133501	164134000	+	Intergenic	-45677	NM_138386	92345	Hs.129095	NM_138386	ENSG00000145414	NAF1	-	nuclear assembly factor 1 ribonucleoprotein	protein-coding
Hypomethylation	chrY	9987501	9988000	+	Intergenic	239343	NR_001540	252955	Hs.522846	NR_001540	ENSG00000239225	TTTY23	NCRNA00148|TTTY23B	testis-specific transcript, Y-linked 23 (non-protein coding)	ncRNA
Hypermethylation	chr8	73394001	73394500	+	Intergenic	-55376	NM_004770	9312	Hs.661102	NM_004770	ENSG00000182674	KCNB2	KV2.2	potassium voltage-gated channel subfamily B member 2	protein-coding
Hypomethylation	chr1	16860501	16861000	+	intron	1397	NR_135764	100132147	Hs.645945	NR_135764	ENSG00000233421	LINC01783	-	long intergenic non-protein coding RNA 1783	ncRNA
Hypomethylation	chrX	47990001	47990500	+	intron	242	NM_001079900	729201	Hs.319319	NM_001079900	ENSG00000171478	SPACA5B	LYZL5B	sperm acrosome associated 5B	protein-coding
Hypermethylation	chr11	99476001	99476500	+	intron	49374	NM_175566	53942	Hs.656783	NM_014361	ENSG00000149972	CNTN5	HNB-2s|NB-2	contactin 5	protein-coding
Hypomethylation	chr9	80793501	80794000	+	Intergenic	-57228	NM_001098802	84131	Hs.187621	NM_032171	ENSG00000148019	CEP78	C9orf81|CRDHL|IP63	centrosomal protein 78	protein-coding
Hypomethylation	chr15	88326501	88327000	+	Intergenic	206590	NR_026869	145978	Hs.350808	NM_152454	ENSG00000259527	LINC00052	NCRNA00052|TMEM83	long intergenic non-protein coding RNA 52	ncRNA
Hypermethylation	chr2	109926501	109927000	+	intron	3331	NR_036224	100423027		NR_036224	ENSG00000265965	MIR4266	-	microRNA 4266	ncRNA
Hypermethylation	chr10	33461001	33461500	+	Intergenic	162583	NM_001244972	8829	Hs.131704	NM_003873	ENSG00000099250	NRP1	BDCA4|CD304|NP1|NRP|VEGF165R	neuropilin 1	protein-coding
Hypomethylation	chr15	33942001	33942500	+	intron	-318265	NM_001320917	1133	Hs.584747	NM_012125	ENSG00000184984	CHRM5	HM5	cholinergic receptor muscarinic 5	protein-coding
Hypomethylation	chr9	5880501	5881000	+	Intergenic	-10159	NM_005511	2315	Hs.154069	NM_005511	ENSG00000120215	MLANA	MART-1|MART1	melan-A	protein-coding
Hypomethylation	chr3	30900501	30901000	+	intron	35403	NM_207359	339896	Hs.657052	NM_207359	ENSG00000144644	GADL1	ADC|CSADC|HuADC|HuCSADC	glutamate decarboxylase like 1	protein-coding
Hypomethylation	chr15	71803001	71803500	+	intron	-36291	NM_001286429	79875	Hs.387057	NM_024817	ENSG00000187720	THSD4	ADAMTSL-6|ADAMTSL6|FVSY9334|PRO34005	thrombospondin type 1 domain containing 4	protein-coding
Hypomethylation	chr15	44186501	44187000	+	intron	-16381	NR_003571	728758	Hs.658099	NR_003571		PIN4P1	-	peptidylprolyl cis/trans isomerase, NIMA-interacting 4 pseudogene 1	pseudo
Hypermethylation	chr7	61968501	61969000	+	Intergenic	795684	NR_003952	643955	Hs.583308	NR_003952	ENSG00000185037	ZNF733P	ZNF733	zinc finger protein 733, pseudogene	pseudo
Hypomethylation	chr9	86034501	86035000	+	intron	47907	NM_001244960	257019	Hs.127535	NM_174938	ENSG00000172159	FRMD3	4.1O|EPB41L4O|EPB41LO|P410	FERM domain containing 3	protein-coding
Hypomethylation	chr10	98971501	98972000	+	intron	-26067	NM_003061	6585	Hs.632082	NM_003061	ENSG00000187122	SLIT1	MEGF4|SLIL1|SLIT-1|SLIT3	slit guidance ligand 1	protein-coding
Hypomethylation	chr7	30813501	30814000	+	intron	2717	NM_032222	84182	Hs.660192	NM_032222	ENSG00000106125	MINDY4	C7orf67|FAM188B	MINDY lysine 48 deubiquitinase 4	protein-coding
Hypermethylation	chr3	118723501	118724000	+	intron	30063	NM_001015887	152404	Hs.112873	NM_152538	ENSG00000144847	IGSF11	BT-IgSF|CT119|CXADRL1|Igsf13|VSIG3	immunoglobulin superfamily member 11	protein-coding
Hypomethylation	chr19	6755001	6755500	+	exon	12273	NM_005490	10045	Hs.439645	NM_005490	ENSG00000125731	SH2D3A	NSP1	SH2 domain containing 3A	protein-coding
Hypomethylation	chr16	19719001	19719500	+	intron	-8528	NM_001305122	124152	Hs.460217	NM_153208	ENSG00000174628	IQCK	-	IQ motif containing K	protein-coding
Hypomethylation	chr2	1637001	1637500	+	3' UTR	111069	NM_012293	7837	Hs.332197	NM_012293	ENSG00000130508	PXDN	ASGD7|COPOA|D2S448|D2S448E|MG50|PRG2|PXN|VPO	peroxidasin	protein-coding
Hypomethylation	chr14	97398001	97398500	+	Intergenic	-11666	NR_104113	145249	Hs.592323	NR_104113	ENSG00000225163	LINC00618	C14orf63	long intergenic non-protein coding RNA 618	ncRNA
Hypomethylation	chr11	71289501	71290000	+	Intergenic	4171	NM_001005405	440051	Hs.679617	NM_001005405	ENSG00000204571	KRTAP5-11	KRTAP5-5|KRTAP5-6|KRTAP5.11	keratin associated protein 5-11	protein-coding
Hypomethylation	chr7	155142501	155143000	+	Intergenic	17878	NR_103545	338436	Hs.521326	NR_103545	ENSG00000204960	BLACE	-	B cell acute lymphoblastic leukemia expressed	ncRNA
Hypomethylation	chr1	48675001	48675500	+	Intergenic	-13107	NM_001011547	200010	Hs.37890	NM_001011547	ENSG00000117834	SLC5A9	SGLT4	solute carrier family 5 member 9	protein-coding
Hypermethylation	chr10	42542501	42543000	+	Intergenic	320743	NR_024380	441666	Hs.255729	NR_024380	ENSG00000215146	LOC441666	-	zinc finger protein 91 pseudogene	pseudo
Hypermethylation	chr10	19380001	19380500	+	intron	42550	NM_001142308	340895	Hs.646734	NM_001142308	ENSG00000204740	MALRD1	C10orf112|DIET1|bA265G8.2	MAM and LDL receptor class A domain containing 1	protein-coding
Hypomethylation	chr13	27253001	27253500	+	intron	81672	NM_005288	2835	Hs.123034	NM_005288	ENSG00000132975	GPR12	GPCR12|GPCR21|PPP1R84	G protein-coupled receptor 12	protein-coding
Hypermethylation	chr2	120945001	120945500	+	Intergenic	35734	NM_024121	79134	Hs.376722	NM_024121	ENSG00000226479	TMEM185B	FAM11B	transmembrane protein 185B	protein-coding
Hypermethylation	chr12	55882501	55883000	+	Intergenic	-3412	NM_001005519	403284	Hs.626886	NM_001005519	ENSG00000205327	OR6C68	-	olfactory receptor family 6 subfamily C member 68	protein-coding
Hypermethylation	chr13	46243001	46243500	+	Intergenic	32069	NR_125786	103752581		NR_125786		LINC01055	-	long intergenic non-protein coding RNA 1055	ncRNA
Hypomethylation	chr2	65196001	65196500	+	Intergenic	-19329	NM_001348406	6509	Hs.654352	NM_003038	ENSG00000115902	SLC1A4	ASCT1|SATT|SPATCCM	solute carrier family 1 member 4	protein-coding
Hypomethylation	chr2	132593001	132593500	+	Intergenic	-34016	NM_214461	408029	Hs.145567	NM_214461		C2orf27B	-	chromosome 2 open reading frame 27B	protein-coding
Hypomethylation	chr11	486001	486500	+	intron	20571	NM_002939	6050	Hs.530687	NM_002939	ENSG00000023191	RNH1	RAI|RNH	ribonuclease/angiogenin inhibitor 1	protein-coding
Hypomethylation	chr2	233251001	233251500	+	non-coding	504	NR_028501	347694	Hs.452575	NR_028501	ENSG00000244280	ECEL1P2	ECEL2	endothelin converting enzyme like 1 pseudogene 2	pseudo
Hypomethylation	chr12	132949501	132950000	+	Intergenic	43314	NR_120467	101928416		NR_120467	ENSG00000255916	LOC101928416	-	uncharacterized LOC101928416	ncRNA
Hypermethylation	chr8	57143501	57144000	+	Intergenic	19553	NR_133935	79145	Hs.436913	NM_024300	ENSG00000170791	CHCHD7	COX23	coiled-coil-helix-coiled-coil-helix domain containing 7	protein-coding
Hypomethylation	chr6	167713501	167714000	+	intron	8947	NM_001143947	54346	Hs.567508	NM_018974	ENSG00000112494	UNC93A	Unc-93A|dJ366N23.1|dJ366N23.2	unc-93 homolog A	protein-coding
Hypomethylation	chr16	85514501	85515000	+	Intergenic	-130279	NM_001134473	23199	Hs.461647	NM_014615	ENSG00000131149	GSE1	CRHSP24|KIAA0182	Gse1 coiled-coil protein	protein-coding
Hypomethylation	chr6	158226001	158226500	+	Intergenic	-17953	NM_016224	51429	Hs.191213	NM_016224	ENSG00000130340	SNX9	SDP1|SH3PX1|SH3PXD3A|WISP	sorting nexin 9	protein-coding
Hypomethylation	chr7	86228001	86228500	+	Intergenic	-44980	NM_000840	2913	Hs.590575	NM_000840	ENSG00000198822	GRM3	GLUR3|GPRC1C|MGLUR3|mGlu3	glutamate metabotropic receptor 3	protein-coding
Hypomethylation	chr6	121070501	121071000	+	Intergenic	584896	NR_104452	221322	Hs.121396	NM_152730	ENSG00000146350	TBC1D32	BROMI|C6orf170|C6orf171|bA301B7.2|bA57L9.1|dJ310J6.1	TBC1 domain family member 32	protein-coding
Hypermethylation	chr7	74907501	74908000	+	intron	-2027	NM_001351351	102723849		NM_001351351		SPDYE17	-	speedy/RINGO cell cycle regulator family member E17	protein-coding
Hypomethylation	chr19	30186001	30186500	+	Intergenic	19713	NM_001031726	83636	Hs.529094	NM_031448	ENSG00000131943	C19orf12	MPAN|NBIA3|NBIA4|SPG43	chromosome 19 open reading frame 12	protein-coding
Hypomethylation	chr15	74056501	74057000	+	Intergenic	-3677	NR_120353	101929221		NR_120352		C15orf59-AS1	-	C15orf59 antisense RNA 1	ncRNA
Hypomethylation	chr6	157848001	157848500	+	intron	45693	NM_024630	79683	Hs.596214	NM_024630	ENSG00000175048	ZDHHC14	NEW1CP	zinc finger DHHC-type containing 14	protein-coding
Hypomethylation	chr11	118479501	118480000	+	intron	1444	NM_001144759	23187	Hs.504062	NM_015157	ENSG00000019144	PHLDB1	LL5A	pleckstrin homology like domain family B member 1	protein-coding
Hypomethylation	chr10	14719001	14719500	+	intron	-72833	NM_001282696	83641	Hs.446315	NM_031453	ENSG00000065809	FAM107B	C10orf45|HITS	family with sequence similarity 107 member B	protein-coding
Hypermethylation	chrX	75253501	75254000	+	Intergenic	-139014	NM_016500	51260	Hs.370100	NM_016500	ENSG00000102390	PBDC1	CXorf26	polysaccharide biosynthesis domain containing 1	protein-coding
Hypermethylation	chr6	99383001	99383500	+	intron	12632	NR_103837	26235	Hs.536850	NM_012160	ENSG00000112234	FBXL4	FBL4|FBL5|MTDPS13	F-box and leucine rich repeat protein 4	protein-coding
Hypomethylation	chr6	213001	213500	+	Intergenic	-7766	NR_126020	285766	Hs.657946	NR_126020	ENSG00000263667	LOC285766	-	uncharacterized LOC285766	ncRNA
Hypermethylation	chr12	18995001	18995500	+	Intergenic	104205	NM_033328	93661	Hs.131288	NM_033328	ENSG00000177938	CAPZA3	CAPPA3|Gsg3|HEL-S-86	capping actin protein of muscle Z-line subunit alpha 3	protein-coding
Hypomethylation	chr12	30990001	30990500	+	Intergenic	41635	NR_040245	100287314	Hs.355210	NR_040245	ENSG00000235884	LINC00941	lncRNA-MUF	long intergenic non-protein coding RNA 941	ncRNA
Hypermethylation	chr3	65498501	65499000	+	intron	-380741	NR_046575	100873983	Hs.663889	NR_046575	ENSG00000240175	MAGI1-AS1	-	MAGI1 antisense RNA 1	ncRNA
Hypomethylation	chr9	98352501	98353000	+	Intergenic	-73411	NM_001354919	5727	Hs.494538	NM_000264	ENSG00000185920	PTCH1	BCNS|NBCCS|PTC|PTC1|PTCH	patched 1	protein-coding
Hypomethylation	chr2	233916001	233916500	+	Intergenic	-8427	NM_005541	3635	Hs.262886	NM_005541	ENSG00000168918	INPP5D	SHIP|SHIP-1|SHIP1|SIP-145|hp51CN|p150Ship	inositol polyphosphate-5-phosphatase D	protein-coding
Hypomethylation	chr6	81360001	81360500	+	Intergenic	543923	NR_134945	594	Hs.156414	NM_000056	ENSG00000083123	BCKDHB	BCKDE1B|BCKDH E1-beta|E1B	branched chain keto acid dehydrogenase E1 subunit beta	protein-coding
Hypermethylation	chr1	121485001	121485500	+	Intergenic	224340	NR_003955	647121	Hs.697682	NR_003955	ENSG00000231752	EMBP1	-	embigin pseudogene 1	pseudo
Hypomethylation	chr5	2447501	2448000	+	Intergenic	-135435	NR_104616	100506858	Hs.445071	NR_104616		LOC100506858	-	uncharacterized LOC100506858	ncRNA
Hypomethylation	chr17	76686001	76686500	+	intron	26864	NM_001292019	9267	Hs.191215	NM_004762	ENSG00000108669	CYTH1	B2-1|CYTOHESIN-1|D17S811E|PSCD1|SEC7	cytohesin 1	protein-coding
Hypomethylation	chr16	84560501	84561000	+	Intergenic	-22462	NM_020947	57707	Hs.288274	NM_020947	ENSG00000140950	TLDC1	KIAA1609	TBC/LysM-associated domain containing 1	protein-coding
Hypomethylation	chr4	8107001	8107500	+	intron	-33507	NM_001286688	84448	Hs.233404	NM_032432	ENSG00000163995	ABLIM2	-	actin binding LIM protein family member 2	protein-coding
Hypomethylation	chr2	242035501	242036000	+	TTS	5997	NR_028050	130916	Hs.159556	NM_182501	ENSG00000122085	MTERF4	MTERFD2	mitochondrial transcription termination factor 4	protein-coding
Hypomethylation	chr10	42645001	42645500	+	Intergenic	218243	NR_024380	441666	Hs.255729	NR_024380	ENSG00000215146	LOC441666	-	zinc finger protein 91 pseudogene	pseudo
Hypomethylation	chr14	70816001	70816500	+	intron	10198	NM_001204090	51241	Hs.709581	NM_016468	ENSG00000133983	COX16	C14orf112|HSPC203|hCOX16	COX16, cytochrome c oxidase assembly homolog	protein-coding
Hypomethylation	chr17	71436501	71437000	+	intron	-73072	NR_135635	101928251	Hs.434726	NR_135635	ENSG00000264985	LOC101928251	-	uncharacterized LOC101928251	ncRNA
Hypomethylation	chr11	65315001	65315500	+	exon	10449	NM_021070	4054	Hs.289019	NM_021070	ENSG00000168056	LTBP3	DASS|GPHYSD3|LTBP-3|LTBP2|STHAG6|pp6425	latent transforming growth factor beta binding protein 3	protein-coding
Hypomethylation	chr1	13917001	13917500	+	intron	5283	NM_001006625	10630	Hs.468675	NM_006474	ENSG00000162493	PDPN	AGGRUS|GP36|GP40|Gp38|HT1A-1|OTS8|PA2.26|T1A|T1A-2|T1A2|TI1A	podoplanin	protein-coding
Hypomethylation	chr16	28659001	28659500	+	intron	9568	NM_001310136	728734		NM_001310136	ENSG00000255524	NPIPB8	-	nuclear pore complex interacting protein family member B8	protein-coding
Hypermethylation	chr2	197388501	197389000	+	intron	68658	NM_020760	57520	Hs.633212	NM_020760	ENSG00000138411	HECW2	NDHSAL|NEDL2	HECT, C2 and WW domain containing E3 ubiquitin protein ligase 2	protein-coding
Hypomethylation	chr10	134041001	134041500	+	intron	21362	NR_134911	282974	Hs.469002	NM_173575	ENSG00000165752	STK32C	PKE|YANK3	serine/threonine kinase 32C	protein-coding
Hypermethylation	chr5	103334001	103334500	+	Intergenic	-435748	NM_001300741	83594	Hs.434289	NM_031438	ENSG00000112874	NUDT12	-	nudix hydrolase 12	protein-coding
Hypermethylation	chr5	33125001	33125500	+	Intergenic	-104591	NR_147008	105374716	Hs.582475	NR_147008	ENSG00000251443	LINC02160	-	long intergenic non-protein coding RNA 2160	ncRNA
Hypomethylation	chr8	52631501	52632000	+	intron	90255	NM_144651	137902	Hs.444882	NM_144651	ENSG00000147485	PXDNL	PMR1|PRM1|VPO2	peroxidasin like	protein-coding
Hypermethylation	chr9	68671001	68671500	+	Intergenic	-55216	NR_136306	102725126	Hs.231861	NR_136306		LOC102725126	-	FSHD region gene 1 pseudogene	pseudo
Hypomethylation	chr19	36225001	36225500	+	intron	8101	NM_001346005	79713	Hs.352548	NM_024660	ENSG00000126246	IGFLR1	TMEM149	IGF like family receptor 1	protein-coding
Hypomethylation	chr9	41516001	41516500	+	non-coding	196	NR_026803	401507	Hs.553802	NM_001012278	ENSG00000215112	FAM74A1	FAM74A5	family with sequence similarity 74 member A1	ncRNA
Hypomethylation	chr4	71275501	71276000	+	non-coding	12151	NM_001302807	58503	Hs.661425	NM_021225	ENSG00000171199	OPRPN	BPLP|PRL1|PROL1|opiorphin	opiorphin prepropeptide	protein-coding
Hypomethylation	chr4	190066501	190067000	+	Intergenic	368939	NR_149102	105377610		NR_149102	ENSG00000251619	LINC02508	-	long intergenic non-protein coding RNA 2508	ncRNA
Hypomethylation	chr14	105518001	105518500	+	exon	13637	NM_001278694	29933	Hs.532504	NM_013345	ENSG00000183484	GPR132	G2A	G protein-coupled receptor 132	protein-coding
Hypomethylation	chr16	89603001	89603500	+	exon	-23815	NM_001243131	6137	Hs.410817	NM_000977	ENSG00000167526	RPL13	BBC1|D16S444E|D16S44E|L13	ribosomal protein L13	protein-coding
Hypomethylation	chr11	118746501	118747000	+	Intergenic	-7725	NM_001716	643	Hs.113916	NM_001716	ENSG00000160683	CXCR5	BLR1|CD185|MDR15	C-X-C motif chemokine receptor 5	protein-coding
Hypomethylation	chr9	138905501	138906000	+	exon	-52524	NM_016172	10422	Hs.9194	NM_016172	ENSG00000130560	UBAC1	GBDR1|KPC2|UBADC1	UBA domain containing 1	protein-coding
Hypomethylation	chr5	140604501	140605000	+	exon	2852	NM_018934	56122	Hs.658497	NM_018934	ENSG00000120327	PCDHB14	PCDH-BETA14	protocadherin beta 14	protein-coding
Hypomethylation	chr7	25378501	25379000	+	Intergenic	-110645	NM_022150	64111	Hs.60473	NM_022150	ENSG00000105954	NPVF	C7orf9|RFRP	neuropeptide VF precursor	protein-coding
Hypomethylation	chr8	138001001	138001500	+	Intergenic	424581	NR_125428	101927915	Hs.695851	NR_125428		LOC101927915	-	uncharacterized LOC101927915	ncRNA
Hypomethylation	chr16	69986001	69986500	+	intron	1361	NM_001271197	348174	Hs.592064	NM_182619	ENSG00000157322	CLEC18A	MRCL|MRCL1|MRLP2	C-type lectin domain family 18 member A	protein-coding
Hypomethylation	chr14	19987501	19988000	+	3' UTR	-19163	NR_110505	100508046	Hs.433218	NR_110505	ENSG00000275563	LOC100508046	-	uncharacterized LOC100508046	ncRNA
Hypomethylation	chr11	70839501	70840000	+	intron	96092	NM_012309	22941	Hs.268726	NM_012309	ENSG00000162105	SHANK2	AUTS17|CORTBP1|CTTNBP1|ProSAP1|SHANK|SPANK-3	SH3 and multiple ankyrin repeat domains 2	protein-coding
Hypermethylation	chr14	24472501	24473000	+	intron	-3468	NM_001277864	728635	Hs.647569	NM_001082488		DHRS4L1	SDR25C4	dehydrogenase/reductase 4 like 1	protein-coding
Hypomethylation	chr17	78869001	78869500	+	intron	75763	NR_148968	400627	Hs.591201	NR_148968	ENSG00000261924	LOC400627	-	uncharacterized LOC400627	ncRNA
Hypomethylation	chr16	71571001	71571500	+	exon	11096	NM_001166395	10164	Hs.251383	NM_005769	ENSG00000140835	CHST4	GST3|GlcNAc6ST2|HECGLCNAC6ST|LSST	carbohydrate sulfotransferase 4	protein-coding
Hypomethylation	chr8	142848001	142848500	+	Intergenic	19424	NR_031636	100302147		NR_031636	ENSG00000221768	MIR1302-7	MIRN1302-7|hsa-mir-1302-7	microRNA 1302-7	ncRNA
Hypomethylation	chr5	175392501	175393000	+	intron	2568	NM_032361	84321	Hs.484227	NM_032361	ENSG00000051596	THOC3	THO3|hTREX45	THO complex 3	protein-coding
Hypomethylation	chr5	123870001	123870500	+	Intergenic	-96037	NR_125774	103724389	Hs.582211	NR_125774		LINC01170	-	long intergenic non-protein coding RNA 1170	ncRNA
Hypomethylation	chr12	31328001	31328500	+	intron	25919	NR_153414	144203	Hs.524331	NM_173498	ENSG00000177359	OVOS2	-	alpha-2-macroglobulin like 1 pseudogene	pseudo
Hypermethylation	chr12	3609501	3610000	+	intron	-7765	NR_126055	100129223	Hs.586788	NR_126055		THCAT155	-	thyroid cancer-associated transcript 155	ncRNA
Hypomethylation	chrX	129147501	129148000	+	exon	8586	NM_001184772	63035	Hs.496748	NM_021946	ENSG00000085185	BCORL1	BCoR-L1|CXorf10	BCL6 corepressor like 1	protein-coding
Hypomethylation	chr16	1259501	1260000	+	intron	15504	NM_012467	25823	Hs.592076	NM_012467	ENSG00000116176	TPSG1	PRSS31|TMT|trpA	tryptase gamma 1	protein-coding
Hypomethylation	chr17	72094501	72095000	+	Intergenic	-105045	NM_000999	6169	Hs.380953	NM_000999	ENSG00000172809	RPL38	L38	ribosomal protein L38	protein-coding
Hypermethylation	chrX	150371001	150371500	+	Intergenic	-24942	NR_135300	100128688	Hs.460993	NR_135300	ENSG00000234696	GPR50-AS1	-	GPR50 antisense RNA 1	ncRNA
Hypomethylation	chr19	45561001	45561500	+	intron	18596	NM_145288	162979	Hs.192237	NM_145288	ENSG00000170684	ZNF296	ZFP296|ZNF342	zinc finger protein 296	protein-coding
Hypermethylation	chr9	31298501	31299000	+	Intergenic	82738	NR_135134	101929620	Hs.547175	NR_135134	ENSG00000260720	LINC01243	-	long intergenic non-protein coding RNA 1243	ncRNA
Hypermethylation	chr11	51592501	51593000	+	Intergenic	77468	NM_001004703	119749	Hs.553564	NM_001004703	ENSG00000185926	OR4C46	-	olfactory receptor family 4 subfamily C member 46	protein-coding
Hypomethylation	chr10	6531501	6532000	+	intron	90513	NM_006257	5588	Hs.498570	NM_006257	ENSG00000065675	PRKCQ	PRKCT|nPKC-theta	protein kinase C theta	protein-coding
Hypomethylation	chr17	60784501	60785000	+	intron	1183	NR_147886	105371855	Hs.446268	NR_147886	ENSG00000265702	LOC105371855	-	uncharacterized LOC105371855	ncRNA
Hypomethylation	chr2	1946501	1947000	+	intron	-198431	NM_012293	7837	Hs.332197	NM_012293	ENSG00000130508	PXDN	ASGD7|COPOA|D2S448|D2S448E|MG50|PRG2|PXN|VPO	peroxidasin	protein-coding
Hypermethylation	chr10	42398001	42398500	+	Intergenic	465243	NR_024380	441666	Hs.255729	NR_024380	ENSG00000215146	LOC441666	-	zinc finger protein 91 pseudogene	pseudo
Hypermethylation	chr11	54717001	54717500	+	Intergenic	-312408	NM_024114	79097	Hs.195715	NM_024114	ENSG00000150244	TRIM48	RNF101	tripartite motif containing 48	protein-coding
Hypomethylation	chr1	152281501	152282000	+	exon	-4185	NR_103778	339400	Hs.23783	NR_103778	ENSG00000237975	FLG-AS1	-	FLG antisense RNA 1	ncRNA
Hypomethylation	chr1	10757501	10758000	+	intron	98983	NM_001079843	54897	Hs.439894	NM_017766	ENSG00000130940	CASZ1	CAS11|CST|SRG|ZNF693|dJ734G22.1	castor zinc finger 1	protein-coding
Hypomethylation	chr11	134394001	134394500	+	Intergenic	87874	NR_033852	283177	Hs.504390	NR_033852		LOC283177	-	uncharacterized LOC283177	ncRNA
Hypomethylation	chr10	5553001	5553500	+	Intergenic	-11717	NM_017422	51806	Hs.180142	NM_017422	ENSG00000178372	CALML5	CLSP	calmodulin like 5	protein-coding
Hypomethylation	chr16	81094001	81094500	+	TTS	16622	NM_001100873	123775	Hs.658684	NM_152337	ENSG00000166455	C16orf46	-	chromosome 16 open reading frame 46	protein-coding
Hypomethylation	chr19	56019001	56019500	+	intron	19380	NM_001144950	284297	Hs.554182	NM_182571	ENSG00000179954	SSC5D	S5D-SRCRB	scavenger receptor cysteine rich family member with 5 domains	protein-coding
Hypermethylation	chr12	65265501	65266000	+	intron	-11804	NR_033988	400046	Hs.591032	NR_033988	ENSG00000255693	LINC02389	-	long intergenic non-protein coding RNA 2389	ncRNA
Hypomethylation	chr18	21200001	21200500	+	intron	-33669	NM_000271	4864	Hs.464779	NM_000271	ENSG00000141458	NPC1	NPC|SLC65A1	NPC intracellular cholesterol transporter 1	protein-coding
Hypomethylation	chr12	4880001	4880500	+	intron	-38092	NM_002235	3742	Hs.306190	NM_002235	ENSG00000130035	KCNA6	HBK2|KV1.6|PPP1R96	potassium voltage-gated channel subfamily A member 6	protein-coding
Hypomethylation	chr9	125296501	125297000	+	Intergenic	-7178	NM_012363	138883	Hs.553604	NM_012363	ENSG00000171505	OR1N1	OR1-26|OR1N3|OR9-22	olfactory receptor family 1 subfamily N member 1	protein-coding
Hypomethylation	chr6	168461501	168462000	+	intron	14796	NM_001122841	79981	Hs.266746	NM_024919	ENSG00000153303	FRMD1	bA164L23.1	FERM domain containing 1	protein-coding
Hypomethylation	chr12	110847501	110848000	+	Intergenic	-6215	NM_001137664	51434	Hs.719935	NM_016238	ENSG00000196510	ANAPC7	APC7	anaphase promoting complex subunit 7	protein-coding
Hypermethylation	chr2	42618501	42619000	+	Intergenic	-22653	NM_001319037	9167	Hs.339639	NM_004718	ENSG00000115944	COX7A2L	COX7AR|COX7RP|EB1|SIG81	cytochrome c oxidase subunit 7A2 like	protein-coding
Hypomethylation	chr11	61013501	61014000	+	intron	5102	NM_014224	5222	Hs.432854	NM_014224	ENSG00000256713	PGA5	Pg5	pepsinogen 5, group I (pepsinogen A)	protein-coding
Hypomethylation	chr13	52704001	52704500	+	non-coding	-1022	NM_199289	341676	Hs.672144	NM_199289	ENSG00000197168	NEK5	-	NIMA related kinase 5	protein-coding
Hypomethylation	chr8	7437501	7438000	+	Intergenic	-5830	NR_046343	441317	Hs.715411	NM_001136572		FAM90A7P	FAM90A7	putative protein FAM90A7	pseudo
Hypermethylation	chr2	217324001	217324500	+	intron	-39270	NM_000998	6168	Hs.433701	NM_000998	ENSG00000197756	RPL37A	L37A	ribosomal protein L37a	protein-coding
Hypermethylation	chr2	186734501	186735000	+	Intergenic	-69872	NR_144454	107985781	Hs.397593	NR_144453	ENSG00000231646	FSIP2-AS1	-	FSIP2 antisense RNA 1	ncRNA
Hypomethylation	chr5	82271501	82272000	+	Intergenic	88406	NR_003139	677765	Hs.693283	NR_003139	ENSG00000238835	SCARNA18	SCARNA18A|U109	small Cajal body-specific RNA 18	ncRNA
Hypermethylation	chr10	42533001	42533500	+	Intergenic	330243	NR_024380	441666	Hs.255729	NR_024380	ENSG00000215146	LOC441666	-	zinc finger protein 91 pseudogene	pseudo
Hypomethylation	chr14	100402501	100403000	+	intron	-35062	NM_001330221	51466	Hs.125867	NM_016337	ENSG00000196405	EVL	RNB6	Enah/Vasp-like	protein-coding
Hypermethylation	chr7	24041501	24042000	+	Intergenic	-282057	NM_000905	4852	Hs.1832	NM_000905	ENSG00000122585	NPY	PYY4	neuropeptide Y	protein-coding
Hypermethylation	chr3	126720501	126721000	+	intron	13313	NM_032242	5361	Hs.432329	NM_032242	ENSG00000114554	PLXNA1	NOV|NOVP|PLEXIN-A1|PLXN1	plexin A1	protein-coding
Hypomethylation	chr7	38726501	38727000	+	promoter-TSS	-61	NR_028347	340286	Hs.144075	NM_001105282	ENSG00000164556	FAM183BP	FAM183B|THEG6	acyloxyacyl hydrolase (neutrophil)	pseudo
Hypomethylation	chr3	193613501	193614000	+	Intergenic	-51952	NR_146718	105374285	Hs.552531	NR_146718		LINC02038	-	long intergenic non-protein coding RNA 2038	ncRNA
Hypomethylation	chr12	118005001	118005500	+	intron	-205643	NM_001204218	4842	Hs.654410	NM_000620	ENSG00000089250	NOS1	IHPS1|N-NOS|NC-NOS|NOS|bNOS|nNOS	nitric oxide synthase 1	protein-coding
Hypermethylation	chr8	46844001	46844500	+	Intergenic	685015	NR_146077	389652		NR_146077	ENSG00000248498	ASNSP1	ASNSL1	asparagine synthetase pseudogene 1	pseudo
Hypomethylation	chrX	126497501	126498000	+	Intergenic	544003	NM_001122716	100130613	Hs.130370	NM_001122716	ENSG00000183631	PRR32	CXorf64	proline rich 32	protein-coding
Hypomethylation	chr13	64167501	64168000	+	Intergenic	-143818	NR_002171	283491	Hs.363054	NR_002171		OR7E156P	-	olfactory receptor family 7 subfamily E member 156 pseudogene	pseudo
Hypomethylation	chr1	1043501	1044000	+	intron	7986	NM_001330306	54991	Hs.235095	NM_017891	ENSG00000131591	C1orf159	-	chromosome 1 open reading frame 159	protein-coding
Hypomethylation	chr9	66466001	66466500	+	non-coding	8961	NR_121647	103352539	Hs.351215	NR_121647	ENSG00000238113	LINC01410	-	long intergenic non-protein coding RNA 1410	ncRNA
Hypomethylation	chr1	228774501	228775000	+	Intergenic	4885	NR_106988
Hypomethylation	chr5	66459001	66459500	+	exon	33367	NM_005582	4064	Hs.87205	NM_005582	ENSG00000134061	CD180	LY64|Ly78|RP105	CD180 molecule	protein-coding
Hypomethylation	chr17	79431001	79431500	+	3' UTR	-13036	NR_036152	100422944		NR_036152	ENSG00000266189	MIR3186	mir-3186	microRNA 3186	ncRNA
Hypomethylation	chr1	36796501	36797000	+	Intergenic	-6995	NM_018166	55194	Hs.87016	NM_018166	ENSG00000142694	EVA1B	C1orf78|FAM176B	eva-1 homolog B	protein-coding
Hypomethylation	chr2	241721501	241722000	+	intron	37975	NM_001330289	547	Hs.516802	NM_004321	ENSG00000130294	KIF1A	ATSV|C2orf20|HSN2C|MRD9|SPG30|UNC104	kinesin family member 1A	protein-coding
Hypomethylation	chr5	154263001	154263500	+	Intergenic	25171	NM_001301073	9337	Hs.26703	NM_004779	ENSG00000155508	CNOT8	CAF1|CALIF|Caf1b|POP2|hCAF1	CCR4-NOT transcription complex subunit 8	protein-coding
Hypomethylation	chr13	32962001	32962500	+	intron	40065	NM_001353633	90634	Hs.732118	NM_052818	ENSG00000139597	N4BP2L1	CG018	NEDD4 binding protein 2 like 1	protein-coding
Hypomethylation	chr1	3321001	3321500	+	intron	-49897	NM_014448	27237	Hs.87435	NM_014448	ENSG00000130762	ARHGEF16	GEF16|NBR	Rho guanine nucleotide exchange factor 16	protein-coding
Hypomethylation	chr16	11314001	11314500	+	Intergenic	35789	NM_003745	8651	Hs.50640	NM_003745	ENSG00000185338	SOCS1	CIS1|CISH1|JAB|SOCS-1|SSI-1|SSI1|TIP-3|TIP3	suppressor of cytokine signaling 1	protein-coding
Hypomethylation	chr1	212863001	212863500	+	intron	10077	NM_018664	55509	Hs.62919	NM_018664	ENSG00000123685	BATF3	JDP1|JUNDM1|SNFT	basic leucine zipper ATF-like transcription factor 3	protein-coding
Hypomethylation	chr1	983501	984000	+	intron	-11364	NR_148960	100288175	Hs.713286	NR_148960	ENSG00000217801	LOC100288175	-	uncharacterized LOC100288175	ncRNA
Hypermethylation	chr9	92916001	92916500	+	Intergenic	-112469	NR_038882	286370	Hs.407589	NR_038882	ENSG00000227555	MIR4290HG	-	MIR4290 host gene	ncRNA
Hypermethylation	chr1	174351001	174351500	+	intron	-65962	NM_005684	9293	Hs.673850	NM_005684	ENSG00000203737	GPR52	-	G protein-coupled receptor 52	protein-coding
Hypomethylation	chr3	9538501	9539000	+	Intergenic	56736	NM_198560	375323	Hs.56782	NM_198560	ENSG00000156959	LHFPL4	-	LHFPL tetraspan subfamily member 4	protein-coding
Hypomethylation	chr16	47887501	47888000	+	intron	-4742	NR_110650	101927132	Hs.589404	NR_110650	ENSG00000261231	LINC02133	-	long intergenic non-protein coding RNA 2133	ncRNA
Hypomethylation	chr17	66360001	66360500	+	intron	-49514	NM_001278433	5573	Hs.280342	NM_002734	ENSG00000108946	PRKAR1A	ACRDYS1|ADOHR|CAR|CNC|CNC1|PKR1|PPNAD1|PRKAR1|TSE1	protein kinase cAMP-dependent type I regulatory subunit alpha	protein-coding
Hypomethylation	chr8	1192501	1193000	+	intron	58073	NR_111948	286083	Hs.382131	NR_033895	ENSG00000275427	LOC286083	-	uncharacterized LOC286083	ncRNA
Hypermethylation	chr7	33403501	33404000	+	intron	234598	NM_001348038	27241	Hs.372360	NM_014451	ENSG00000122507	BBS9	B1|C18|D1|PTHB1	Bardet-Biedl syndrome 9	protein-coding
Hypermethylation	chr9	140675001	140675500	+	intron	7608	NR_147508	651337	Hs.603195	NR_147508	ENSG00000255585	LOC651337	-	uncharacterized LOC651337	ncRNA
Hypomethylation	chr1	218772501	218773000	+	intron	89313	NR_146760	440714	Hs.146774	NR_146760	ENSG00000228208	C1orf143	-	chromosome 1 open reading frame 143 (putative)	ncRNA
Hypermethylation	chr9	19538001	19538500	+	intron	129325	NM_001010887	340485	Hs.41379	NM_001010887	ENSG00000177076	ACER2	ALKCDase2|ASAH3L	alkaline ceramidase 2	protein-coding
Hypermethylation	chr10	42544001	42544500	+	Intergenic	319243	NR_024380	441666	Hs.255729	NR_024380	ENSG00000215146	LOC441666	-	zinc finger protein 91 pseudogene	pseudo
Hypomethylation	chr5	14778501	14779000	+	intron	47371	NR_039780	100616271		NR_039780	ENSG00000264792	MIR4637	-	microRNA 4637	ncRNA
Hypomethylation	chr19	36343001	36343500	+	promoter-TSS	-355	NM_004646	4868	Hs.122186	NM_004646	ENSG00000161270	NPHS1	CNF|NPHN|nephrin	NPHS1, nephrin	protein-coding
Hypomethylation	chr17	19379001	19379500	+	Intergenic	-57917	NM_018242	55244	Hs.232054	NM_018242	ENSG00000142494	SLC47A1	MATE1	solute carrier family 47 member 1	protein-coding
Hypomethylation	chr6	42413501	42414000	+	intron	6039	NM_033502	55809	Hs.485392	NM_018415	ENSG00000124496	TRERF1	BCAR2|HSA277276|RAPA|TREP132|TReP-132|dJ139D8.5	transcriptional regulating factor 1	protein-coding
Hypomethylation	chr7	4251001	4251500	+	intron	81933	NM_001079653	221935	Hs.653013	NM_152744	ENSG00000146555	SDK1	-	sidekick cell adhesion molecule 1	protein-coding
Hypomethylation	chr19	49843001	49843500	+	TTS	4573	NM_001040031	951	Hs.166556	NM_001774	ENSG00000104894	CD37	GP52-40|TSPAN26	CD37 molecule	protein-coding
Hypomethylation	chr16	89200501	89201000	+	intron	-2206	NR_045667	197322	Hs.461727	NM_174917	ENSG00000176715	ACSF3	-	acyl-CoA synthetase family member 3	protein-coding
Hypermethylation	chr7	25083001	25083500	+	Intergenic	-63419	NM_015550	26031	Hs.520259	NM_015550	ENSG00000070882	OSBPL3	ORP-3|ORP3|OSBP3	oxysterol binding protein like 3	protein-coding
Hypomethylation	chr12	132549001	132549500	+	exon	-19578	NR_003290	347918	Hs.122115	NM_182613	ENSG00000185684	EP400P1	EP400NL	EP400 pseudogene 1	pseudo
Hypermethylation	chr2	179926501	179927000	+	Intergenic	-11964	NM_001316745	285025	Hs.324341	NM_173648	ENSG00000163492	CCDC141	CAMDI	coiled-coil domain containing 141	protein-coding
Hypomethylation	chr1	201900001	201900500	+	intron	15466	NM_012134	25802	Hs.519075	NM_012134	ENSG00000163431	LMOD1	1D|64kD|D1|SM-LMOD|SMLMOD	leiomodin 1	protein-coding
Hypomethylation	chr2	109986501	109987000	+	intron	-56669	NR_036224	100423027		NR_036224	ENSG00000265965	MIR4266	-	microRNA 4266	ncRNA
Hypermethylation	chr8	46849501	46850000	+	Intergenic	679515	NR_146077	389652		NR_146077	ENSG00000248498	ASNSP1	ASNSL1	asparagine synthetase pseudogene 1	pseudo
Hypomethylation	chr1	179806501	179807000	+	Intergenic	31225	NM_001349933	163590	Hs.571797	NM_022347	ENSG00000169905	TOR1AIP2	IFRG15|LULL1|NET9	torsin 1A interacting protein 2	protein-coding
Hypomethylation	chrX	153862501	153863000	+	Intergenic	-1302	NR_027401	100132967		NR_027401	ENSG00000279245	FAM223A	CXorf52|LINC00204A|NCRNA00204|NCRNA00204A|SPCX	family with sequence similarity 223 member A (non-protein coding)	ncRNA
Hypomethylation	chr16	22555001	22555500	+	Intergenic	-1769	NR_003676	653786	Hs.564945	NR_003676	ENSG00000257838	LOC653786	-	otoancorin pseudogene	pseudo
Hypomethylation	chr8	3946001	3946500	+	intron	906078	NM_033225	64478	Hs.571466	NM_033225	ENSG00000183117	CSMD1	PPP1R24	CUB and Sushi multiple domains 1	protein-coding
Hypomethylation	chr7	128488501	128489000	+	exon	13930	NR_149055	110806300	Hs.735929	NR_149055	ENSG00000242902	FLNC-AS1	-	FLNC antisense RNA 1	ncRNA
Hypomethylation	chr16	84823001	84823500	+	Intergenic	-30337	NM_031476	83716	Hs.513779	NM_031476	ENSG00000103196	CRISPLD2	CRISP11|LCRISP2|LGL1	cysteine rich secretory protein LCCL domain containing 2	protein-coding
Hypomethylation	chr2	39002001	39002500	+	Intergenic	-3077	NM_024775	79833	Hs.143818	NM_024775	ENSG00000152147	GEMIN6	-	gem nuclear organelle associated protein 6	protein-coding
Hypomethylation	chr2	239411001	239411500	+	Intergenic	52890	NR_037809	151171	Hs.652076	NR_037809	ENSG00000225493	LINC01107	-	long intergenic non-protein coding RNA 1107	ncRNA
Hypermethylation	chr13	95029501	95030000	+	intron	102186	NM_001922	1638	Hs.301865	NM_001922	ENSG00000080166	DCT	TRP-2|TYRP2	dopachrome tautomerase	protein-coding
Hypomethylation	chr10	128426001	128426500	+	Intergenic	-67171	NM_001350922	118611	Hs.587663	NM_001004298	ENSG00000154493	C10orf90	FATS|bA422P15.2	chromosome 10 open reading frame 90	protein-coding
Hypomethylation	chr8	4165501	4166000	+	intron	686578	NM_033225	64478	Hs.571466	NM_033225	ENSG00000183117	CSMD1	PPP1R24	CUB and Sushi multiple domains 1	protein-coding
Hypomethylation	chr4	186250001	186250500	+	intron	49902	NM_018409	55805	Hs.558513	NM_018409	ENSG00000109771	LRP2BP	-	LRP2 binding protein	protein-coding
Hypomethylation	chr1	150471001	150471500	+	intron	6429	NR_106938	102465529		NR_106938	ENSG00000283933	MIR6878	hsa-mir-6878	microRNA 6878	ncRNA
Hypomethylation	chr9	132164501	132165000	+	Intergenic	65548	NR_120685	100506119	Hs.624047	NR_120685	ENSG00000233901	LINC01503	-	long intergenic non-protein coding RNA 1503	ncRNA
Hypomethylation	chr19	49746501	49747000	+	Intergenic	65375	NR_036209	100422979		NR_036209	ENSG00000265407	MIR4324	mir-4324	microRNA 4324	ncRNA
Hypomethylation	chr17	34749501	34750000	+	intron	7243	NM_001291462	101060321	Hs.454716	NM_001291462	ENSG00000260287	TBC1D3G	-	TBC1 domain family member 3G	protein-coding
Hypomethylation	chr7	128486001	128486500	+	intron	15767	NM_001458	2318	Hs.58414	NM_001458	ENSG00000128591	FLNC	ABP-280|ABP280A|ABPA|ABPL|CMH26|FLN2|MFM5|MPD4|RCM5	filamin C	protein-coding
Hypomethylation	chr19	58571001	58571500	+	intron	643	NM_001289401	7694	Hs.85863	NM_003436	ENSG00000176293	ZNF135	ZNF61|ZNF78L1|pHZ-17|pT3	zinc finger protein 135	protein-coding
Hypomethylation	chr7	29825001	29825500	+	Intergenic	-20920	NM_001080529	644150	Hs.380698	NM_001080529	ENSG00000122574	WIPF3	CR16	WAS/WASL interacting protein family member 3	protein-coding
Hypermethylation	chr5	19164001	19164500	+	Intergenic	722131	NM_001291957	1016	Hs.317632	NM_004934	ENSG00000145526	CDH18	CDH14|CDH14L|CDH24	cadherin 18	protein-coding
Hypermethylation	chr4	140731501	140732000	+	intron	144828	NM_001204367	4258	Hs.81874	NM_002413	ENSG00000085871	MGST2	GST2|MGST-II	microsomal glutathione S-transferase 2	protein-coding
Hypomethylation	chr16	84317001	84317500	+	Intergenic	-11062	NM_021197	58189	Hs.36688	NM_021197	ENSG00000103175	WFDC1	PS20	WAP four-disulfide core domain 1	protein-coding
Hypomethylation	chr9	138634001	138634500	+	intron	40219	NM_001272003	57582	Hs.104950	NM_020822	ENSG00000107147	KCNT1	EIEE14|ENFL5|KCa4.1|SLACK|Slo2.2|bA100C15.2	potassium sodium-activated channel subfamily T member 1	protein-coding
Hypomethylation	chr19	10316001	10316500	+	Intergenic	-10439	NM_001379	1786	Hs.202672	NM_001379	ENSG00000130816	DNMT1	ADCADN|AIM|CXXC9|DNMT|HSN1E|MCMT|m.HsaI	DNA methyltransferase 1	protein-coding
Hypermethylation	chr8	43793001	43793500	+	Intergenic	645665	NM_001002920	340441	Hs.531579	NM_001002920	ENSG00000188877	POTEA	A26A1|CT104.3|POTE-8|POTE8	POTE ankyrin domain family member A	protein-coding
Hypomethylation	chr11	73733001	73733500	+	intron	-12968	NM_003356	7352	Hs.101337	NM_003356	ENSG00000175564	UCP3	SLC25A9	uncoupling protein 3	protein-coding
Hypomethylation	chr14	84641501	84642000	+	Intergenic	-1096526	NR_145983	26843		NR_145983		SNORD3P3	RNU3P3|U3|U3.5|u3.7	small nucleolar RNA, C/D box 3 pseudogene 3	snoRNA
Hypomethylation	chr16	69907001	69907500	+	intron	34610	NM_001270453	11060	Hs.408458	NM_007014	ENSG00000198373	WWP2	AIP2|WWp2-like	WW domain containing E3 ubiquitin protein ligase 2	protein-coding
Hypermethylation	chr8	16962501	16963000	+	intron	-51086	NM_016353	51201	Hs.728241	NM_016353	ENSG00000104219	ZDHHC2	DHHC2|ZNF372	zinc finger DHHC-type containing 2	protein-coding
Hypermethylation	chr13	112932001	112932500	+	Intergenic	-4936	NR_120422	101928730	Hs.382313	NR_120422		LOC101928730	-	uncharacterized LOC101928730	ncRNA
Hypermethylation	chr9	93989501	93990000	+	intron	108406	NR_135306	100129347	Hs.522287	NR_135306	ENSG00000229694	LINC00484	C9orf73	long intergenic non-protein coding RNA 484	ncRNA
Hypomethylation	chr9	44325001	44325500	+	Intergenic	-59335	NR_121564	101927827	Hs.738704	NR_121564	ENSG00000229311	LOC101927827	-	uncharacterized LOC101927827	ncRNA
Hypomethylation	chr5	1298501	1299000	+	Intergenic	-3588	NR_149163	7015	Hs.492203	NM_198253	ENSG00000164362	TERT	CMM9|DKCA2|DKCB4|EST2|PFBMFT1|TCS1|TP2|TRT|hEST2|hTRT	telomerase reverse transcriptase	protein-coding
Hypomethylation	chrX	93194501	93195000	+	Intergenic	265738	NM_173698	286499	Hs.110069	NM_173698	ENSG00000179083	FAM133A	CT115	family with sequence similarity 133 member A	protein-coding
Hypomethylation	chr11	57177001	57177500	+	intron	17310	NM_014096	29015	Hs.99962	NM_014096	ENSG00000134802	SLC43A3	EEG1|FOAP-13|PRO1659|SEEEG-1	solute carrier family 43 member 3	protein-coding
Hypomethylation	chr7	98592501	98593000	+	intron	-18038	NR_110102	101927550	Hs.636663	NR_110102		LOC101927550	-	uncharacterized LOC101927550	ncRNA
Hypermethylation	chr19	33081001	33081500	+	Intergenic	9156	NM_004708	9141	Hs.443831	NM_004708	ENSG00000105185	PDCD5	TFAR19	programmed cell death 5	protein-coding
Hypomethylation	chr19	50881501	50882000	+	intron	2070	NM_001256647	7376	Hs.432976	NM_007121	ENSG00000131408	NR1H2	LXR-b|LXRB|NER|NER-I|RIP15|UNR	nuclear receptor subfamily 1 group H member 2	protein-coding
Hypomethylation	chr16	57382501	57383000	+	Intergenic	-9945	NM_002990	6367	Hs.534347	NM_002990	ENSG00000102962	CCL22	A-152E5.1|ABCD-1|DC/B-CK|MDC|SCYA22|STCP-1	C-C motif chemokine ligand 22	protein-coding
Hypomethylation	chr4	152736501	152737000	+	Intergenic	-54575	NM_004564	5188	Hs.119316	NM_004564	ENSG00000059691	GATB	HSPC199|PET112|PET112L	glutamyl-tRNA amidotransferase subunit B	protein-coding
Hypomethylation	chr6	162830001	162830500	+	intron	-317914	NM_001080378	135138	Hs.25791	NM_152410	ENSG00000112530	PACRG	GLUP|HAK005771|PARK2CRG	parkin coregulated	protein-coding
Hypermethylation	chr11	130188001	130188500	+	intron	3362	NR_148980	646383	Hs.155288	NM_001039787		LOC646383	-	uncharacterized LOC646383	ncRNA
Hypomethylation	chr10	115939001	115939500	+	intron	221	NM_198795	56165	Hs.333132	NM_198795	ENSG00000095627	TDRD1	CT41.1	tudor domain containing 1	protein-coding
Hypermethylation	chr3	138972501	138973000	+	Intergenic	-20386	NR_027070	140464	Hs.721270	NR_027070		PISRT1	NCRNA00195	polled intersex syndrome regulated transcript 1 (non-protein coding RNA)	ncRNA
Hypomethylation	chr16	21908501	21909000	+	Intergenic	-39673	NM_001310148	440345	Hs.611072	NM_001310148	ENSG00000185864	NPIPB4	61E3.4	nuclear pore complex interacting protein family member B4	protein-coding
Hypermethylation	chr10	120500001	120500500	+	intron	14508	NM_153810	143384	Hs.420024	NM_153810	ENSG00000151893	CACUL1	C10orf46|CAC1	CDK2 associated cullin domain 1	protein-coding
Hypermethylation	chr8	46842001	46842500	+	Intergenic	687015	NR_146077	389652		NR_146077	ENSG00000248498	ASNSP1	ASNSL1	asparagine synthetase pseudogene 1	pseudo
Hypomethylation	chr10	129213501	129214000	+	intron	-133863	NM_001030013	594857	Hs.643423	NM_001030013	ENSG00000214285	NPS	-	neuropeptide S	protein-coding
Hypomethylation	chr19	2733001	2733500	+	exon	6824	NM_144564	29985	Hs.515046	NM_144564	ENSG00000141873	SLC39A3	ZIP-3|ZIP3	solute carrier family 39 member 3	protein-coding
Hypomethylation	chr12	41966501	41967000	+	exon	135209	NM_013377	29951	Hs.380044	NM_013377	ENSG00000165966	PDZRN4	LNX4|SAMCAP3L	PDZ domain containing ring finger 4	protein-coding
Hypermethylation	chr5	37459501	37460000	+	intron	80388	NM_018034	55100	Hs.213690	NM_018034	ENSG00000082068	WDR70	-	WD repeat domain 70	protein-coding
Hypomethylation	chr11	118601001	118601500	+	Intergenic	-50869	NM_007180	11181	Hs.129712	NM_007180	ENSG00000118094	TREH	TRE|TREA|TREHD	trehalase	protein-coding
Hypomethylation	chr7	73151001	73151500	+	TTS	1851	NR_026690	171022	Hs.650513	NR_026690		ABHD11-AS1	LINC00035|NCRNA00035|WBSCR26	ABHD11 antisense RNA 1 (tail to tail)	ncRNA
Hypomethylation	chr8	23460501	23461000	+	Intergenic	74442	NM_016612	51312	Hs.596025	NM_016612	ENSG00000147454	SLC25A37	HT015|MFRN|MFRN1|MSC|MSCP|PRO1278|PRO1584|PRO2217	solute carrier family 25 member 37	protein-coding
Hypomethylation	chr9	95709001	95709500	+	promoter-TSS	-351	NM_001083536	89846	Hs.411081	NM_033086	ENSG00000127084	FGD3	ZFYVE5	FYVE, RhoGEF and PH domain containing 3	protein-coding
Hypomethylation	chr8	49335001	49335500	+	Intergenic	-128877	NR_105002	101929268	Hs.683934	NR_105002	ENSG00000253608	LOC101929268	-	uncharacterized LOC101929268	ncRNA
Hypomethylation	chr7	4827001	4827500	+	TTS	1020	NR_039800	100616465		NR_039800	ENSG00000264474	MIR4656	-	microRNA 4656	ncRNA
Hypomethylation	chr3	87728501	87729000	+	Intergenic	-113167	NM_001322209	3355	Hs.248136	NM_000866	ENSG00000179097	HTR1F	5-HT-1F|5-HT1F|5HT6|HTR1EL|MR77	5-hydroxytryptamine receptor 1F	protein-coding
Hypomethylation	chr11	66046501	66047000	+	intron	1078	NR_073078	254263	Hs.437072	NM_182553	ENSG00000174871	CNIH2	CNIH-2|Cnil	cornichon family AMPA receptor auxiliary protein 2	protein-coding
Hypermethylation	chr19	49582001	49582500	+	Intergenic	-6052	NM_031886	3743	Hs.306973	NM_031886	ENSG00000104848	KCNA7	HAK6|KV1.7	potassium voltage-gated channel subfamily A member 7	protein-coding
Hypermethylation	chr12	12121501	12122000	+	Intergenic	-102128	NM_138723	79370	Hs.210343	NM_030766	ENSG00000121380	BCL2L14	BCLG	BCL2 like 14	protein-coding
Hypomethylation	chr9	138037001	138037500	+	Intergenic	-36205	NR_046107	401557	Hs.640138	NR_046107		LOC401557	-	uncharacterized LOC401557	ncRNA
Hypermethylation	chr8	43794001	43794500	+	Intergenic	646665	NM_001002920	340441	Hs.531579	NM_001002920	ENSG00000188877	POTEA	A26A1|CT104.3|POTE-8|POTE8	POTE ankyrin domain family member A	protein-coding
Hypomethylation	chr17	43679001	43679500	+	promoter-TSS	-22	NR_026901	644172	Hs.448859	NR_026901		MAPK8IP1P2	-	mitogen-activated protein kinase 8 interacting protein 1 pseudogene 2	pseudo
Hypomethylation	chr6	131117001	131117500	+	Intergenic	-31295	NM_001195597	100507203	Hs.388715	NM_001195597	ENSG00000256162	SMLR1	-	small leucine rich protein 1	protein-coding
Hypermethylation	chr1	237186501	237187000	+	Intergenic	-18952	NM_001035	6262	Hs.109514	NM_001035	ENSG00000198626	RYR2	ARVC2|ARVD2|RYR-2|RyR|VTSIP	ryanodine receptor 2	protein-coding
Hypomethylation	chr4	191021001	191021500	+	Intergenic	35593	NR_121644	100419743		NR_121644	ENSG00000281591	DBET	DBE-T|DUX4L30	D4Z4 binding element transcript (non-protein coding)	ncRNA
Hypomethylation	chr17	1643001	1643500	+	Intergenic	-2880	NM_000934	5345	Hs.159509	NM_000934	ENSG00000167711	SERPINF2	A2AP|AAP|ALPHA-2-PI|API|PLI	serpin family F member 2	protein-coding
Hypomethylation	chr7	158129001	158129500	+	intron	196255	NR_030325	693180		NR_030325	ENSG00000207637	MIR595	MIRN595|hsa-mir-595	microRNA 595	ncRNA
Hypomethylation	chr5	1917001	1917500	+	Intergenic	29805	NR_109912	101929081	Hs.519180	NR_109912	ENSG00000249326	CTD-2194D22.4	-	uncharacterized LOC101929081	ncRNA
Hypomethylation	chr1	30870501	30871000	+	Intergenic	-320869	NR_034182	100129196	Hs.659751	NR_034182	ENSG00000186056	MATN1-AS1	-	MATN1 antisense RNA 1	ncRNA
Hypomethylation	chr14	101160001	101160500	+	Intergenic	-32952	NM_003836	8788	Hs.116631	NM_003836	ENSG00000185559	DLK1	DLK|DLK-1|Delta1|FA1|PREF1|Pref-1|ZOG|pG2	delta like non-canonical Notch ligand 1	protein-coding
Hypomethylation	chr16	32649001	32649500	+	Intergenic	38180	NM_001330066	102724127		NM_001330066	ENSG00000278848	TP53TG3F	-	TP53 target 3 family member F	protein-coding
Hypomethylation	chr19	6532501	6533000	+	intron	1740	NM_003811	8744	Hs.1524	NM_003811	ENSG00000125657	TNFSF9	4-1BB-L|CD137L|TNLG5A	TNF superfamily member 9	protein-coding
Hypomethylation	chr10	134674001	134674500	+	intron	-74713	NM_177400	84504	Hs.134013	NM_177400	ENSG00000148826	NKX6-2	GTX|NKX6.2|NKX6B|SPAX8	NK6 homeobox 2	protein-coding
Hypermethylation	chr11	89753001	89753500	+	Intergenic	-11024	NM_001195234	642612	Hs.740080	NM_001195234	ENSG00000204449	TRIM49C	TRIM49L2	tripartite motif containing 49C	protein-coding
Hypomethylation	chr16	29994501	29995000	+	intron	9562	NM_001252043	9344	Hs.291623	NM_004783	ENSG00000149930	TAOK2	MAP3K17|PSK|PSK1|PSK1-BETA|TAO1|TAO2	TAO kinase 2	protein-coding
Hypomethylation	chr7	102280501	102281000	+	exon	2488	NM_001114403	100134938	Hs.610255	NM_001114403	ENSG00000267368	UPK3BL1	UPK3BL|UPLP	uroplakin 3B like 1	protein-coding
Hypomethylation	chr9	141035001	141035500	+	Intergenic	-9315	NR_027156	643224	Hs.551805	NR_027156		TUBBP5	-	tubulin beta pseudogene 5	pseudo
Hypomethylation	chr10	121448001	121448500	+	Intergenic	-37309	NM_014937	22876	Hs.369755	NM_014937	ENSG00000198825	INPP5F	MSTP007|MSTPO47|SAC2|hSAC2	inositol polyphosphate-5-phosphatase F	protein-coding
Hypomethylation	chr15	87072501	87073000	+	intron	-212551	NR_046012	727915	Hs.451281	NR_046012	ENSG00000260125	AGBL1-AS1	-	AGBL1 antisense RNA 1	ncRNA
Hypermethylation	chr11	51570001	51570500	+	Intergenic	54968	NM_001004703	119749	Hs.553564	NM_001004703	ENSG00000185926	OR4C46	-	olfactory receptor family 4 subfamily C member 46	protein-coding
Hypomethylation	chr15	90034001	90034500	+	intron	5564	NM_001321041	51458	Hs.459284	NM_016321	ENSG00000140519	RHCG	C15orf6|PDRC2|RHGK|SLC42A3	Rh family C glycoprotein	protein-coding
Hypomethylation	chr2	65827501	65828000	+	Intergenic	-168094	NM_181784	200734	Hs.59332	NM_181784	ENSG00000198369	SPRED2	Spred-2	sprouty related EVH1 domain containing 2	protein-coding
Hypomethylation	chr19	8862501	8863000	+	Intergenic	21434	NM_001004699	284383	Hs.553675	NM_001004699	ENSG00000181733	OR2Z1	OR19-4|OR2Z2	olfactory receptor family 2 subfamily Z member 1	protein-coding
Hypermethylation	chr14	71265001	71265500	+	intron	10638	NM_001284230	4293	Hs.445496	NM_033141	ENSG00000006432	MAP3K9	MEKK9|MLK1|PRKE1	mitogen-activated protein kinase kinase kinase 9	protein-coding
Hypomethylation	chr1	209624001	209624500	+	Intergenic	18772	NR_029622	406988		NR_029622	ENSG00000284485	MIR205	MIRN205|mir-205	microRNA 205	ncRNA
Hypermethylation	chr17	22254501	22255000	+	Intergenic	232313	NM_001190452	100462977	Hs.740185	NM_001190452	ENSG00000256618	MTRNR2L1	HN1	MT-RNR2 like 1	protein-coding
Hypermethylation	chr13	19476501	19477000	+	Intergenic	-2829	NR_104118	100652856	Hs.549878	NR_104118		LINC00408	-	long intergenic non-protein coding RNA 408	ncRNA
Hypomethylation	chr19	49143001	49143500	+	intron	1954	NR_004401	653677	Hs.443160	NR_004401	ENSG00000232871	SEC1P	SEC1	secretory blood group 1, pseudogene	pseudo
Hypomethylation	chr4	190707501	190708000	+	intron	-94920	NR_132380	105377617	Hs.662618	NR_132380	ENSG00000250666	LINC01596	-	long intergenic non-protein coding RNA 1596	ncRNA
Hypomethylation	chr16	29049501	29050000	+	Intergenic	-36413	NR_003369	653390	Hs.720348	NR_003369	ENSG00000103472	RRN3P2	-	RRN3 homolog, RNA polymerase I transcription factor pseudogene 2	pseudo
Hypermethylation	chr1	92768001	92768500	+	intron	-3684	NM_001319683	11146	Hs.49105	NM_007070	ENSG00000174842	GLMN	FAP|FAP48|FAP68|FKBPAP|GLML|GVM|VMGLOM	glomulin, FKBP associated protein	protein-coding
Hypermethylation	chr4	166172501	166173000	+	intron	28425	NR_026575	2713	Hs.654557	NR_026575	ENSG00000229894	GK3P	GKP3|GKTB	glycerol kinase 3 pseudogene	pseudo
Hypomethylation	chr18	52411001	52411500	+	Intergenic	-84458	NM_004163	5874	Hs.25318	NM_004163	ENSG00000041353	RAB27B	C25KG	RAB27B, member RAS oncogene family	protein-coding
Hypomethylation	chr15	99036001	99036500	+	intron	21361	NM_182562	283777	Hs.668070	NM_182562	ENSG00000283597	FAM169B	-	family with sequence similarity 169 member B	protein-coding
Hypermethylation	chr4	26925001	26925500	+	intron	62937	NM_001169117	57620	Hs.744950	NM_020860	ENSG00000109689	STIM2	-	stromal interaction molecule 2	protein-coding
Hypomethylation	chr17	75603501	75604000	+	Intergenic	60727	NR_040050	100507351	Hs.514518	NR_040050		LOC100507351	-	uncharacterized LOC100507351	ncRNA
Hypomethylation	chr12	6159001	6159500	+	intron	-9901	NR_145989	109729112		NR_145989		SNORA120	-	small nucleolar RNA, H/ACA box 120	snoRNA
Hypermethylation	chr7	46366501	46367000	+	Intergenic	369970	NR_134575	730338	Hs.640207	NR_134575	ENSG00000233539	LOC730338	-	uncharacterized LOC730338	ncRNA
Hypermethylation	chr7	27783001	27783500	+	intron	3536	NM_001206902	8887	Hs.34576	NM_006024	ENSG00000106052	TAX1BP1	CALCOCO3|T6BP|TXBP151	Tax1 binding protein 1	protein-coding
Hypomethylation	chr10	75528501	75529000	+	intron	-3299	NM_173540	170384	Hs.588854	NM_173540	ENSG00000196968	FUT11	-	fucosyltransferase 11	protein-coding
Hypomethylation	chr11	120567501	120568000	+	intron	122074	NR_133008	105369532	Hs.694510	NR_133008		LOC105369532	-	uncharacterized LOC105369532	ncRNA
Hypermethylation	chr19	50123501	50124000	+	intron	19650	NM_006270	6237	Hs.515536	NM_006270	ENSG00000126458	RRAS	R-Ras	RAS related	protein-coding
Hypomethylation	chr10	23140501	23141000	+	Intergenic	-76203	NM_173081	219681	Hs.659807	NM_173081	ENSG00000165309	ARMC3	CT81|KU-CT-1	armadillo repeat containing 3	protein-coding
Hypermethylation	chr2	74474001	74474500	+	exon	48560	NR_027405	10797	Hs.469030	NM_006636	ENSG00000065911	MTHFD2	NMDMC	methylenetetrahydrofolate dehydrogenase (NADP+ dependent) 2, methenyltetrahydrofolate cyclohydrolase	protein-coding
Hypermethylation	chr11	51579501	51580000	+	Intergenic	64468	NM_001004703	119749	Hs.553564	NM_001004703	ENSG00000185926	OR4C46	-	olfactory receptor family 4 subfamily C member 46	protein-coding
Hypomethylation	chr8	84606501	84607000	+	Intergenic	290757	NR_122034	103352670	Hs.399852	NR_122034	ENSG00000253898	LINC01419	LVCAT7|TCONS_00014497	long intergenic non-protein coding RNA 1419	ncRNA
Hypomethylation	chr1	18002501	18003000	+	intron	57942	NM_001319838	55160	Hs.443460	NM_018125	ENSG00000074964	ARHGEF10L	GrinchGEF	Rho guanine nucleotide exchange factor 10 like	protein-coding
Hypomethylation	chr11	11505001	11505500	+	intron	-130346	NM_001256686	283106	Hs.654675	NM_001256686	ENSG00000254598	CSNK2A3	CSNK2A1P	casein kinase 2 alpha 3	protein-coding
Hypomethylation	chr9	139673001	139673500	+	Intergenic	-12527	NM_032928	85014	Hs.356744	NM_032928	ENSG00000244187	TMEM141	-	transmembrane protein 141	protein-coding
Hypomethylation	chr9	98319001	98319500	+	Intergenic	-39911	NM_001354919	5727	Hs.494538	NM_000264	ENSG00000185920	PTCH1	BCNS|NBCCS|PTC|PTC1|PTCH	patched 1	protein-coding
Hypomethylation	chr7	26102001	26102500	+	Intergenic	-89597	NM_004289	9603	Hs.404741	NM_004289	ENSG00000050344	NFE2L3	NRF3	nuclear factor, erythroid 2 like 3	protein-coding
Hypomethylation	chr12	132342501	132343000	+	Intergenic	29812	NM_016155	4326	Hs.709245	NM_016155	ENSG00000198598	MMP17	MMP-17|MT4-MMP|MT4MMP|MTMMP4	matrix metallopeptidase 17	protein-coding
Hypomethylation	chr1	48847501	48848000	+	intron	90130	NM_001286239	54558	Hs.538103	NM_019073	ENSG00000132122	SPATA6	HASH|SRF-1|SRF1	spermatogenesis associated 6	protein-coding
Hypomethylation	chr1	200269001	200269500	+	Intergenic	73670	NR_040064	554279	Hs.434694	NR_040064	ENSG00000203721	LINC00862	C1orf98|SMIM16	long intergenic non-protein coding RNA 862	ncRNA
Hypermethylation	chrX	109033501	109034000	+	Intergenic	-57118	NM_001318510	2182	Hs.268785	NM_004458	ENSG00000068366	ACSL4	ACS4|FACL4|LACS4|MRX63|MRX68	acyl-CoA synthetase long chain family member 4	protein-coding
Hypomethylation	chr19	7057001	7057500	+	intron	1395	NM_001164425	653657	Hs.448960	NM_001164425	ENSG00000182315	MBD3L3	-	methyl-CpG binding domain protein 3 like 3	protein-coding
Hypermethylation	chrX	150503001	150503500	+	Intergenic	-62407	NM_001017980	203547	Hs.58633	NM_001017980	ENSG00000160131	VMA21	MEAX|XMEA	VMA21, vacuolar ATPase assembly factor	protein-coding
Hypermethylation	chr1	192454001	192454500	+	Intergenic	-90607	NM_002922	5996	Hs.75256	NM_002922	ENSG00000090104	RGS1	1R20|BL34|HEL-S-87|IER1|IR20	regulator of G protein signaling 1	protein-coding
Hypomethylation	chr4	167442501	167443000	+	Intergenic	648340	NM_001204760	7092	Hs.106513	NM_012464	ENSG00000038295	TLL1	ASD6|TLL	tolloid like 1	protein-coding
Hypomethylation	chr8	1311501	1312000	+	intron	-60927	NR_111948	286083	Hs.382131	NR_033895	ENSG00000275427	LOC286083	-	uncharacterized LOC286083	ncRNA
Hypomethylation	chr5	1422001	1422500	+	intron	23293	NM_001044	6531	Hs.406	NM_001044	ENSG00000142319	SLC6A3	DAT|DAT1|PKDYS	solute carrier family 6 member 3	protein-coding
Hypomethylation	chr7	144064001	144064500	+	exon	-11439	NR_126023	101928492	Hs.561654	NR_126023		OR2A1-AS1	-	OR2A1 antisense RNA 1	ncRNA
Hypermethylation	chr4	72287501	72288000	+	intron	82980	NM_003759	8671	Hs.5462	NM_003759	ENSG00000080493	SLC4A4	HNBC1|KNBC|NBC1|NBC2|NBCe1-A|SLC4A5|hhNMC|kNBC1|pNBC	solute carrier family 4 member 4	protein-coding
Hypomethylation	chr2	3189501	3190000	+	Intergenic	-59952	NR_110228	101927554	Hs.638446	NR_110228	ENSG00000234423	LINC01250	-	long intergenic non-protein coding RNA 1250	ncRNA
Hypermethylation	chr8	73394501	73395000	+	Intergenic	-54876	NM_004770	9312	Hs.661102	NM_004770	ENSG00000182674	KCNB2	KV2.2	potassium voltage-gated channel subfamily B member 2	protein-coding
Hypomethylation	chr3	149700501	149701000	+	Intergenic	11684	NR_036538	646903	Hs.632559	NR_036538		LOC646903	-	uncharacterized LOC646903	ncRNA
Hypomethylation	chr14	103342501	103343000	+	exon	-46243	NM_030943	81693	Hs.534494	NM_030943	ENSG00000166126	AMN	PRO1028|amnionless	amnion associated transmembrane protein	protein-coding
Hypomethylation	chr5	82167501	82168000	+	Intergenic	-12095	NR_105016	102546175		NR_105016	ENSG00000281327	LINC01338	-	long intergenic non-protein coding RNA 1338	ncRNA
Hypomethylation	chr9	42749001	42749500	+	Intergenic	-22458	NR_121570	101928381	Hs.708686	NR_121570		LOC101928381	-	uncharacterized LOC101928381	ncRNA
Hypomethylation	chr5	140627001	140627500	+	exon	2333	NM_018935	56121	Hs.130757	NM_018935	ENSG00000113248	PCDHB15	PCDH-BETA15	protocadherin beta 15	protein-coding
Hypermethylation	chr7	152419501	152420000	+	Intergenic	-37084	NM_001350945	57180	Hs.647117	NM_020445	ENSG00000133627	ACTR3B	ARP11|ARP3BETA	ARP3 actin related protein 3 homolog B	protein-coding
Hypomethylation	chr3	145428501	145429000	+	Intergenic	358222	NR_146297	109729161		NR_146297	ENSG00000240032	LNCSRLR	lncRNA-SRLR	lncRNA sorafenib resistance in renal cell carcinoma associated	ncRNA
Hypomethylation	chr15	43903501	43904000	+	intron	7248	NM_153700	161497	Hs.657395	NM_153700	ENSG00000242866	STRC	DFNB16	stereocilin	protein-coding
Hypermethylation	chr12	53786001	53786500	+	intron	11822	NM_003109	6667	Hs.620754	NM_003109	ENSG00000185591	SP1	-	Sp1 transcription factor	protein-coding
Hypomethylation	chr6	170480501	170481000	+	Intergenic	4884	NR_125878	102724511	Hs.550045	NR_125878		LOC102724511	-	uncharacterized LOC102724511	ncRNA
Hypomethylation	chr5	110076501	110077000	+	intron	2077	NM_001303249	91137	Hs.75639	NM_138773	ENSG00000164209	SLC25A46	HMSN6B	solute carrier family 25 member 46	protein-coding
Hypermethylation	chr8	97424001	97424500	+	Intergenic	-24584	NR_125828	102724804	Hs.571415	NR_125828	ENSG00000253105	LOC102724804	-	uncharacterized LOC102724804	ncRNA
Hypomethylation	chr7	42913001	42913500	+	Intergenic	38439	NM_001099858	79020	Hs.698120	NM_024054	ENSG00000136197	C7orf25	-	chromosome 7 open reading frame 25	protein-coding
Hypomethylation	chr6	170521501	170522000	+	Intergenic	45884	NR_125878	102724511	Hs.550045	NR_125878		LOC102724511	-	uncharacterized LOC102724511	ncRNA
Hypermethylation	chr16	86662501	86663000	+	Intergenic	50635	NM_005250	2300	Hs.533830	NM_005250	ENSG00000176678	FOXL1	FKH6|FKHL11|FREAC7	forkhead box L1	protein-coding
Hypermethylation	chrX	24054001	24054500	+	Intergenic	-8947	NM_030624	80311	Hs.495854	NM_030624	ENSG00000174010	KLHL15	HEL-S-305	kelch like family member 15	protein-coding
Hypermethylation	chrX	152817001	152817500	+	intron	15670	NM_001001344	492	Hs.533956	NM_021949	ENSG00000067842	ATP2B3	CFAP39|CLA2|OPCA|PMCA3|PMCA3a|SCAX1	ATPase plasma membrane Ca2+ transporting 3	protein-coding
Hypomethylation	chr10	100557501	100558000	+	intron	126575	NR_106762	102465253		NR_106762	ENSG00000274056	MIR6507	hsa-mir-6507	microRNA 6507	ncRNA
Hypermethylation	chr12	115125001	115125500	+	Intergenic	-3281	NM_005996	6926	Hs.744016	NM_005996	ENSG00000135111	TBX3	TBX3-ISO|UMS|XHL	T-box 3	protein-coding
Hypomethylation	chr8	54688501	54689000	+	intron	66852	NM_213620	51606	Hs.491737	NM_015941	ENSG00000047249	ATP6V1H	CGI-11|MSTP042|NBP1|SFD|SFDalpha|SFDbeta|VMA13	ATPase H+ transporting V1 subunit H	protein-coding
Hypomethylation	chr3	133702501	133703000	+	intron	46170	NM_005630	6578	Hs.518270	NM_005630	ENSG00000174640	SLCO2A1	MATR1|OATP2A1|PGT|PHOAR2|SLC21A2	solute carrier organic anion transporter family member 2A1	protein-coding
Hypomethylation	chr9	141094001	141094500	+	promoter-TSS	-347	NR_135133	101928932	Hs.586416	NR_135133	ENSG00000237419	LOC101928932	-	uncharacterized LOC101928932	ncRNA
Hypomethylation	chr8	22540001	22540500	+	Intergenic	9652	NM_001199880	1960	Hs.534313	NM_004430	ENSG00000179388	EGR3	EGR-3|PILOT	early growth response 3	protein-coding
Hypomethylation	chr15	20817001	20817500	+	Intergenic	49576	NR_027411	729786	Hs.592025	NR_027411	ENSG00000181984	GOLGA8CP	GOLGA8C	golgin A8 family member C, pseudogene	pseudo
Hypomethylation	chr17	59668001	59668500	+	exon	313	NM_199290	342538	Hs.591178	NM_199290	ENSG00000253506	NACA2	ANAC|NACAL	nascent polypeptide associated complex subunit alpha 2	protein-coding
Hypomethylation	chr17	72344001	72344500	+	intron	13757	NM_001080466	388419		NM_001080466	ENSG00000204347	BTBD17	BTBD17A|LGALS3BPL|TANGO10A	BTB domain containing 17	protein-coding
Hypomethylation	chr13	94955001	94955500	+	intron	-115005	NR_046535	100873972	Hs.670344	NR_046535	ENSG00000236520	GPC6-AS1	-	GPC6 antisense RNA 1	ncRNA
Hypomethylation	chr2	239625001	239625500	+	Intergenic	-131423	NM_001271893	117581	Hs.422585	NM_057179	ENSG00000233608	TWIST2	AMS|BBRSAY|DERMO1|FFDD3|SETLSS|bHLHa39	twist family bHLH transcription factor 2	protein-coding
Hypomethylation	chr10	75874001	75874500	+	intron	36299	NM_001320264	26985	Hs.500104	NM_012095	ENSG00000185009	AP3M1	-	adaptor related protein complex 3 subunit mu 1	protein-coding
Hypomethylation	chr11	6434501	6435000	+	intron	5591	NM_001164	322	Hs.372840	NM_001164	ENSG00000166313	APBB1	FE65|MGC:9072|RIR	amyloid beta precursor protein binding family B member 1	protein-coding
Hypomethylation	chr7	56886501	56887000	+	Intergenic	-6321	NR_130727	401357	Hs.457696	NR_130727		LOC401357	-	uncharacterized LOC401357	ncRNA
Hypermethylation	chr14	19013001	19013500	+	Intergenic	-364344	NM_001013354	440153	Hs.534880	NM_001013354	ENSG00000257115	OR11H12	-	olfactory receptor family 11 subfamily H member 12	protein-coding
Hypomethylation	chr4	70531001	70531500	+	Intergenic	-12283	NM_006798	10941	Hs.225950	NM_006798	ENSG00000173610	UGT2A1	UDPGT2A1	UDP glucuronosyltransferase family 2 member A1 complex locus	protein-coding
Hypomethylation	chr6	16887001	16887500	+	Intergenic	-125529	NM_001357857	6310	Hs.434961	NM_000332	ENSG00000124788	ATXN1	ATX1|D6S504E|SCA1	ataxin 1	protein-coding
Hypermethylation	chr4	17037501	17038000	+	Intergenic	-137318	NM_001304434	9079	Hs.714330	NM_001290	ENSG00000169744	LDB2	CLIM1|LDB-2|LDB1	LIM domain binding 2	protein-coding
Hypomethylation	chr3	194081001	194081500	+	exon	-9193	NM_001080513	1370	Hs.528368	NM_001309	ENSG00000178772	CPN2	ACBP	carboxypeptidase N subunit 2	protein-coding
Hypomethylation	chr13	84486501	84487000	+	Intergenic	-30222	NM_052910	114798	Hs.415478	NM_052910	ENSG00000178235	SLITRK1	LRRC12|TTM	SLIT and NTRK like family member 1	protein-coding
Hypomethylation	chr10	48265501	48266000	+	intron	10546	NM_001040084	653145	Hs.535306	NM_001040084	ENSG00000265190	ANXA8	ANX8|CH17-360D5.2	annexin A8	protein-coding
Hypomethylation	chr19	44959501	44960000	+	Intergenic	-6984	NM_001278510	7772	Hs.709348	NM_014518	ENSG00000278318	ZNF229	-	zinc finger protein 229	protein-coding
Hypomethylation	chr2	234633001	234633500	+	intron	-4523	NM_019093	54659	Hs.554822	NM_019093	ENSG00000243135	UGT1A3	UDPGT|UDPGT 1-3|UGT-1C|UGT1-03|UGT1.3|UGT1A3S|UGT1C	UDP glucuronosyltransferase family 1 member A3	protein-coding
Hypermethylation	chr18	55801501	55802000	+	intron	-14815	NM_001144969	23327	Hs.185677	NM_015277	ENSG00000049759	NEDD4L	NEDD4-2|NEDD4.2|PVNH7|RSP5|hNEDD4-2	neural precursor cell expressed, developmentally down-regulated 4-like, E3 ubiquitin protein ligase	protein-coding
Hypermethylation	chr4	161496501	161497000	+	Intergenic	-797814	NR_146278	109729132		NR_146278	ENSG00000250488	LINC02233	-	long intergenic non-protein coding RNA 2233	ncRNA
Hypomethylation	chr3	9770001	9770500	+	intron	-3163	NM_001319049	7862	Hs.1004	NM_004634	ENSG00000156983	BRPF1	BR140|IDDDFP	bromodomain and PHD finger containing 1	protein-coding
Hypomethylation	chr19	47534001	47534500	+	intron	-4337	NM_001321086	4861	Hs.79564	NM_002517	ENSG00000130751	NPAS1	MOP5|PASD5|bHLHe11	neuronal PAS domain protein 1	protein-coding
Hypomethylation	chr1	109016001	109016500	+	Intergenic	23346	NM_001143988	653149	Hs.712226	NM_001143987	ENSG00000186086	NBPF6	-	NBPF member 6	protein-coding
Hypomethylation	chr17	80803501	80804000	+	intron	-5819	NM_024702	79755	Hs.464391	NM_024702	ENSG00000141579	ZNF750	ZFP750	zinc finger protein 750	protein-coding
Hypomethylation	chr1	92451501	92452000	+	intron	34041	NM_001726	676	Hs.482520	NM_001726	ENSG00000137948	BRDT	BRD6|CT9|SPGF21	bromodomain testis associated	protein-coding
Hypomethylation	chr10	18828001	18828500	+	exon	112316	NM_001351118	221078	Hs.396175	NM_182543	ENSG00000241058	NSUN6	4933414E04Rik|ARL5B-AS1|NOPD1	NOP2/Sun RNA methyltransferase family member 6	protein-coding
Hypomethylation	chr1	234797501	234798000	+	Intergenic	15715	NR_125944	101927787	Hs.520658	NR_125944	ENSG00000228044	LOC101927787	-	uncharacterized LOC101927787	ncRNA
Hypomethylation	chr9	140683001	140683500	+	promoter-TSS	-392	NR_147508	651337	Hs.603195	NR_147508	ENSG00000255585	LOC651337	-	uncharacterized LOC651337	ncRNA
Hypomethylation	chr13	101824501	101825000	+	intron	-228132	NR_047015	100874161	Hs.143791	NR_047015		LINC00411	-	long intergenic non-protein coding RNA 411	ncRNA
Hypomethylation	chr7	144068501	144069000	+	intron	-15939	NR_126023	101928492	Hs.561654	NR_126023		OR2A1-AS1	-	OR2A1 antisense RNA 1	ncRNA
Hypomethylation	chr11	1018501	1019000	+	exon	17956	NM_005961	4588	Hs.528432	NM_005961	ENSG00000184956	MUC6	MUC-6	mucin 6, oligomeric mucus/gel-forming	protein-coding
Hypomethylation	chr2	240488001	240488500	+	Intergenic	164808	NR_135577	101928111	Hs.534680	NR_135575	ENSG00000222020	LOC101928111	-	uncharacterized LOC101928111	ncRNA
Hypomethylation	chr7	97939501	97940000	+	intron	28771	NM_015379	25798	Hs.567438	NM_015379	ENSG00000164713	BRI3	I3	brain protein I3	protein-coding
Hypomethylation	chrX	102864001	102864500	+	exon	1416	NM_032926	85012	Hs.311776	NM_032926	ENSG00000196507	TCEAL3	WEX8	transcription elongation factor A like 3	protein-coding
Hypomethylation	chr5	17778001	17778500	+	Intergenic	-29133	NR_134286	646241	Hs.407197	NR_134286		LINC02223	-	long intergenic non-protein coding RNA 2223	ncRNA
Hypermethylation	chr5	62116001	62116500	+	Intergenic	241688	NR_073584	101180901	Hs.482269	NR_073584	ENSG00000086200	IPO11-LRRC70	-	IPO11-LRRC70 readthrough	ncRNA
Hypomethylation	chr7	76108501	76109000	+	intron	-1077	NM_001102596	113878	Hs.187058	NM_020892	ENSG00000091073	DTX2	RNF58	deltex E3 ubiquitin ligase 2	protein-coding
Hypomethylation	chr6	110177501	110178000	+	Intergenic	-103331	NR_106988
Hypomethylation	chr8	42268001	42268500	+	Intergenic	18971	NM_005662	7419	Hs.699301	NM_005662	ENSG00000078668	VDAC3	HD-VDAC3|VDAC-3	voltage dependent anion channel 3	protein-coding
Hypomethylation	chr6	167698001	167698500	+	Intergenic	-6553	NM_018974	54346	Hs.567508	NM_018974	ENSG00000112494	UNC93A	Unc-93A|dJ366N23.1|dJ366N23.2	unc-93 homolog A	protein-coding
Hypomethylation	chr16	89072501	89073000	+	Intergenic	-29246	NM_005187	863	Hs.513811	NM_005187	ENSG00000129993	CBFA2T3	ETO2|MTG16|MTGR2|RUNX1T3|ZMYND4	CBFA2/RUNX1 translocation partner 3	protein-coding
Hypermethylation	chr6	141891001	141891500	+	Intergenic	518686	NM_002511	4829	Hs.552106	NM_002511	ENSG00000135577	NMBR	BB1|BB1R|NMB-R	neuromedin B receptor	protein-coding
Hypomethylation	chr2	240080001	240080500	+	intron	36903	NR_026664	85009	Hs.744565	NM_032923		MGC16025	-	uncharacterized LOC85009	ncRNA
Hypomethylation	chr18	42532001	42532500	+	exon	17881	NR_036203	100422829		NR_036203	ENSG00000265957	MIR4319	-	microRNA 4319	ncRNA
Hypomethylation	chr1	11636501	11637000	+	Intergenic	-32838	NR_104624	101929181	Hs.568616	NR_104624	ENSG00000235643	LINC01647	-	long intergenic non-protein coding RNA 1647	ncRNA
Hypermethylation	chr1	213590001	213590500	+	Intergenic	365675	NM_001287218	26750	Hs.591416	NM_012424	ENSG00000136643	RPS6KC1	RPK118|RSKL1|S6K-delta-1|S6PKh1|humS6PKh1	ribosomal protein S6 kinase C1	protein-coding
Hypermethylation	chrY	4763001	4763500	+	Intergenic	-105017	NM_001278619	83259	Hs.661308	NM_032971	ENSG00000099715	PCDH11Y	PCDH-PC|PCDH22|PCDHX|PCDHY	protocadherin 11 Y-linked	protein-coding
Hypermethylation	chr6	121487001	121487500	+	intron	168396	NR_104452	221322	Hs.121396	NM_152730	ENSG00000146350	TBC1D32	BROMI|C6orf170|C6orf171|bA301B7.2|bA57L9.1|dJ310J6.1	TBC1 domain family member 32	protein-coding
Hypomethylation	chr12	124984501	124985000	+	intron	67260	NM_001077261	9612	Hs.137510	NM_006312	ENSG00000196498	NCOR2	CTG26|N-CoR2|SMAP270|SMRT|SMRTE|SMRTE-tau|TNRC14|TRAC|TRAC-1|TRAC1	nuclear receptor corepressor 2	protein-coding
Hypomethylation	chr1	108037001	108037500	+	Intergenic	193876	NM_001079874	10451	Hs.267659	NM_006113	ENSG00000134215	VAV3	-	vav guanine nucleotide exchange factor 3	protein-coding
Hypomethylation	chr15	72953501	72954000	+	intron	6712	NM_018652	55889	Hs.546408	NM_018652	ENSG00000215186	GOLGA6B	GOLGA|GOLGA6D	golgin A6 family member B	protein-coding
Hypomethylation	chr19	49260501	49261000	+	intron	1934	NM_019113	26291	Hs.283015	NM_019113	ENSG00000105550	FGF21	-	fibroblast growth factor 21	protein-coding
Hypomethylation	chr10	50340001	50340500	+	exon	1815	NM_001164484	170370	Hs.646291	NM_001164484	ENSG00000172538	FAM170B	C10orf73	family with sequence similarity 170 member B	protein-coding
Hypomethylation	chr9	19001	19500	+	intron	7263	NR_051986	100287596	Hs.719844	NR_051986		DDX11L5	-	DEAD/H-box helicase 11 like 5	pseudo
Hypomethylation	chr16	12192001	12192500	+	intron	121659	NM_032167	92017	Hs.458401	NM_032167	ENSG00000048471	SNX29	A-388D4.1|RUNDC2A	sorting nexin 29	protein-coding
Hypomethylation	chr11	98089001	98089500	+	Intergenic	-802456	NM_001243271	53942	Hs.656783	NM_014361	ENSG00000149972	CNTN5	HNB-2s|NB-2	contactin 5	protein-coding
Hypomethylation	chr12	76690501	76691000	+	intron	37087	NR_146531	105369848		NR_146531		LINC02407	-	long intergenic non-protein coding RNA 2407	ncRNA
Hypermethylation	chr1	9428501	9429000	+	3' UTR	60225	NR_104623	100506022	Hs.131775	NR_104622	ENSG00000284693	LOC100506022	-	uncharacterized LOC100506022	ncRNA
Hypomethylation	chr12	52867001	52867500	+	exon	319	NM_173086	286887	Hs.709234	NM_173086	ENSG00000170465	KRT6C	K6E|KRT6E|PPKNEFD	keratin 6C	protein-coding
Hypomethylation	chr1	38893501	38894000	+	Intergenic	-47118	NR_146761	105378656	Hs.128924	NR_146761	ENSG00000238063	LINC01685	-	long intergenic non-protein coding RNA 1685	ncRNA
Hypomethylation	chr6	7581001	7581500	+	exon	-9182	NM_152551	154007	Hs.13366	NM_152551	ENSG00000168566	SNRNP48	C6orf151|dJ336K20B.1|dJ512B11.2	small nuclear ribonucleoprotein U11/U12 subunit 48	protein-coding
Hypomethylation	chr6	32009501	32010000	+	TTS	3558	NM_000500	1589	Hs.654479	NM_000500	ENSG00000231852	CYP21A2	CA21H|CAH1|CPS1|CYP21|CYP21B|P450c21B	cytochrome P450 family 21 subfamily A member 2	protein-coding
Hypermethylation	chr10	42527501	42528000	+	Intergenic	335743	NR_024380	441666	Hs.255729	NR_024380	ENSG00000215146	LOC441666	-	zinc finger protein 91 pseudogene	pseudo
Hypomethylation	chr15	53723001	53723500	+	Intergenic	109799	NR_102336	256764	Hs.122125	NM_182758	ENSG00000166415	WDR72	AI2A3	WD repeat domain 72	protein-coding
Hypomethylation	chr4	179009501	179010000	+	Intergenic	-180660	NR_108093	101928656	Hs.508131	NR_108092	ENSG00000251504	LINC01099	-	long intergenic non-protein coding RNA 1099	ncRNA
Hypomethylation	chr7	96935001	96935500	+	Intergenic	189345	NM_020186	57001	Hs.592269	NM_020186	ENSG00000196636	SDHAF3	ACN9|DC11|LYRM10|Sdh7	succinate dehydrogenase complex assembly factor 3	protein-coding
Hypermethylation	chrX	147208001	147208500	+	Intergenic	145401	NM_152578	158521	Hs.128580	NM_152578	ENSG00000176988	FMR1NB	CT37|NY-SAR-35|NYSAR35	FMR1 neighbor	protein-coding
Hypermethylation	chr7	3696501	3697000	+	intron	355670	NM_152744	221935	Hs.653013	NM_152744	ENSG00000146555	SDK1	-	sidekick cell adhesion molecule 1	protein-coding
Hypomethylation	chr14	82322501	82323000	+	Intergenic	-113268	NR_146498	102724294		NR_146498	ENSG00000258718	LINC02311	-	long intergenic non-protein coding RNA 2311	ncRNA
Hypermethylation	chr3	65683501	65684000	+	intron	-195741	NR_046575	100873983	Hs.663889	NR_046575	ENSG00000240175	MAGI1-AS1	-	MAGI1 antisense RNA 1	ncRNA
Hypomethylation	chr9	140223001	140223500	+	intron	-26547	NM_001004354	441478	Hs.535075	NM_001004354	ENSG00000198435	NRARP	-	NOTCH regulated ankyrin repeat protein	protein-coding
Hypomethylation	chr13	43634001	43634500	+	intron	36888	NM_013238	29103	Hs.438830	NM_013238	ENSG00000120675	DNAJC15	DNAJD1|HSD18|MCJ	DnaJ heat shock protein family (Hsp40) member C15	protein-coding
Hypermethylation	chrX	148520001	148520500	+	Intergenic	66634	NM_006123	3423	Hs.6795	NM_000202	ENSG00000010404	IDS	MPS2|SIDS	iduronate 2-sulfatase	protein-coding
Hypomethylation	chr5	103400001	103400500	+	Intergenic	-501748	NM_001300741	83594	Hs.434289	NM_031438	ENSG00000112874	NUDT12	-	nudix hydrolase 12	protein-coding
Hypomethylation	chr15	28568001	28568500	+	promoter-TSS	-952	NM_004667	8924	Hs.434890	NM_004667	ENSG00000128731	HERC2	D15F37S1|MRT38|SHEP1|jdf2|p528	HECT and RLD domain containing E3 ubiquitin protein ligase 2	protein-coding
Hypomethylation	chr14	101775501	101776000	+	Intergenic	98509	NR_126006	338002	Hs.124848	NR_126006	ENSG00000259023	LINC00524	C14orf71	long intergenic non-protein coding RNA 524	ncRNA
Hypomethylation	chr10	3712501	3713000	+	intron	114723	NM_001160125	1316	Hs.4055	NM_001300	ENSG00000067082	KLF6	BCD1|CBA1|COPEB|CPBP|GBF|PAC1|ST12|ZF9	Kruppel like factor 6	protein-coding
Hypomethylation	chr2	5146001	5146500	+	Intergenic	-442438	NR_034134	727982	Hs.444391	NR_034134	ENSG00000231532	LINC01249	-	long intergenic non-protein coding RNA 1249	ncRNA
Hypomethylation	chr7	28843501	28844000	+	intron	118152	NM_001011666	9586	Hs.437075	NM_004904	ENSG00000146592	CREB5	CRE-BPA|CREB-5	cAMP responsive element binding protein 5	protein-coding
Hypomethylation	chr11	65167001	65167500	+	exon	13209	NM_001300833	83786	Hs.578433	NM_031904	ENSG00000126391	FRMD8	FKSG44	FERM domain containing 8	protein-coding
Hypomethylation	chrX	118454001	118454500	+	intron	28758	NR_110396	101928336		NR_110396	ENSG00000230392	LOC101928336	-	uncharacterized LOC101928336	ncRNA
Hypomethylation	chr4	2947501	2948000	+	intron	10477	NR_015453	317648	Hs.398178	NR_015453	ENSG00000249673	NOP14-AS1	C4orf10|RES4-24	NOP14 antisense RNA 1	ncRNA
Hypomethylation	chr10	103500001	103500500	+	Intergenic	35509	NM_033163	2253	Hs.57710	NM_006119	ENSG00000107831	FGF8	AIGF|FGF-8|HBGF-8|HH6|KAL6	fibroblast growth factor 8	protein-coding
Hypomethylation	chr11	127639001	127639500	+	Intergenic	-439411	NR_146647	105369564	Hs.591937	NR_146647	ENSG00000272575	LINC02098	-	long intergenic non-protein coding RNA 2098	ncRNA
Hypermethylation	chr2	186730001	186730500	+	Intergenic	-65372	NR_144454	107985781	Hs.397593	NR_144453	ENSG00000231646	FSIP2-AS1	-	FSIP2 antisense RNA 1	ncRNA
Hypermethylation	chr16	87710501	87711000	+	intron	74257	NM_001271604	57338	Hs.592068	NM_020655	ENSG00000154118	JPH3	CAGL237|HDL2|JP-3|JP3|TNRC22	junctophilin 3	protein-coding
Hypermethylation	chr6	57432501	57433000	+	intron	177820	NR_036097	100422884		NR_036097	ENSG00000212017	MIR548U	-	microRNA 548u	ncRNA
Hypomethylation	chr9	140388501	140389000	+	intron	-34964	NM_001130969	26012	Hs.455336	NM_015537	ENSG00000165802	NSMF	HH9|NELF	NMDA receptor synaptonuclear signaling and neuronal migration factor	protein-coding
Hypomethylation	chr1	17711501	17712000	+	intron	13059	NM_207421	353238	Hs.531598	NM_207421	ENSG00000276747	PADI6	PREMBL2|hPADVI	peptidyl arginine deiminase 6	protein-coding
Hypermethylation	chr3	121763501	121764000	+	Intergenic	-10459	NM_001206924	942	Hs.171182	NM_006889	ENSG00000114013	CD86	B7-2|B7.2|B70|CD28LG2|LAB72	CD86 molecule	protein-coding
Hypomethylation	chr2	25460001	25460500	+	intron	14750	NM_001320893	1788	Hs.515840	NM_022552	ENSG00000119772	DNMT3A	DNMT3A2|M.HsaIIIA|TBRS	DNA methyltransferase 3 alpha	protein-coding
Hypomethylation	chr9	70339001	70339500	+	Intergenic	35674	NR_121570	101928381	Hs.708686	NR_121570		LOC101928381	-	uncharacterized LOC101928381	ncRNA
Hypomethylation	chr1	1869001	1869500	+	intron	-18510	NM_178545	339456	Hs.123423	NM_178545	ENSG00000178821	TMEM52	-	transmembrane protein 52	protein-coding
Hypomethylation	chr13	114772501	114773000	+	intron	70704	NM_001320822	22821	Hs.593075	NM_007368	ENSG00000185989	RASA3	GAP1IP4BP|GAPIII	RAS p21 protein activator 3	protein-coding
Hypomethylation	chr19	33098501	33099000	+	TTS	625	NR_145718	109616972		NR_145718	ENSG00000201388	SNORA68B	-	small nucleolar RNA, H/ACA box 68B	snoRNA
Hypomethylation	chr19	8606501	8607000	+	intron	-27702	NM_032370	84330	Hs.515114	NM_032370	ENSG00000133250	ZNF414	ZFP414	zinc finger protein 414	protein-coding
Hypomethylation	chr17	21206001	21206500	+	intron	14902	NM_002756	5606	Hs.514012	NM_002756	ENSG00000034152	MAP2K3	MAPKK3|MEK3|MKK3|PRKMK3|SAPKK-2|SAPKK2	mitogen-activated protein kinase kinase 3	protein-coding
Hypomethylation	chr19	56203501	56204000	+	intron	15759	NM_001130071	29924	Hs.279953	NM_013333	ENSG00000063245	EPN1	-	epsin 1	protein-coding
Hypomethylation	chr9	133908001	133908500	+	intron	23746	NM_006059	10319	Hs.201805	NM_006059	ENSG00000050555	LAMC3	OCCM	laminin subunit gamma 3	protein-coding
Hypomethylation	chr13	87014001	87014500	+	Intergenic	-549925	NR_132371	106144533	Hs.525107	NR_132371		LINC00430	-	long intergenic non-protein coding RNA 430	ncRNA
Hypermethylation	chr1	142834501	142835000	+	Intergenic	-121145	NR_046228	100874392	Hs.648245	NR_046228		ANKRD20A12P	-	ankyrin repeat domain 20 family member A12, pseudogene	pseudo
Hypomethylation	chr4	184487001	184487500	+	Intergenic	60015	NM_001291959	3622	Hs.107153	NM_001564	ENSG00000168556	ING2	ING1L|p33ING2	inhibitor of growth family member 2	protein-coding
Hypomethylation	chr16	80288501	80289000	+	intron	-285881	NM_001305017	83657	Hs.98849	NM_130897	ENSG00000168589	DYNLRB2	DNCL2B|DNLC2B|ROBLD2	dynein light chain roadblock-type 2	protein-coding
Hypomethylation	chr16	27750001	27750500	+	intron	-19900	NR_147898	100128079	Hs.610277	NR_147898		LOC100128079	-	uncharacterized LOC100128079	ncRNA
Hypomethylation	chr13	50746001	50746500	+	promoter-TSS	96	NR_002183	145165	Hs.511834	NM_153290		ST13P4	FAM10A4|FAM10A4P	ST13, Hsp70 interacting protein pseudogene 4	pseudo
Hypomethylation	chr8	143538001	143538500	+	Intergenic	-7127	NM_001702	575	Hs.194654	NM_001702	ENSG00000181790	ADGRB1	BAI1|GDAIF	adhesion G protein-coupled receptor B1	protein-coding
Hypomethylation	chr10	134637501	134638000	+	intron	-38213	NM_177400	84504	Hs.134013	NM_177400	ENSG00000148826	NKX6-2	GTX|NKX6.2|NKX6B|SPAX8	NK6 homeobox 2	protein-coding
Hypomethylation	chr11	1471001	1471500	+	intron	30866	NM_053005	81532	Hs.370360	NM_053005	ENSG00000182208	MOB2	HCCA2	MOB kinase activator 2	protein-coding
Hypomethylation	chr1	184546001	184546500	+	intron	177791	NM_001319960	80267	Hs.523811	NM_025191	ENSG00000116406	EDEM3	C1orf22	ER degradation enhancing alpha-mannosidase like protein 3	protein-coding
Hypomethylation	chr9	4118001	4118500	+	exon	33933	NM_152629	169792	Hs.162125	NM_152629	ENSG00000107249	GLIS3	NDH|ZNF515	GLIS family zinc finger 3	protein-coding
Hypermethylation	chr5	32162001	32162500	+	intron	12175	NM_022130	64083	Hs.408909	NM_022130	ENSG00000113384	GOLPH3	GOPP1|GPP34|MIDAS|Vps74	golgi phosphoprotein 3	protein-coding
Hypermethylation	chr2	116596501	116597000	+	intron	495357	NM_001321913	57628	Hs.580539	NM_020868	ENSG00000175497	DPP10	DPL2|DPPY|DPRP-3|DPRP3	dipeptidyl peptidase like 10	protein-coding
Hypomethylation	chr9	35036001	35036500	+	Intergenic	-4842	NM_001040411	138724	Hs.148250	NM_203299	ENSG00000174038	C9orf131	-	chromosome 9 open reading frame 131	protein-coding
Hypomethylation	chr7	142585001	142585500	+	Intergenic	-1760	NM_018646	55503	Hs.302740	NM_014274	ENSG00000165125	TRPV6	ABP/ZF|CAT1|CATL|ECAC2|HSA277909|LP6728|ZFAB	transient receptor potential cation channel subfamily V member 6	protein-coding
Hypomethylation	chr11	391001	391500	+	Intergenic	-1349	NM_001303029	11187	Hs.534395	NM_007183	ENSG00000184363	PKP3	-	plakophilin 3	protein-coding
Hypomethylation	chr10	12865501	12866000	+	intron	-98398	NR_031752	100313841		NR_031752	ENSG00000221331	MIR548Q	-	microRNA 548q	ncRNA
Hypomethylation	chr18	55826001	55826500	+	intron	9685	NM_001144968	23327	Hs.185677	NM_015277	ENSG00000049759	NEDD4L	NEDD4-2|NEDD4.2|PVNH7|RSP5|hNEDD4-2	neural precursor cell expressed, developmentally down-regulated 4-like, E3 ubiquitin protein ligase	protein-coding
Hypermethylation	chr19	27738001	27738500	+	Intergenic	-546089	NR_110689	101927151	Hs.567934	NR_110687	ENSG00000267575	LOC101927151	-	uncharacterized LOC101927151	ncRNA
Hypermethylation	chr17	68458001	68458500	+	Intergenic	292574	NM_000891	3759	Hs.1547	NM_000891	ENSG00000123700	KCNJ2	ATFB9|HHBIRK1|HHIRK1|IRK1|KIR2.1|LQT7|SQT3	potassium voltage-gated channel subfamily J member 2	protein-coding
Hypermethylation	chr2	92269001	92269500	+	Intergenic	140091	NR_027714	440888	Hs.730239	NM_001032412		ACTR3BP2	FKSG73	ACTR3B pseudogene 2	pseudo
Hypomethylation	chr13	112909001	112909500	+	Intergenic	18064	NR_120422	101928730	Hs.382313	NR_120422		LOC101928730	-	uncharacterized LOC101928730	ncRNA
Hypomethylation	chr19	54507501	54508000	+	intron	12208	NM_145815	59285	Hs.631560	NM_031897	ENSG00000130433	CACNG6	-	calcium voltage-gated channel auxiliary subunit gamma 6	protein-coding
Hypermethylation	chr12	10938001	10938500	+	Intergenic	16976	NM_023919	50837	Hs.533754	NM_023919	ENSG00000121377	TAS2R7	T2R7|TRB4	taste 2 receptor member 7	protein-coding
Hypermethylation	chr2	111982001	111982500	+	intron	96413	NR_039636	100616341		NR_039636	ENSG00000266139	MIR4435-2	mir-4435-2	microRNA 4435-2	ncRNA
Hypomethylation	chr8	7430501	7431000	+	intron	1170	NR_046343	441317	Hs.715411	NM_001136572		FAM90A7P	FAM90A7	putative protein FAM90A7	pseudo
Hypomethylation	chr1	19614001	19614500	+	intron	1030	NM_012067	22977	Hs.6980	NM_012067	ENSG00000162482	AKR7A3	AFAR2	aldo-keto reductase family 7 member A3	protein-coding
Hypomethylation	chr1	43737501	43738000	+	intron	2085	NM_001320244	128218	Hs.104476	NM_144626	ENSG00000179178	TMEM125	-	transmembrane protein 125	protein-coding
Hypomethylation	chr11	64597001	64597500	+	exon	14791	NM_017525	55561	Hs.293590	NM_017525	ENSG00000171219	CDC42BPG	DMPK2|HSMDPKIN|KAPPA-200|MRCKG|MRCKgamma	CDC42 binding protein kinase gamma	protein-coding
Hypermethylation	chr7	30482501	30483000	+	intron	35732	NR_149002	10392	Hs.405153	NM_006092	ENSG00000106100	NOD1	CARD4|CLR7.1|NLRC1	nucleotide binding oligomerization domain containing 1	protein-coding
Hypomethylation	chr6	122101001	122101500	+	Intergenic	344527	NM_000165	2697	Hs.74471	NM_000165	ENSG00000152661	GJA1	AVSD3|CMDR|CX43|EKVP|EKVP3|GJAL|HLHS1|HSS|ODDD|PPKCA	gap junction protein alpha 1	protein-coding
Hypomethylation	chr12	100687501	100688000	+	intron	26588	NM_001330253	55681	Hs.506481	NM_017988	ENSG00000136021	SCYL2	CVAK104	SCY1 like pseudokinase 2	protein-coding
Hypomethylation	chr16	3203501	3204000	+	Intergenic	9458	NR_132322	197350	Hs.434132	NR_132322	ENSG00000228146	CASP16P	CASP16	caspase 16, pseudogene	pseudo
Hypomethylation	chr16	10802001	10802500	+	Intergenic	-13448	NM_144674	146279	Hs.143519	NM_144674	ENSG00000153060	TEKT5	CT149	tektin 5	protein-coding
Hypomethylation	chr2	129342001	129342500	+	Intergenic	-266079	NM_004807	9394	Hs.512841	NM_004807	ENSG00000136720	HS6ST1	HH15|HS6ST	heparan sulfate 6-O-sulfotransferase 1	protein-coding
Hypomethylation	chr3	5024501	5025000	+	exon	-3104	NR_037903	100507582	Hs.434505	NR_037903	ENSG00000235831	BHLHE40-AS1	-	BHLHE40 antisense RNA 1	ncRNA
Hypermethylation	chr7	61169501	61170000	+	Intergenic	1594684	NR_003952	643955	Hs.583308	NR_003952	ENSG00000185037	ZNF733P	ZNF733	zinc finger protein 733, pseudogene	pseudo
Hypomethylation	chr2	239842501	239843000	+	intron	5215	NR_034162	401039	Hs.516791	NM_001001698	ENSG00000227744	LINC01940	-	long intergenic non-protein coding RNA 1940	ncRNA
Hypomethylation	chr11	1268501	1269000	+	exon	-9085	NR_106802	102466725		NR_106802	ENSG00000275669	MIR6744	hsa-mir-6744	microRNA 6744	ncRNA
Hypomethylation	chr19	18260001	18260500	+	exon	-3738	NR_073517	5296	Hs.371344	NM_005027	ENSG00000105647	PIK3R2	MPPH|MPPH1|P85B|p85|p85-BETA	phosphoinositide-3-kinase regulatory subunit 2	protein-coding
Hypomethylation	chr6	157538001	157538500	+	Intergenic	207041	NM_018452	729515	Hs.157212	NM_018452	ENSG00000215712	TMEM242	BM033|C6orf35	transmembrane protein 242	protein-coding
Hypomethylation	chr6	109334001	109334500	+	intron	-3492	NM_001199933	27244	Hs.591336	NM_014454	ENSG00000080546	SESN1	PA26|SEST1	sestrin 1	protein-coding
Hypomethylation	chr11	70348001	70348500	+	intron	103638	NM_138565	2017	Hs.596164	NM_005231	ENSG00000085733	CTTN	EMS1	cortactin	protein-coding
Hypomethylation	chr1	50307501	50308000	+	intron	181876	NM_032785	84871	Hs.551844	NM_032785	ENSG00000186094	AGBL4	CCP6	ATP/GTP binding protein like 4	protein-coding
Hypomethylation	chr1	45542501	45543000	+	intron	64945	NR_036510	7389	Hs.78601	NM_000374	ENSG00000126088	UROD	PCT|UPD	uroporphyrinogen decarboxylase	protein-coding
Hypomethylation	chr1	154988501	154989000	+	exon	13644	NR_045515	51043	Hs.729279	NM_001252406	ENSG00000160685	ZBTB7B	CKROX|THPOK|ZBTB15|ZFP-67|ZFP67|ZNF857B|c-KROX|hcKROX	zinc finger and BTB domain containing 7B	protein-coding
Hypomethylation	chr9	96128001	96128500	+	Intergenic	-19554	NM_001098808	445577	Hs.575636	NM_001098808	ENSG00000204352	C9orf129	bA165J3.3	chromosome 9 open reading frame 129	protein-coding
Hypomethylation	chr4	186249501	186250000	+	intron	50402	NM_018409	55805	Hs.558513	NM_018409	ENSG00000109771	LRP2BP	-	LRP2 binding protein	protein-coding
Hypomethylation	chrX	14321001	14321500	+	Intergenic	58863	NR_110506	286480	Hs.567831	NR_110506		UBE2E4P	UbcM2	ubiquitin conjugating enzyme E2 E4 pseudogene	pseudo
Hypomethylation	chr18	72628501	72629000	+	intron	285831	NM_017757	55628	Hs.536490	NM_017757	ENSG00000215421	ZNF407	-	zinc finger protein 407	protein-coding
Hypomethylation	chr7	76195001	76195500	+	intron	16592	NR_029411	100133091	Hs.712837	NR_029411	ENSG00000205485	LOC100133091	-	uncharacterized LOC100133091	ncRNA
Hypomethylation	chr8	12382001	12382500	+	intron	87728	NR_040092	100506990	Hs.656893	NR_040091		LOC100506990	-	uncharacterized LOC100506990	ncRNA
Hypomethylation	chr15	96489001	96489500	+	Intergenic	-379907	NM_001145155	7026	Hs.347991	NM_021005	ENSG00000185551	NR2F2	ARP1|CHTD4|COUPTF2|COUPTFB|COUPTFII|NF-E3|NR2F1|SVP40|TFCOUP2	nuclear receptor subfamily 2 group F member 2	protein-coding
Hypomethylation	chr5	141816001	141816500	+	intron	111392	NR_120664	101926941	Hs.658945	NR_120664	ENSG00000231185	SPRY4-AS1	THCAT68	SPRY4 antisense RNA 1	ncRNA
Hypermethylation	chr4	165027501	165028000	+	intron	91113	NM_012403	23520	Hs.661161	NM_012403		ANP32C	PP32R1	acidic nuclear phosphoprotein 32 family member C	protein-coding
Hypomethylation	chrX	30124001	30124500	+	Intergenic	-109425	NM_002364	4113	Hs.113824	NM_002364	ENSG00000099399	MAGEB2	CT3.2|DAM6|MAGE-XP-2	MAGE family member B2	protein-coding
Hypomethylation	chrX	114425501	114426000	+	exon	1787	NM_001145346	139804	Hs.376008	NM_152425	ENSG00000175718	RBMXL3	CXorf55	RNA binding motif protein, X-linked like 3	protein-coding
Hypomethylation	chr15	32778001	32778500	+	Intergenic	-30415	NM_001277308	728047	Hs.525905	NM_001277308	ENSG00000206127	GOLGA8O	-	golgin A8 family member O	protein-coding
Hypomethylation	chr2	26205501	26206000	+	promoter-TSS	-307	NM_002254	3797	Hs.21611	NM_002254	ENSG00000084731	KIF3C	-	kinesin family member 3C	protein-coding
Hypomethylation	chr10	17673501	17674000	+	Intergenic	12167	NR_110370	102723166	Hs.547311	NR_110370	ENSG00000260589	STAM-AS1	locus3182	STAM antisense RNA 1 (head to head)	ncRNA
Hypermethylation	chr8	86737001	86737500	+	Intergenic	10177	NR_003594	100288527	Hs.535056	NR_003594		REXO1L2P	-	REXO1 like 2, pseudogene	pseudo
Hypomethylation	chr2	3174001	3174500	+	Intergenic	-44452	NR_110228	101927554	Hs.638446	NR_110228	ENSG00000234423	LINC01250	-	long intergenic non-protein coding RNA 1250	ncRNA
Hypomethylation	chr16	66627001	66627500	+	Intergenic	-10685	NR_037613	123920	Hs.298198	NM_144601	ENSG00000140931	CMTM3	BNAS2|CKLFSF3	CKLF like MARVEL transmembrane domain containing 3	protein-coding
Hypermethylation	chrX	144624501	144625000	+	Intergenic	-274597	NM_032539	84631	Hs.106688	NM_032539	ENSG00000185985	SLITRK2	CXorf1|CXorf2|SLITL1|TMEM257	SLIT and NTRK like family member 2	protein-coding
Hypomethylation	chr10	20343001	20343500	+	intron	237878	NM_032812	84898	Hs.99472	NM_032812	ENSG00000120594	PLXDC2	TEM7R	plexin domain containing 2	protein-coding
Hypomethylation	chr4	37446501	37447000	+	exon	-8802	NM_001104629	55286	Hs.107527	NM_018302	ENSG00000154274	C4orf19	-	chromosome 4 open reading frame 19	protein-coding
Hypomethylation	chr15	34815001	34815500	+	Intergenic	5322	NR_036261	100422845		NR_036261	ENSG00000221065	MIR1233-2	-	microRNA 1233-2	ncRNA
Hypomethylation	chr10	27755001	27755500	+	Intergenic	-37853	NM_001256415	22931	Hs.406799	NM_021252	ENSG00000099246	RAB18	RAB18LI1|WARBM3	RAB18, member RAS oncogene family	protein-coding
Hypomethylation	chr7	56881001	56881500	+	promoter-TSS	-821	NR_130727	401357	Hs.457696	NR_130727		LOC401357	-	uncharacterized LOC401357	ncRNA
Hypomethylation	chr8	72591001	72591500	+	Intergenic	-131358	NM_172059	2138	Hs.444971	NM_000503	ENSG00000104313	EYA1	BOP|BOR|BOS1|OFC1	EYA transcriptional coactivator and phosphatase 1	protein-coding
Hypomethylation	chr11	63681001	63681500	+	intron	3066	NM_173587	283248	Hs.98788	NM_173587	ENSG00000167771	RCOR2	-	REST corepressor 2	protein-coding
Hypomethylation	chr3	60912501	60913000	+	intron	-309147	NR_128708	103504735		NR_128708	ENSG00000281426	MIR548BB	MI0029321|hsa-mir-548bb	microRNA 548bb	ncRNA
Hypermethylation	chr7	104203501	104204000	+	intron	234646	NM_199000	375612	Hs.659164	NM_199000	ENSG00000187416	LHFPL3	LHFPL4	LHFPL tetraspan subfamily member 3	protein-coding
Hypomethylation	chr7	38633501	38634000	+	intron	37417	NM_139316	273	Hs.592182	NM_001635	ENSG00000078053	AMPH	AMPH1	amphiphysin	protein-coding
Hypomethylation	chr2	242056501	242057000	+	intron	-15003	NM_001330180	130916	Hs.159556	NM_182501	ENSG00000122085	MTERF4	MTERFD2	mitochondrial transcription termination factor 4	protein-coding
Hypomethylation	chr4	68932501	68933000	+	intron	-3735	NR_027094	401135	Hs.130270	NM_001014372		SYT14P1	CHR415SYT|SYT14L|SYTDEP	synaptotagmin 14 pseudogene 1	pseudo
Hypomethylation	chr10	121186501	121187000	+	intron	49266	NR_039829	100616398		NR_039829	ENSG00000265719	MIR4681	-	microRNA 4681	ncRNA
Hypomethylation	chr8	9523501	9524000	+	intron	-75432	NR_030327	693182		NR_030327	ENSG00000207701	MIR597	MIRN597|hsa-mir-597|mir-597	microRNA 597	ncRNA
Hypomethylation	chr14	21561501	21562000	+	exon	5058	NM_016423	51222	Hs.250493	NM_016423	ENSG00000165804	ZNF219	ZFP219	zinc finger protein 219	protein-coding
Hypermethylation	chr13	26461001	26461500	+	intron	163948	NM_001007538	387914	Hs.433791	NM_001007538	ENSG00000180730	SHISA2	C13orf13|PRO28631|TMEM46|WGAR9166|bA398O19.2|hShisa	shisa family member 2	protein-coding
Hypomethylation	chr2	241710501	241711000	+	intron	48975	NM_001330289	547	Hs.516802	NM_004321	ENSG00000130294	KIF1A	ATSV|C2orf20|HSN2C|MRD9|SPG30|UNC104	kinesin family member 1A	protein-coding
Hypomethylation	chr7	102197501	102198000	+	intron	6071	NM_001031618	441273	Hs.656428	NM_001031618	ENSG00000205238	SPDYE2	SPDYB2-L1	speedy/RINGO cell cycle regulator family member E2	protein-coding
Hypermethylation	chr5	103693501	103694000	+	Intergenic	-741425	NR_000039	9366	Hs.158296	NR_000039	ENSG00000232159	RAB9BP1	RAB9P1	RAB9B, member RAS oncogene family pseudogene 1	pseudo
Hypomethylation	chr13	25260501	25261000	+	intron	6201	NM_001185085	479	Hs.147111	NM_001676	ENSG00000075673	ATP12A	ATP1AL1|HK	ATPase H+/K+ transporting non-gastric alpha2 subunit	protein-coding
Hypomethylation	chr2	10182001	10182500	+	intron	1278	NR_135558	101929882	Hs.405158	NR_135558		LOC101929882	-	uncharacterized LOC101929882	ncRNA
Hypomethylation	chr7	73404501	73405000	+	Intergenic	-37369	NM_001081752	2006	Hs.647061	NM_000501	ENSG00000049540	ELN	ADCL1|SVAS|WBS|WS	elastin	protein-coding
Hypomethylation	chr1	24883501	24884000	+	intron	1183	NM_001010980	400746	Hs.200253	NM_001010980	ENSG00000184454	NCMAP	C1orf130|MP11	non-compact myelin associated protein	protein-coding
Hypomethylation	chr19	47317001	47317500	+	Intergenic	16711	NR_024258	100170220	Hs.541243	NR_024258		SNAR-E	-	small ILF3/NF90-associated RNA E	snRNA
Hypomethylation	chr9	99391001	99391500	+	Intergenic	-9138	NM_003671	8555	Hs.40582	NM_003671	ENSG00000081377	CDC14B	CDC14B3|Cdc14B1|Cdc14B2|hCDC14B	cell division cycle 14B	protein-coding
Hypermethylation	chr15	20023001	20023500	+	Intergenic	-464747	NR_038836	646096	Hs.448789	NR_038836	ENSG00000259156	CHEK2P2	-	checkpoint kinase 2 pseudogene 2	pseudo
Hypermethylation	chrX	74013501	74014000	+	intron	131537	NM_001008537	340533	Hs.124128	NM_001008537	ENSG00000050030	NEXMIF	KIAA2022|KIDLIA|MRX98|XPN	neurite extension and migration factor	protein-coding
Hypermethylation	chr2	92316501	92317000	+	Intergenic	187591	NR_027714	440888	Hs.730239	NM_001032412		ACTR3BP2	FKSG73	ACTR3B pseudogene 2	pseudo
Hypermethylation	chr10	79850001	79850500	+	Intergenic	56732	NM_001142285	6229	Hs.280130	NM_001026	ENSG00000138326	RPS24	DBA3|S24|eS24	ribosomal protein S24	protein-coding
Hypomethylation	chr18	6393501	6394000	+	intron	-19326	NR_036205	100422840		NR_036205	ENSG00000283532	MIR4317	-	microRNA 4317	ncRNA
Hypomethylation	chr3	176042001	176042500	+	Intergenic	-190641	NR_107017	102465858		NR_107017	ENSG00000283333	MIR7977	hsa-mir-7977	microRNA 7977	ncRNA
Hypermethylation	chr7	109546501	109547000	+	Intergenic	53520	NR_003024	442720	Hs.530096	NR_003024	ENSG00000237064	EIF3IP1	RG208K23	eukaryotic translation initiation factor 3 subunit I pseudogene 1	pseudo
Hypomethylation	chr2	130518501	130519000	+	Intergenic	116314	NR_149127	105373615		NR_149127		LINC02572	-	long intergenic non-protein coding RNA 2572	ncRNA
Hypomethylation	chr7	55495501	55496000	+	intron	62609	NM_018697	55915	Hs.595384	NM_018697	ENSG00000132434	LANCL2	GPR69B|TASP	LanC like 2	protein-coding
Hypomethylation	chr4	152944501	152945000	+	Intergenic	-77155	NR_121628	100996286	Hs.322462	NR_121627	ENSG00000245954	LINC02273	-	long intergenic non-protein coding RNA 2273	ncRNA
Hypomethylation	chr19	8878001	8878500	+	Intergenic	36934	NM_001004699	284383	Hs.553675	NM_001004699	ENSG00000181733	OR2Z1	OR19-4|OR2Z2	olfactory receptor family 2 subfamily Z member 1	protein-coding
Hypomethylation	chr9	93175501	93176000	+	intron	20021	NR_109795	101927873	Hs.598482	NR_109795	ENSG00000231107	LINC01508	-	long intergenic non-protein coding RNA 1508	ncRNA
Hypermethylation	chr7	44828501	44829000	+	Intergenic	-7485	NM_001300981	5478	Hs.356331	NM_021130	ENSG00000196262	PPIA	CYPA|CYPH|HEL-S-69p	peptidylprolyl isomerase A	protein-coding
Hypermethylation	chr3	136202001	136202500	+	intron	233083	NM_001178014	5096	Hs.63788	NM_000532	ENSG00000114054	PCCB	-	propionyl-CoA carboxylase subunit beta	protein-coding
Hypomethylation	chr12	132045001	132045500	+	Intergenic	87416	NR_146868	105370085	Hs.739274	NR_146868		LINC02414	-	long intergenic non-protein coding RNA 2414	ncRNA
Hypomethylation	chr14	41990001	41990500	+	Intergenic	-85809	NR_144388	145581	Hs.136893	NM_152447	ENSG00000165379	LRFN5	C14orf146|FIGLER8|SALM5	leucine rich repeat and fibronectin type III domain containing 5	protein-coding
Hypomethylation	chr1	204406501	204407000	+	intron	-25805	NM_032833	84919	Hs.304376	NM_032833	ENSG00000158615	PPP1R15B	CREP|MSSGM2	protein phosphatase 1 regulatory subunit 15B	protein-coding
Hypomethylation	chr3	177022501	177023000	+	intron	10520	NR_047465	100820709	Hs.518409	NR_047465	ENSG00000203645	LINC00501	-	long intergenic non-protein coding RNA 501	ncRNA
Hypomethylation	chr6	150377501	150378000	+	Intergenic	12533	NM_024518	79465	Hs.15422	NM_024518	ENSG00000131019	ULBP3	N2DL-3|NKG2DL3|RAET1N	UL16 binding protein 3	protein-coding
Hypomethylation	chr13	45495501	45496000	+	Intergenic	67863	NM_012345	26747	Hs.525006	NM_012345	ENSG00000083635	NUFIP1	NUFIP|bA540M5.1	NUFIP1, FMR1 interacting protein 1	protein-coding
Hypomethylation	chr9	94860501	94861000	+	intron	17006	NM_178324	10558	Hs.90458	NM_006415	ENSG00000090054	SPTLC1	HSAN1|HSN1|LBC1|LCB1|SPT1|SPTI	serine palmitoyltransferase long chain base subunit 1	protein-coding
Hypermethylation	chr19	19772501	19773000	+	intron	1753	NM_020410	57130	Hs.501794	NM_020410	ENSG00000105726	ATP13A1	ATP13A|CGI-152	ATPase 13A1	protein-coding
Hypermethylation	chr18	18519501	18520000	+	Intergenic	172062	NM_005406	6093	Hs.306307	NM_005406	ENSG00000067900	ROCK1	P160ROCK|ROCK-I	Rho associated coiled-coil containing protein kinase 1	protein-coding
Hypermethylation	chr5	124699501	124700000	+	intron	-129204	NR_109887	101927460	Hs.407582	NR_109887	ENSG00000260192	LINC02240	-	long intergenic non-protein coding RNA 2240	ncRNA
Hypomethylation	chr13	23471501	23472000	+	non-coding	570	NR_033774	646201	Hs.729338	NR_033774		BASP1P1	-	brain abundant, membrane attached signal protein 1 pseudogene 1	pseudo
Hypomethylation	chr2	111193501	111194000	+	intron	-12357	NR_037627	100288570	Hs.372946	NR_037627	ENSG00000184115	LOC100288570	-	glycosylphosphatidylinositol anchor attachment protein 1 homolog (yeast) pseudogene	pseudo
Hypomethylation	chr17	78815501	78816000	+	intron	-36318	NR_110852	101928855	Hs.670692	NR_110852	ENSG00000262833	LOC101928855	-	uncharacterized LOC101928855	ncRNA
Hypomethylation	chr15	20773001	20773500	+	non-coding	5576	NR_027411	729786	Hs.592025	NR_027411	ENSG00000181984	GOLGA8CP	GOLGA8C	golgin A8 family member C, pseudogene	pseudo
Hypomethylation	chrX	51809501	51810000	+	intron	2618	NM_177537	81557	Hs.522650	NM_030801	ENSG00000187243	MAGED4B	-	MAGE family member D4B	protein-coding
Hypermethylation	chr17	36348501	36349000	+	promoter-TSS	-101	NM_001001418	414060	Hs.735975	NM_001001418	ENSG00000278299	TBC1D3C	TBC1D3D	TBC1 domain family member 3C	protein-coding
Hypomethylation	chr17	1227501	1228000	+	Intergenic	44793	NM_172367	286753	Hs.146059	NM_172367	ENSG00000184811	TRARG1	BEC-1|DSPB1|IFITMD3|LOST1|TUSC5	trafficking regulator of GLUT4 (SLC2A4) 1	protein-coding
Hypomethylation	chr19	35413001	35413500	+	TTS	4480	NR_110749	102723513	Hs.149702	NR_110749		ZNF30-AS1	-	ZNF30 antisense RNA 1	ncRNA
Hypomethylation	chr19	9968001	9968500	+	intron	594	NM_001304348	93145	Hs.169743	NM_058164	ENSG00000105088	OLFM2	NOE2|NOELIN2|NOELIN2_V1|OlfC	olfactomedin 2	protein-coding
Hypermethylation	chr5	82756501	82757000	+	Intergenic	-10743	NM_004385	1462	Hs.643801	NM_004385	ENSG00000038427	VCAN	CSPG2|ERVR|GHAP|PG-M|WGN|WGN1	versican	protein-coding
Hypermethylation	chr11	51588501	51589000	+	Intergenic	73468	NM_001004703	119749	Hs.553564	NM_001004703	ENSG00000185926	OR4C46	-	olfactory receptor family 4 subfamily C member 46	protein-coding
Hypomethylation	chr2	420501	421000	+	Intergenic	71905	NR_146436	727944		NR_146436	ENSG00000223985	LINC01874	-	long intergenic non-protein coding RNA 1874	ncRNA
Hypomethylation	chr13	41044001	41044500	+	non-coding	10893	NR_024506	646982	Hs.287664	NR_024505	ENSG00000215483	LINC00598	lncFOXO1	long intergenic non-protein coding RNA 598	ncRNA
Hypomethylation	chr6	90012001	90012500	+	intron	12768	NM_002043	2570	Hs.379330	NM_002043	ENSG00000111886	GABRR2	-	gamma-aminobutyric acid type A receptor rho2 subunit	protein-coding
Hypomethylation	chr1	31354001	31354500	+	intron	27230	NM_014654	9672	Hs.158287	NM_014654	ENSG00000162512	SDC3	SDCN|SYND3	syndecan 3	protein-coding
Hypermethylation	chr3	154630001	154630500	+	Intergenic	-111663	NM_001354642	4311	Hs.307734	NM_000902	ENSG00000196549	MME	CALLA|CD10|CMT2T|NEP|SCA43|SFE	membrane metalloendopeptidase	protein-coding
Hypermethylation	chr2	15682501	15683000	+	intron	18722	NR_052013	51594	Hs.467759	NM_015909	ENSG00000151779	NBAS	ILFS2|NAG|SOPH	neuroblastoma amplified sequence	protein-coding
Hypomethylation	chr12	10465501	10466000	+	intron	5333	NR_147040	3824	Hs.562457	NM_002262	ENSG00000134539	KLRD1	CD94	killer cell lectin like receptor D1	protein-coding
Hypomethylation	chr19	878501	879000	+	intron	14468	NM_005481	10025	Hs.365207	NM_005481	ENSG00000175221	MED16	DRIP92|THRAP5|TRAP95	mediator complex subunit 16	protein-coding
Hypermethylation	chr18	38425001	38425500	+	Intergenic	675391	NR_002838	641516	Hs.116612	NR_002838	ENSG00000267313	KC6	-	keratoconus gene 6	ncRNA
Hypomethylation	chr12	113600501	113601000	+	exon	-3768	NR_106956	102466222		NR_106956	ENSG00000276908	MIR7106	hsa-mir-7106	microRNA 7106	ncRNA
Hypomethylation	chr2	89354001	89354500	+	Intergenic	242366	NR_039635	100616399		NR_039635	ENSG00000265510	MIR4436A	mir-4436a	microRNA 4436a	ncRNA
Hypermethylation	chr1	3120501	3121000	+	intron	76211	NR_036215	100422968		NR_036215	ENSG00000283572	MIR4251	-	microRNA 4251	ncRNA
Hypomethylation	chr19	1458501	1459000	+	intron	5767	NM_001351273	10297	Hs.446376	NM_005883	ENSG00000115266	APC2	APCL	APC2, WNT signaling pathway regulator	protein-coding
Hypermethylation	chr3	135379001	135379500	+	Intergenic	-305265	NM_001190447	5523	Hs.518155	NM_002718	ENSG00000073711	PPP2R3A	PPP2R3|PR130|PR72	protein phosphatase 2 regulatory subunit B''alpha	protein-coding
Hypermethylation	chrX	63476001	63476500	+	Intergenic	-25739	NM_130388	142689	Hs.56281	NM_130388	ENSG00000198881	ASB12	-	ankyrin repeat and SOCS box containing 12	protein-coding
Hypomethylation	chr8	7698501	7699000	+	TTS	4757	NM_001040702	503618	Hs.559507	NM_001040702	ENSG00000177023	DEFB104B	BD-4|DEFB-4|hBD-4	defensin beta 104B	protein-coding
Hypomethylation	chr1	183166501	183167000	+	intron	11576	NM_005562	3918	Hs.591484	NM_005562	ENSG00000058085	LAMC2	B2T|BM600|CSF|EBR2|EBR2A|LAMB2T|LAMNB2	laminin subunit gamma 2	protein-coding
Hypomethylation	chr9	140188001	140188500	+	Intergenic	8453	NM_001004354	441478	Hs.535075	NM_001004354	ENSG00000198435	NRARP	-	NOTCH regulated ankyrin repeat protein	protein-coding
Hypomethylation	chr8	105302001	105302500	+	Intergenic	-49774	NM_001257317	81501	Hs.652230	NM_030788	ENSG00000164935	DCSTAMP	FIND|TM7SF4|hDC-STAMP	dendrocyte expressed seven transmembrane protein	protein-coding
Hypomethylation	chr1	187567001	187567500	+	Intergenic	154490	NR_132374	106144535	Hs.568709	NR_132374		LINC01037	-	long intergenic non-protein coding RNA 1037	ncRNA
Hypomethylation	chr4	187038501	187039000	+	Intergenic	-26691	NM_001006655	25854	Hs.744961	NM_015398	ENSG00000109794	FAM149A	MST119|MSTP119	family with sequence similarity 149 member A	protein-coding
Hypermethylation	chrY	59008001	59008500	+	Intergenic	-92153	NM_005840	10251	Hs.381912	NM_005840	ENSG00000168939	SPRY3	spry-3	sprouty RTK signaling antagonist 3	protein-coding
Hypomethylation	chr5	169979001	169979500	+	intron	48210	NM_014592	30820	Hs.484111	NM_014592	ENSG00000182132	KCNIP1	KCHIP1|VABP	potassium voltage-gated channel interacting protein 1	protein-coding
Hypomethylation	chr5	167287501	167288000	+	intron	105809	NM_001080428	57451	Hs.631957	NM_001080428	ENSG00000145934	TENM2	ODZ2|TEN-M2|TNM2|ten-2	teneurin transmembrane protein 2	protein-coding
Hypomethylation	chr7	76629001	76629500	+	intron	19111	NR_023383	441263	Hs.675888	NR_023383	ENSG00000265479	DTX2P1-UPK3BP1-PMS2P11	PMS2L11	DTX2P1-UPK3BP1-PMS2P11 readthrough, transcribed pseudogene	pseudo
Hypomethylation	chr13	36398501	36399000	+	intron	31248	NM_001195430	9201	Hs.507755	NM_004734	ENSG00000133083	DCLK1	CL1|CLICK1|DCAMKL1|DCDC3A|DCLK	doublecortin like kinase 1	protein-coding
Hypermethylation	chr4	103128501	103129000	+	Intergenic	116719	NM_001135148	64116	Hs.288034	NM_022154	ENSG00000138821	SLC39A8	BIGM103|CDG2N|LZT-Hs6|PP3105|ZIP8	solute carrier family 39 member 8	protein-coding
Hypomethylation	chr5	150975001	150975500	+	Intergenic	-26745	NM_001447	2196	Hs.591255	NM_001447	ENSG00000086570	FAT2	CDHF8|CDHR9|HFAT2|MEGF1|SCA45	FAT atypical cadherin 2	protein-coding
Hypomethylation	chr11	60975501	60976000	+	intron	4765	NM_001079807	643834	Hs.601055	NM_001079807	ENSG00000229859	PGA3	-	pepsinogen 3, group I (pepsinogen A)	protein-coding
Hypomethylation	chr6	170427001	170427500	+	Intergenic	-48616	NR_125878	102724511	Hs.550045	NR_125878		LOC102724511	-	uncharacterized LOC102724511	ncRNA
Hypomethylation	chr4	154680501	154681000	+	intron	637	NM_173662	285533	Hs.388364	NM_173662	ENSG00000145428	RNF175	-	ring finger protein 175	protein-coding
Hypomethylation	chr6	146001	146500	+	intron	1909	NR_109817	441123		NR_109817		LINC00266-3	C6orf88|NCRNA00266-3|NCRNA00266C|dJ24O22.2	long intergenic non-protein coding RNA 266-3	ncRNA
Hypomethylation	chr10	127584001	127584500	+	promoter-TSS	-854	NM_145235	92565	Hs.352591	NM_145235	ENSG00000203780	FANK1	HSD13	fibronectin type III and ankyrin repeat domains 1	protein-coding
Hypomethylation	chr8	7421001	7421500	+	TTS	-4624	NR_046343	441317	Hs.715411	NM_001136572		FAM90A7P	FAM90A7	putative protein FAM90A7	pseudo
Hypomethylation	chr17	76685501	76686000	+	intron	27364	NM_001292019	9267	Hs.191215	NM_004762	ENSG00000108669	CYTH1	B2-1|CYTOHESIN-1|D17S811E|PSCD1|SEC7	cytohesin 1	protein-coding
Hypomethylation	chr1	17100501	17101000	+	Intergenic	-9775	NM_001271733	11223	Hs.349110	NM_001271733		MST1L	BRF-1|D1F15S1A|MSPL-7|MSPL7|MST1P9|MSTP7|MSTP9	macrophage stimulating 1 like	protein-coding
Hypomethylation	chr14	98137001	98137500	+	intron	15745	NR_033943	100129345	Hs.23632	NR_033943	ENSG00000197176	LINC02291	-	long intergenic non-protein coding RNA 2291	ncRNA
Hypomethylation	chr19	36322001	36322500	+	exon	-18049	NM_021232	58510	Hs.515366	NM_021232	ENSG00000250799	PRODH2	HSPOX1|HYPDH	proline dehydrogenase 2	protein-coding
Hypomethylation	chr7	6682001	6682500	+	exon	5297	NM_001278559	100131017	Hs.112668	NM_001278559	ENSG00000205903	ZNF316	MZF-3	zinc finger protein 316	protein-coding
Hypomethylation	chr6	151824001	151824500	+	intron	9075	NM_025059	80129	Hs.660044	NM_025059	ENSG00000120262	CCDC170	C6orf97|bA282P11.1	coiled-coil domain containing 170	protein-coding
Hypomethylation	chr2	128111001	128111500	+	Intergenic	-10445	NM_006609	10746	Hs.145605	NM_006609	ENSG00000169967	MAP3K2	MEKK2|MEKK2B	mitogen-activated protein kinase kinase kinase 2	protein-coding
Hypomethylation	chr9	125826001	125826500	+	intron	30328	NM_005294	2844	Hs.722039	NM_005294	ENSG00000011454	GPR21	-	G protein-coupled receptor 21	protein-coding
Hypermethylation	chr4	11064501	11065000	+	Intergenic	-305701	NR_030298	693157		NR_030298	ENSG00000207716	MIR572	MIRN572|hsa-mir-572	microRNA 572	ncRNA
Hypermethylation	chr12	116669501	116670000	+	intron	45241	NM_015335	23389	Hs.603766	NM_015335	ENSG00000123066	MED13L	MRFACD|PROSIT240|THRAP2|TRAP240L	mediator complex subunit 13 like	protein-coding
Hypermethylation	chr4	7786501	7787000	+	intron	30933	NR_026892	84740	Hs.663029	NM_032654	ENSG00000272620	AFAP1-AS1	AFAP1-AS|AFAP1AS	AFAP1 antisense RNA 1	ncRNA
Hypomethylation	chr1	1571501	1572000	+	exon	3591	NR_002946	8511	Hs.671760	NR_002946	ENSG00000215914	MMP23A	MIFR|MIFR-1|MMP21	matrix metallopeptidase 23A (pseudogene)	pseudo
Hypomethylation	chr11	122420501	122421000	+	Intergenic	-105648	NM_032873	84959	Hs.444075	NM_032873	ENSG00000154127	UBASH3B	STS-1|STS1|TULA-2|TULA2|p70	ubiquitin associated and SH3 domain containing B	protein-coding
Hypermethylation	chr8	46850001	46850500	+	Intergenic	679015	NR_146077	389652		NR_146077	ENSG00000248498	ASNSP1	ASNSL1	asparagine synthetase pseudogene 1	pseudo
Hypomethylation	chr4	1160001	1160500	+	TTS	6407	NM_012445	10417	Hs.302963	NM_012445	ENSG00000159674	SPON2	DIL-1|DIL1|M-SPONDIN|MINDIN	spondin 2	protein-coding
Hypomethylation	chr2	58343001	58343500	+	intron	69403	NM_001130481	7444	Hs.715298	NM_006296	ENSG00000028116	VRK2	-	vaccinia related kinase 2	protein-coding
Hypomethylation	chr16	1112001	1112500	+	Intergenic	-10506	NM_001172560	6755	Hs.449840	NM_001053	ENSG00000162009	SSTR5	SS-5-R	somatostatin receptor 5	protein-coding
Hypomethylation	chr1	16961001	16961500	+	Intergenic	-3849	NR_026752	84809	Hs.631865	NR_026752	ENSG00000215908	CROCCP2	CROCCL1	ciliary rootlet coiled-coil, rootletin pseudogene 2	pseudo
Hypomethylation	chr2	2720501	2721000	+	Intergenic	-385665	NM_001303052	23040	Hs.434418	NM_015025	ENSG00000186487	MYT1L	MRD39|NZF1|ZC2H2C2|ZC2HC4B|myT1-L	myelin transcription factor 1 like	protein-coding
Hypomethylation	chr12	6685001	6685500	+	intron	5525	NR_003012	677780	Hs.689692	NR_003012	ENSG00000251898	SCARNA11	ACA57	small Cajal body-specific RNA 11	ncRNA
Hypomethylation	chr1	248855501	248856000	+	Intergenic	-4613	NR_125950	101928226		NR_125950		LOC101928226	-	uncharacterized LOC101928226	ncRNA
Hypermethylation	chr6	48333001	48333500	+	Intergenic	-296825	NM_001013732	442213	Hs.659409	NM_207499	ENSG00000244694	PTCHD4	C6orf138|PTCH53|dJ402H5.2	patched domain containing 4	protein-coding
Hypomethylation	chr16	2161001	2161500	+	exon	-4496	NR_106775	102465429		NR_106775	ENSG00000284008	MIR6511B1	MIR6511B-1|hsa-mir-6511b-1	microRNA 6511b-1	ncRNA
Hypomethylation	chr15	58743501	58744000	+	intron	19575	NM_000236	3990	Hs.654472	NM_000236	ENSG00000166035	LIPC	HDLCQ12|HL|HTGL|LIPH	lipase C, hepatic type	protein-coding
Hypomethylation	chr11	126730001	126730500	+	intron	-80392	NR_046986	100874251	Hs.319053	NR_046986	ENSG00000254960	KIRREL3-AS2	-	KIRREL3 antisense RNA 2	ncRNA
Hypomethylation	chr12	129507001	129507500	+	Intergenic	-86985	NR_104173	283352	Hs.665667	NR_104172	ENSG00000249196	TMEM132D-AS1	-	TMEM132D antisense RNA 1	ncRNA
Hypomethylation	chr18	72375501	72376000	+	intron	32831	NM_017757	55628	Hs.536490	NM_017757	ENSG00000215421	ZNF407	-	zinc finger protein 407	protein-coding
Hypermethylation	chr4	49623501	49624000	+	Intergenic	635091	NM_001286791	80157	Hs.479703	NM_025087	ENSG00000109182	CWH43	CWH43-C|PGAP2IP	cell wall biogenesis 43 C-terminal homolog	protein-coding
Hypermethylation	chr12	56631001	56631500	+	TTS	6749	NM_001135195	283375	Hs.591018	NM_173596	ENSG00000139540	SLC39A5	LZT-Hs7|MYP24|ZIP5	solute carrier family 39 member 5	protein-coding
Hypomethylation	chrX	5821001	5821500	+	exon	-323149	NR_136577	105373156	Hs.21107	NR_136577		LOC105373156	-	uncharacterized LOC105373156	ncRNA
Hypomethylation	chr12	9585501	9586000	+	intron	15018	NR_033399	440081	Hs.447869	NM_004400		DDX12P	CHLR2|DDX12	DEAD/H-box helicase 12, pseudogene	pseudo
Hypomethylation	chr7	74550501	74551000	+	intron	37052	NR_003187	654817	Hs.647047	NR_003187	ENSG00000165178	NCF1C	SH3PXD1C	neutrophil cytosolic factor 1C pseudogene	pseudo
Hypomethylation	chr15	28772501	28773000	+	intron	5367	NM_001350919	283768	Hs.169639	NM_001012420	ENSG00000183629	GOLGA8G	GOLGA8F	golgin A8 family member G	protein-coding
Hypomethylation	chr8	87601501	87602000	+	intron	75094	NM_003909	8895	Hs.191219	NM_003909	ENSG00000085719	CPNE3	CPN3|PRO1071	copine 3	protein-coding
Hypermethylation	chr10	89220001	89220500	+	Intergenic	-43388	NR_039825	100616296		NR_039825	ENSG00000283672	MIR4678	-	microRNA 4678	ncRNA
Hypermethylation	chr4	5044501	5045000	+	Intergenic	-8494	NM_018401	55351	Hs.133062	NM_018401	ENSG00000152953	STK32B	HSA250839|STK32|STKG6|YANK2	serine/threonine kinase 32B	protein-coding
Hypermethylation	chr3	109230001	109230500	+	Intergenic	-91425	NR_039647	100616129		NR_039647	ENSG00000265956	MIR4445	-	microRNA 4445	ncRNA
Hypomethylation	chr7	101994001	101994500	+	intron	2639	NM_001146210	729597	Hs.489449	NM_001146210	ENSG00000260097	SPDYE6	-	speedy/RINGO cell cycle regulator family member E6	protein-coding
Hypermethylation	chr16	82012001	82012500	+	Intergenic	32843	NM_145168	93517	Hs.87779	NM_145168	ENSG00000184860	SDR42E1	HSPC105	short chain dehydrogenase/reductase family 42E, member 1	protein-coding
Hypomethylation	chr11	94080001	94080500	+	Intergenic	41447	NM_001199206	390243	Hs.553758	NM_001080486	ENSG00000183560	IZUMO1R	FOLR4|Folbp3|JUNO	IZUMO1 receptor, JUNO	protein-coding
Hypomethylation	chr16	30409501	30410000	+	exon	3010	NM_152652	197407	Hs.513501	NM_152652	ENSG00000180035	ZNF48	ZNF553	zinc finger protein 48	protein-coding
Hypermethylation	chr4	67537501	67538000	+	Intergenic	395208	NR_031673	100302177		NR_031673	ENSG00000221563	MIR1269A	MIR1269|MIRN1269|hsa-mir-1269|hsa-mir-1269a	microRNA 1269a	ncRNA
Hypomethylation	chr3	12344001	12344500	+	intron	-9629	NM_001330615	5468	Hs.162646	NM_005037	ENSG00000132170	PPARG	CIMT1|GLM1|NR1C3|PPARG1|PPARG2|PPARgamma	peroxisome proliferator activated receptor gamma	protein-coding
Hypomethylation	chr19	8872001	8872500	+	Intergenic	30934	NM_001004699	284383	Hs.553675	NM_001004699	ENSG00000181733	OR2Z1	OR19-4|OR2Z2	olfactory receptor family 2 subfamily Z member 1	protein-coding
Hypomethylation	chr6	30053001	30053500	+	Intergenic	-9622	NM_025236	80352	Hs.121178	NM_025236	ENSG00000204618	RNF39	HZF|HZFW|LIRF	ring finger protein 39	protein-coding
Hypermethylation	chr6	56498001	56498500	+	intron	9444	NM_015548	667	Hs.604915	NM_001723	ENSG00000151914	DST	BP240|BPA|BPAG1|CATX-15|CATX15|D6S1101|DMH|DT|EBSB2|HSAN6|MACF2	dystonin	protein-coding
Hypomethylation	chr10	124546501	124547000	+	intron	30540	NR_003570	375940	Hs.650695	NM_198577	ENSG00000176584	DMBT1P1	-	deleted in malignant brain tumors 1 pseudogene 1	pseudo
Hypomethylation	chr2	45920001	45920500	+	intron	41207	NM_005400	5581	Hs.580351	NM_005400	ENSG00000171132	PRKCE	PKCE|nPKC-epsilon	protein kinase C epsilon	protein-coding
Hypomethylation	chr14	96227501	96228000	+	Intergenic	45930	NR_148060	107984703	Hs.633538	NR_148060		LOC107984703	-	uncharacterized LOC107984703	ncRNA
Hypomethylation	chr16	73320001	73320500	+	Intergenic	-100454	NR_038234	100506172	Hs.434230	NR_038234	ENSG00000258779	LINC01568	-	long intergenic non-protein coding RNA 1568	ncRNA
Hypomethylation	chr16	16391501	16392000	+	Intergenic	-2266	NR_036140	100422960		NR_036140	ENSG00000284305	MIR3179-1	-	microRNA 3179-1	ncRNA
Hypomethylation	chr12	132540501	132541000	+	intron	24981	NR_002979	677829	Hs.742405	NR_002979	ENSG00000208892	SNORA49	ACA49	small nucleolar RNA, H/ACA box 49	snoRNA
Hypomethylation	chr4	181454001	181454500	+	Intergenic	626052	NR_033918	728081	Hs.535735	NR_033918	ENSG00000248197	LINC00290	NCRNA00290	long intergenic non-protein coding RNA 290	ncRNA
Hypomethylation	chr2	193372501	193373000	+	Intergenic	-241821	NR_002769	64002	Hs.546994	NR_002769	ENSG00000227418	PCGEM1	LINC00071|NCRNA00071|PCAT9	PCGEM1, prostate-specific transcript (non-protein coding)	ncRNA
Hypermethylation	chr8	76360001	76360500	+	intron	40345	NM_001330561	3174	Hs.241529	NM_004133	ENSG00000164749	HNF4G	NR2A2|NR2A3	hepatocyte nuclear factor 4 gamma	protein-coding
Hypomethylation	chr19	6521501	6522000	+	Intergenic	-9260	NM_003811	8744	Hs.1524	NM_003811	ENSG00000125657	TNFSF9	4-1BB-L|CD137L|TNLG5A	TNF superfamily member 9	protein-coding
Hypomethylation	chr2	91846501	91847000	+	intron	1225	NR_027238	654342	Hs.469287	NR_027238		LOC654342	-	lymphocyte-specific protein 1 pseudogene	pseudo
Hypomethylation	chr2	6802001	6802500	+	Intergenic	-11599	NR_110497	102800314	Hs.258100	NR_110497	ENSG00000236172	MIR7515HG	-	MIR7515 host gene	ncRNA
Hypomethylation	chr16	80222501	80223000	+	intron	-351881	NM_001305017	83657	Hs.98849	NM_130897	ENSG00000168589	DYNLRB2	DNCL2B|DNLC2B|ROBLD2	dynein light chain roadblock-type 2	protein-coding
Hypomethylation	chr1	4783501	4784000	+	intron	68645	NM_018836	55966	Hs.12473	NM_018836	ENSG00000196581	AJAP1	MOT8|SHREW-1|SHREW1	adherens junctions associated protein 1	protein-coding
Hypomethylation	chr7	136786501	136787000	+	intron	62338	NR_046103	349160	Hs.660713	NR_046103	ENSG00000234352	LOC349160	-	uncharacterized LOC349160	ncRNA
Hypomethylation	chr4	140813501	140814000	+	intron	226828	NM_001204367	4258	Hs.81874	NM_002413	ENSG00000085871	MGST2	GST2|MGST-II	microsomal glutathione S-transferase 2	protein-coding
Hypermethylation	chr4	36842501	36843000	+	Intergenic	-160651	NR_134669	100508631	Hs.397553	NR_134669	ENSG00000261761	LOC100508631	-	uncharacterized LOC100508631	ncRNA
Hypomethylation	chr15	92577501	92578000	+	intron	180220	NR_135775	28232	Hs.311187	NM_013272	ENSG00000176463	SLCO3A1	OATP-D|OATP-RP3|OATP3A1|OATPD|OATPRP3|SLC21A11	solute carrier organic anion transporter family member 3A1	protein-coding
Hypomethylation	chr10	54713001	54713500	+	Intergenic	-181790	NM_000242	4153	Hs.499674	NM_000242	ENSG00000165471	MBL2	COLEC1|HSMBPC|MBL|MBL2D|MBP|MBP-C|MBP1|MBPD	mannose binding lectin 2	protein-coding
Hypomethylation	chr10	112116501	112117000	+	Intergenic	-52043	NM_005871	10285	Hs.632093	NM_005871	ENSG00000119953	SMNDC1	SMNR|SPF30|TDRD16C	survival motor neuron domain containing 1	protein-coding
Hypomethylation	chr2	3353001	3353500	+	intron	28453	NM_003310	7260	Hs.502770	NM_003310	ENSG00000032389	EIPR1	EIPR-1|TSSC1	EARP complex and GARP complex interacting protein 1	protein-coding
Hypermethylation	chr3	188304501	188305000	+	intron	-18296	NR_046623	100873917	Hs.674993	NR_046623	ENSG00000224563	LPP-AS1	-	LPP antisense RNA 1	ncRNA
Hypomethylation	chr10	1395001	1395500	+	intron	-173575	NR_033387	642394	Hs.568831	NM_001098830	ENSG00000205696	ADARB2-AS1	C10orf109|NCRNA00168	ADARB2 antisense RNA 1	ncRNA
Hypermethylation	chr6	67772001	67772500	+	Intergenic	-992993	NR_125869	102723883	Hs.566528	NR_125869	ENSG00000223504	LOC102723883	-	uncharacterized LOC102723883	ncRNA
Hypomethylation	chr9	124438001	124438500	+	intron	-66814	NM_138709	153090	Hs.522378	NM_032552	ENSG00000136848	DAB2IP	AF9Q34|AIP-1|AIP1|DIP1/2	DAB2 interacting protein	protein-coding
Hypomethylation	chr1	117156501	117157000	+	exon	-43035	NM_001779	965	Hs.34341	NM_001779	ENSG00000116815	CD58	LFA-3|LFA3|ag3	CD58 molecule	protein-coding
Hypomethylation	chr1	28422501	28423000	+	Intergenic	-7602	NM_001282560	2140	Hs.185774	NM_001990	ENSG00000158161	EYA3	-	EYA transcriptional coactivator and phosphatase 3	protein-coding
Hypermethylation	chr19	24618501	24619000	+	Intergenic	-272501	NR_003603	100101266	Hs.149312	NR_003603	ENSG00000268442	HAVCR1P1	-	hepatitis A virus cellular receptor 1 pseudogene 1	pseudo
Hypomethylation	chr8	2029001	2029500	+	intron	4581	NR_106983	102465695		NR_106983	ENSG00000273593	MIR7160	hsa-mir-7160	microRNA 7160	ncRNA
Hypomethylation	chr11	117376001	117376500	+	exon	177679	NM_014956	22897	Hs.504009	NM_014956	ENSG00000110274	CEP164	NPHP15	centrosomal protein 164	protein-coding
Hypomethylation	chr1	230423501	230424000	+	Intergenic	137924	NM_001258311	79605	Hs.520463	NM_024554	ENSG00000177614	PGBD5	-	piggyBac transposable element derived 5	protein-coding
Hypomethylation	chr9	130391501	130392000	+	intron	17264	NM_001032221	6812	Hs.288229	NM_003165	ENSG00000136854	STXBP1	MUNC18-1|NSEC1|P67|RBSEC1|UNC18	syntaxin binding protein 1	protein-coding
Hypomethylation	chr7	154180001	154180500	+	intron	177953	NM_001936	1804	Hs.490684	NM_001936	ENSG00000130226	DPP6	DPL1|DPPX|MRD33|VF2	dipeptidyl peptidase like 6	protein-coding
Hypermethylation	chr11	109749501	109750000	+	Intergenic	-214337	NM_033390	85463	Hs.376289	NM_033390	ENSG00000149289	ZC3H12C	MCPIP3	zinc finger CCCH-type containing 12C	protein-coding
Hypomethylation	chr1	110301001	110301500	+	exon	5394	NM_133181	79574	Hs.485352	NM_024526	ENSG00000198758	EPS8L3	EPS8R3	EPS8 like 3	protein-coding
Hypomethylation	chr16	71436501	71437000	+	Intergenic	23617	NR_146574	105371333	Hs.578738	NR_146574	ENSG00000261348	LINC02136	-	long intergenic non-protein coding RNA 2136	ncRNA
Hypermethylation	chr3	53000001	53000500	+	intron	-68653	NM_001198974	100526772	Hs.744189	NM_001198974	ENSG00000248592	TMEM110-MUSTN1	-	TMEM110-MUSTN1 readthrough	protein-coding
Hypomethylation	chr18	76331501	76332000	+	Intergenic	-408525	NM_171999	27164	Hs.700557	NM_171999	ENSG00000256463	SALL3	ZNF796	spalt like transcription factor 3	protein-coding
Hypomethylation	chr9	91673001	91673500	+	intron	66926	NM_005226	1903	Hs.585118	NM_005226	ENSG00000213694	S1PR3	EDG-3|EDG3|LPB3|S1P3	sphingosine-1-phosphate receptor 3	protein-coding
Hypermethylation	chrX	95942501	95943000	+	intron	3088	NM_007309	1730	Hs.226483	NM_006729	ENSG00000147202	DIAPH2	DIA|DIA2|DRF2|POF|POF2|POF2A	diaphanous related formin 2	protein-coding
Hypomethylation	chrX	2408001	2408500	+	exon	10330	NM_001171135	9189	Hs.131452	NM_004729	ENSG00000214717	ZBED1	ALTE|DREF|TRAMP|hDREF	zinc finger BED-type containing 1	protein-coding
Hypomethylation	chr1	30561501	30562000	+	Intergenic	-51291	NR_110790	101929406	Hs.639413	NR_110790	ENSG00000233399	LINC01648	-	long intergenic non-protein coding RNA 1648	ncRNA
Hypomethylation	chr10	23141001	23141500	+	Intergenic	-75703	NM_173081	219681	Hs.659807	NM_173081	ENSG00000165309	ARMC3	CT81|KU-CT-1	armadillo repeat containing 3	protein-coding
Hypermethylation	chr10	22693001	22693500	+	intron	33608	NR_036533	100499489	Hs.7444	NR_036533		LOC100499489	-	uncharacterized LOC100499489	ncRNA
Hypomethylation	chrX	34961001	34961500	+	exon	337	NM_152631	170062	Hs.197801	NM_152631	ENSG00000189132	FAM47B	-	family with sequence similarity 47 member B	protein-coding
Hypomethylation	chr6	27147501	27148000	+	Intergenic	32345	NR_036096	100422934		NR_036096	ENSG00000265565	MIR3143	mir-3143	microRNA 3143	ncRNA
Hypomethylation	chrX	49211501	49212000	+	exon	4590	NM_012196	100101629	Hs.695912	NM_012196		GAGE8	CT4.8|GAGE-8	G antigen 8	protein-coding
Hypomethylation	chr19	40826001	40826500	+	TTS	28066	NM_001256441	126526	Hs.631557	NM_178830	ENSG00000160392	C19orf47	-	chromosome 19 open reading frame 47	protein-coding
Hypomethylation	chr2	44250501	44251000	+	Intergenic	-27606	NM_133259	10128	Hs.368084	NM_133259	ENSG00000138095	LRPPRC	CLONE-23970|GP130|LRP130|LSFC	leucine rich pentatricopeptide repeat containing	protein-coding
Hypomethylation	chr3	189863501	189864000	+	Intergenic	-23524	NM_001134418	55214	Hs.374191	NM_018192	ENSG00000090530	P3H2	LEPREL1|MCVD|MLAT4	prolyl 3-hydroxylase 2	protein-coding
Hypermethylation	chr2	92296001	92296500	+	Intergenic	167091	NR_027714	440888	Hs.730239	NM_001032412		ACTR3BP2	FKSG73	ACTR3B pseudogene 2	pseudo
Hypomethylation	chr17	40174001	40174500	+	intron	2163	NM_001144929	28511	Hs.632252	NM_017595	ENSG00000168256	NKIRAS2	KBRAS2|kappaB-Ras2	NFKB inhibitor interacting Ras like 2	protein-coding
Hypomethylation	chr3	146509001	146509500	+	Intergenic	-130460	NR_135561	101927866	Hs.586116	NR_135560	ENSG00000242671	LINC02010	-	long intergenic non-protein coding RNA 2010	ncRNA
Hypomethylation	chr1	110650001	110650500	+	intron	-4812	NM_203412	164153	Hs.374027	NM_203412	ENSG00000186150	UBL4B	-	ubiquitin like 4B	protein-coding
Hypomethylation	chr19	34521501	34522000	+	Intergenic	-141602	NM_015578	26065	Hs.744009	NM_015578	ENSG00000257103	LSM14A	C19orf13|FAM61A|RAP55|RAP55A	LSM14A, mRNA processing body assembly factor	protein-coding
Hypomethylation	chr15	21071501	21072000	+	promoter-TSS	-107	NR_102391	100996331	Hs.722659	NM_001277304	ENSG00000233917	POTEB	A26B1|CT104.5|POTE-15|POTE15	POTE ankyrin domain family member B	protein-coding
Hypomethylation	chr15	75956501	75957000	+	Intergenic	15402	NM_153271	257364	Hs.8705	NM_153271	ENSG00000173548	SNX33	SH3PX3|SH3PXD3C|SNX30	sorting nexin 33	protein-coding
Hypomethylation	chr4	7339001	7339500	+	intron	27073	NR_039961	100616471		NR_039961	ENSG00000264658	MIR4798	-	microRNA 4798	ncRNA
Hypermethylation	chr11	116443501	116444000	+	Intergenic	-66389	NR_135069	101929011	Hs.733911	NR_135069	ENSG00000237937	LOC101929011	-	uncharacterized LOC101929011	ncRNA
Hypomethylation	chr11	69180501	69181000	+	Intergenic	-59689	NM_001319657	102724265	Hs.448669	NM_001319657		LOC102724265	-	uncharacterized LOC102724265	protein-coding
Hypermethylation	chrX	117168501	117169000	+	intron	-49374	NM_001168299	90293	Hs.348262	NM_033495	ENSG00000003096	KLHL13	BKLHD2	kelch like family member 13	protein-coding
Hypomethylation	chr19	17845001	17845500	+	TTS	-13277	NM_001161358	23149	Hs.96485	NM_015122	ENSG00000130475	FCHO1	-	FCH domain only 1	protein-coding
Hypomethylation	chr18	77170501	77171000	+	exon	10476	NM_001278672	4772	Hs.534074	NM_006162	ENSG00000131196	NFATC1	NF-ATC|NF-ATc1.2|NFAT2|NFATc	nuclear factor of activated T cells 1	protein-coding
Hypomethylation	chr9	133779501	133780000	+	intron	-7551	NM_198180	347148	Hs.660704	NM_198180	ENSG00000188710	QRFP	26RFa|P518	pyroglutamylated RFamide peptide	protein-coding
Hypermethylation	chrX	71874501	71875000	+	intron	-34049	NR_110391	101928259	Hs.666679	NR_110391	ENSG00000231944	PHKA1-AS1	-	PHKA1 antisense RNA 1	ncRNA
Hypomethylation	chr4	139009501	139010000	+	promoter-TSS	-418	NR_038380	641364	Hs.570846	NR_038380	ENSG00000250033	SLC7A11-AS1	-	SLC7A11 antisense RNA 1	ncRNA
Hypomethylation	chr18	68180501	68181000	+	Intergenic	-128923	NR_110764	101060542	Hs.586967	NR_110764	ENSG00000266278	LINC01910	-	long intergenic non-protein coding RNA 1910	ncRNA
Hypomethylation	chr7	101559001	101559500	+	intron	98368	NM_181552	1523	Hs.191482	NM_001913	ENSG00000257923	CUX1	CASP|CDP|CDP/Cut|CDP1|COY1|CUTL1|CUX|Clox|Cux/CDP|GOLIM6|Nbla10317|p100|p110|p200|p75	cut like homeobox 1	protein-coding
Hypomethylation	chr17	11261501	11262000	+	intron	117010	NM_207386	388336	Hs.592124	NM_175903	ENSG00000188803	SHISA6	-	shisa family member 6	protein-coding
Hypomethylation	chr16	89371501	89372000	+	exon	9214	NR_136339	105371414	Hs.657381	NR_136339		LOC105371414	-	uncharacterized LOC105371414	ncRNA
Hypermethylation	chr1	187315501	187316000	+	intron	-97010	NR_132374	106144535	Hs.568709	NR_132374		LINC01037	-	long intergenic non-protein coding RNA 1037	ncRNA
Hypomethylation	chr16	32700501	32701000	+	Intergenic	-13300	NR_110910	24150	Hs.592038	NM_015369	ENSG00000183632	TP53TG3	P53TG3|TP53TG3A|TP53TG3E|TP53TG3F	TP53 target 3	protein-coding
Hypomethylation	chr11	66485001	66485500	+	intron	3620	NM_006946	6712	Hs.26915	NM_006946	ENSG00000173898	SPTBN2	GTRAP41|SCA5|SCAR14	spectrin beta, non-erythrocytic 2	protein-coding
Hypermethylation	chr2	131503001	131503500	+	Intergenic	-9827	NM_152698	205147	Hs.369289	NM_152698	ENSG00000178171	AMER3	FAM123C	APC membrane recruitment protein 3	protein-coding
Hypomethylation	chr8	69373001	69373500	+	intron	-129524	NR_038877	286189	Hs.593427	NR_038877	ENSG00000248801	C8orf34-AS1	-	C8orf34 antisense RNA 1	ncRNA
Hypomethylation	chr7	157985001	157985500	+	intron	337973	NR_038966	100506585	Hs.661265	NR_038966	ENSG00000233038	LOC100506585	-	uncharacterized LOC100506585	ncRNA
Hypermethylation	chr8	59584501	59585000	+	Intergenic	-12346	NM_003580	8439	Hs.372000	NM_003580	ENSG00000035681	NSMAF	FAN|GRAMD5	neutral sphingomyelinase activation associated factor	protein-coding
Hypermethylation	chr10	42597001	42597500	+	Intergenic	266243	NR_024380	441666	Hs.255729	NR_024380	ENSG00000215146	LOC441666	-	zinc finger protein 91 pseudogene	pseudo
Hypermethylation	chr12	24209501	24210000	+	intron	-105784	NM_001261415	6660	Hs.434948	NM_006940	ENSG00000134532	SOX5	L-SOX5|L-SOX5B|L-SOX5F|LAMSHF	SRY-box 5	protein-coding
Hypermethylation	chrX	97679501	97680000	+	Intergenic	-860216	NR_125391	10824	Hs.654372	NR_125391	ENSG00000236256	DIAPH2-AS1	EPAG	DIAPH2 antisense RNA 1	ncRNA
Hypomethylation	chr18	45555501	45556000	+	exon	-98233	NM_001003652	4087	Hs.12253	NM_005901	ENSG00000175387	SMAD2	JV18|JV18-1|MADH2|MADR2|hMAD-2|hSMAD2	SMAD family member 2	protein-coding
Hypomethylation	chr1	145065001	145065500	+	intron	10936	NM_022359	9659	Hs.584841	NM_014644	ENSG00000178104	PDE4DIP	CMYA2|MMGL	phosphodiesterase 4D interacting protein	protein-coding
Hypermethylation	chr2	73710001	73710500	+	intron	26020	NR_046762	100874291	Hs.668279	NR_046762	ENSG00000230002	ALMS1-IT1	-	ALMS1 intronic transcript 1	ncRNA
Hypomethylation	chr6	157086001	157086500	+	Intergenic	-12739	NM_001346813	57492	Hs.291587	NM_017519	ENSG00000049618	ARID1B	6A3-5|BAF250B|BRIGHT|CSS1|DAN15|ELD/OSA1|MRD12|OSA2|P250R	AT-rich interaction domain 1B	protein-coding
Hypomethylation	chr2	110523501	110524000	+	Intergenic	-26585	NM_032260	84220	Hs.469630	NM_005054	ENSG00000015568	RGPD5	BS-63|BS63|HEL161|RGP5	RANBP2-like and GRIP domain containing 5	protein-coding
Hypermethylation	chr2	96449501	96450000	+	Intergenic	42979	NR_103734	150759	Hs.503463	NR_103734		LINC00342	NCRNA00342	long intergenic non-protein coding RNA 342	ncRNA
Hypomethylation	chr6	159303001	159303500	+	intron	-6369	NM_001195032	100130967	Hs.32804	NM_001195032		C6orf99	-	chromosome 6 open reading frame 99	protein-coding
Hypomethylation	chr16	12021501	12022000	+	intron	-11231	NM_001130007	2935	Hs.528780	NM_002094	ENSG00000103342	GSPT1	551G9.2|ETF3A|GST1|eRF3a	G1 to S phase transition 1	protein-coding
Hypomethylation	chr1	228746001	228746500	+	promoter-TSS	-156	NR_106988
Hypomethylation	chr2	79442501	79443000	+	Intergenic	-55870	NM_138937	5068	Hs.567312	NM_002580	ENSG00000172016	REG3A	HIP|HIP/PAP|INGAP|PAP|PAP-H|PAP1|PBCGF|REG-III|REG3	regenerating family member 3 alpha	protein-coding
Hypomethylation	chr10	50946001	50946500	+	exon	23795	NM_001347819	55753	Hs.17860	NM_018245	ENSG00000197444	OGDHL	-	oxoglutarate dehydrogenase like	protein-coding
Hypomethylation	chr10	134065001	134065500	+	intron	-2638	NR_134911	282974	Hs.469002	NM_173575	ENSG00000165752	STK32C	PKE|YANK3	serine/threonine kinase 32C	protein-coding
Hypermethylation	chr2	113180501	113181000	+	intron	10357	NM_005054	84220	Hs.469630	NM_005054	ENSG00000015568	RGPD5	BS-63|BS63|HEL161|RGP5	RANBP2-like and GRIP domain containing 5	protein-coding
Hypomethylation	chr16	30577001	30577500	+	Intergenic	6478	NM_001024683	146542	Hs.301463	NM_145271	ENSG00000229809	ZNF688	-	zinc finger protein 688	protein-coding
Hypermethylation	chr6	44840001	44840500	+	intron	-320632	NR_134609	105375075	Hs.123393	NR_134609		LOC105375075	-	uncharacterized LOC105375075	ncRNA
Hypomethylation	chr12	103616501	103617000	+	Intergenic	71130	NR_126333	101929058	Hs.171310	NR_126333	ENSG00000257860	LOC101929058	-	uncharacterized LOC101929058	ncRNA
Hypomethylation	chr1	202001501	202002000	+	Intergenic	22060	NM_004433	1999	Hs.603657	NM_004433	ENSG00000163435	ELF3	EPR-1|ERT|ESE-1|ESX	E74 like ETS transcription factor 3	protein-coding
Hypomethylation	chr8	125022001	125022500	+	intron	30773	NR_040044	439941	Hs.683919	NM_001038706	ENSG00000181171	FER1L6-AS1	C8orf54	FER1L6 antisense RNA 1	ncRNA
Hypermethylation	chr11	98215001	98215500	+	Intergenic	-676456	NM_001243271	53942	Hs.656783	NM_014361	ENSG00000149972	CNTN5	HNB-2s|NB-2	contactin 5	protein-coding
Hypomethylation	chr14	60194001	60194500	+	exon	-80512	NR_049851	100847088		NR_049851	ENSG00000263629	MIR5586	-	microRNA 5586	ncRNA
Hypomethylation	chr16	2561501	2562000	+	Intergenic	-1977	NM_001198569	527	Hs.389107	NM_001694	ENSG00000185883	ATP6V0C	ATP6C|ATP6L|ATPL|VATL|VPPC|Vma3	ATPase H+ transporting V0 subunit c	protein-coding
Hypomethylation	chr3	179655501	179656000	+	intron	36258	NM_001256756	51555	Hs.235331	NM_016559	ENSG00000114757	PEX5L	PEX5R|PEX5RP|PXR2|PXR2B|TRIP8b	peroxisomal biogenesis factor 5 like	protein-coding
Hypomethylation	chr19	2800501	2801000	+	intron	15292	NM_003249	7064	Hs.78769	NM_003249	ENSG00000172009	THOP1	EP24.15|MEPD_HUMAN|MP78|TOP	thimet oligopeptidase 1	protein-coding
Hypermethylation	chr4	80863501	80864000	+	intron	115125	NR_026555	118425	Hs.104215	NR_026555	ENSG00000251321	PCAT4	GDEP|PCA4|PCAN1	prostate cancer associated transcript 4 (non-protein coding)	ncRNA
Hypermethylation	chr18	110501	111000	+	intron	1589	NR_107045	102466878		NR_107045	ENSG00000277521	MIR8078	hsa-mir-8078	microRNA 8078	ncRNA
Hypomethylation	chr16	1621501	1622000	+	intron	-8778	NR_135176	105371046	Hs.663325	NR_135176	ENSG00000260989	LOC105371046	-	uncharacterized LOC105371046	ncRNA
Hypermethylation	chr1	48339501	48340000	+	intron	122812	NM_001194986	388630	Hs.61504	NM_001194986	ENSG00000269113	TRABD2B	TIKI2	TraB domain containing 2B	protein-coding
Hypomethylation	chr13	22539001	22539500	+	Intergenic	-86951	NR_047040	100874182	Hs.148951	NR_047040	ENSG00000226722	LINC00424	-	long intergenic non-protein coding RNA 424	ncRNA
Hypomethylation	chr15	76396501	76397000	+	intron	44451	NM_152335	123591	Hs.661411	NM_152335	ENSG00000169758	TMEM266	C15orf27|HVRP1	transmembrane protein 266	protein-coding
Hypomethylation	chr16	18444001	18444500	+	intron	2052	NR_146336	110006323	Hs.636159	NR_146336		PKD1P4-NPIPA8	-	PKD1P4-NPIPA8 readthrough	pseudo
Hypermethylation	chr13	106868501	106869000	+	Intergenic	-160161	NR_034119	728192	Hs.559194	NR_034119		LINC00460	-	long intergenic non-protein coding RNA 460	ncRNA
Hypermethylation	chr10	15471001	15471500	+	Intergenic	-58192	NM_001010924	221061	Hs.66762	NM_001010924	ENSG00000148468	FAM171A1	C10orf38	family with sequence similarity 171 member A1	protein-coding
Hypomethylation	chr16	49719501	49720000	+	intron	-21608	NM_001330533	23090	Hs.443715	NM_015069	ENSG00000102935	ZNF423	Ebfaz|JBTS19|NPHP14|OAZ|Roaz|ZFP423|Zfp104|hOAZ	zinc finger protein 423	protein-coding
Hypermethylation	chr12	83844001	83844500	+	Intergenic	763316	NM_152588	160335	Hs.577775	NM_152588	ENSG00000179104	TMTC2	IBDBP1	transmembrane and tetratricopeptide repeat containing 2	protein-coding
Hypomethylation	chr17	75455001	75455500	+	intron	5175	NM_001293698	10801	Hs.440932	NM_006640	ENSG00000184640	SEPT9	AF17q25|MSF|MSF1|NAPB|PNUTL4|SINT1|SeptD1	septin 9	protein-coding
Hypomethylation	chr7	157437501	157438000	+	intron	-70636	NR_029689	406945		NR_029689	ENSG00000207960	MIR153-2	MIRN153-2|mir-153-2	microRNA 153-2	ncRNA
Hypomethylation	chr12	13717001	13717500	+	exon	-187571	NR_036555	283422	Hs.448717	NM_182558	ENSG00000180861	LINC01559	C12orf36	long intergenic non-protein coding RNA 1559	ncRNA
Hypomethylation	chr16	811001	811500	+	intron	177	NM_013404	10232	Hs.408488	NM_005823	ENSG00000102854	MSLN	MPF|SMRP	mesothelin	protein-coding
Hypomethylation	chr16	3192001	3192500	+	non-coding	-2042	NR_132322	197350	Hs.434132	NR_132322	ENSG00000228146	CASP16P	CASP16	caspase 16, pseudogene	pseudo
Hypermethylation	chr2	223013001	223013500	+	Intergenic	-149616	NM_153038	151278	Hs.350729	NM_153038	ENSG00000163081	CCDC140	-	coiled-coil domain containing 140	protein-coding
Hypomethylation	chr9	87023001	87023500	+	Intergenic	-39837	NM_022127	64078	Hs.535966	NM_022127	ENSG00000197506	SLC28A3	CNT3	solute carrier family 28 member 3	protein-coding
Hypomethylation	chr14	101817501	101818000	+	Intergenic	56509	NR_126006	338002	Hs.124848	NR_126006	ENSG00000259023	LINC00524	C14orf71	long intergenic non-protein coding RNA 524	ncRNA
Hypermethylation	chr14	38526001	38526500	+	Intergenic	-150954	NM_001049	6751	Hs.248160	NM_001049	ENSG00000139874	SSTR1	SRIF-2|SS-1-R|SS1-R|SS1R	somatostatin receptor 1	protein-coding
Hypermethylation	chr5	9586001	9586500	+	Intergenic	37311	NR_003689	100113384		NR_003689		SNORD123	-	small nucleolar RNA, C/D box 123	snoRNA
Hypomethylation	chrX	150595501	150596000	+	Intergenic	30093	NM_001017980	203547	Hs.58633	NM_001017980	ENSG00000160131	VMA21	MEAX|XMEA	VMA21, vacuolar ATPase assembly factor	protein-coding
Hypomethylation	chr4	191042001	191042500	+	Intergenic	56593	NR_121644	100419743		NR_121644	ENSG00000281591	DBET	DBE-T|DUX4L30	D4Z4 binding element transcript (non-protein coding)	ncRNA
Hypomethylation	chr4	24578001	24578500	+	exon	7934	NM_001358	1665	Hs.696074	NM_001358	ENSG00000109606	DHX15	DBP1|DDX15|HRH2|PRP43|PRPF43|PrPp43p	DEAH-box helicase 15	protein-coding
Hypomethylation	chr16	18474501	18475000	+	non-coding	-1483	NR_107060	102465908		NR_107060	ENSG00000277698	MIR6770-2	hsa-mir-6770-2	microRNA 6770-2	ncRNA
Hypermethylation	chr8	40293001	40293500	+	Intergenic	282263	NM_020130	56892	Hs.591849	NM_020130	ENSG00000176907	TCIM	C8orf4|TC-1|TC1	transcriptional and immune response regulator	protein-coding
Hypomethylation	chr13	78021501	78022000	+	Intergenic	-88059	NM_001160706	8796	Hs.534699	NM_003843	ENSG00000136155	SCEL	-	sciellin	protein-coding
Hypomethylation	chr17	45818501	45819000	+	intron	8140	NM_013351	30009	Hs.272409	NM_013351	ENSG00000073861	TBX21	T-PET|T-bet|TBET|TBLYM	T-box 21	protein-coding
Hypomethylation	chr15	65623501	65624000	+	exon	-44569	NM_001316943	54956	Hs.30634	NM_017851	ENSG00000138617	PARP16	ARTD15|C15orf30|pART15	poly(ADP-ribose) polymerase family member 16	protein-coding
Hypomethylation	chr17	6372501	6373000	+	intron	25015	NM_001195228	54478	Hs.592116	NM_019013	ENSG00000129195	PIMREG	CATS|FAM64A|RCS1	PICALM interacting mitotic regulator	protein-coding
Hypomethylation	chr10	104591001	104591500	+	intron	6040	NM_000102	1586	Hs.438016	NM_000102	ENSG00000148795	CYP17A1	CPT7|CYP17|P450C17|S17AH	cytochrome P450 family 17 subfamily A member 1	protein-coding
Hypomethylation	chr2	71806001	71806500	+	intron	112418	NM_001130986	8291	Hs.252180	NM_003494	ENSG00000135636	DYSF	FER1L1|LGMD2B|MMD1	dysferlin	protein-coding
Hypomethylation	chr2	26705501	26706000	+	intron	-4840	NM_194322	9381	Hs.91608	NM_004802	ENSG00000115155	OTOF	AUNB1|DFNB6|DFNB9|FER1L2|NSRD9	otoferlin	protein-coding
Hypomethylation	chr3	183963501	183964000	+	intron	3009	NM_005787	10195	Hs.478481	NM_005787	ENSG00000214160	ALG3	CDG1D|CDGS4|CDGS6|D16Ertd36e|NOT56L|Not56|not	ALG3, alpha-1,3- mannosyltransferase	protein-coding
Hypermethylation	chr9	112295001	112295500	+	Intergenic	-21425	NR_037493	100500898		NR_037493	ENSG00000263861	MIR3927	-	microRNA 3927	ncRNA
Hypomethylation	chr2	46483001	46483500	+	Intergenic	-41291	NM_001430	2034	Hs.468410	NM_001430	ENSG00000116016	EPAS1	ECYT4|HIF2A|HLF|MOP2|PASD2|bHLHe73	endothelial PAS domain protein 1	protein-coding
Hypermethylation	chr6	66717001	66717500	+	Intergenic	219478	NR_026540	442229	Hs.390414	NR_026540		SLC25A51P1	MCART3P|bA707M13.1	solute carrier family 25 member 51 pseudogene 1	pseudo
Hypomethylation	chr1	14819001	14819500	+	Intergenic	-72781	NR_149058	105376762	Hs.568591	NR_149058		KAZN-AS1	-	KAZN antisense RNA 1	ncRNA
Hypomethylation	chr3	61670501	61671000	+	intron	123507	NM_002841	5793	Hs.595541	NM_002841	ENSG00000144724	PTPRG	HPTPG|PTPG|R-PTP-GAMMA|RPTPG	protein tyrosine phosphatase, receptor type G	protein-coding
Hypomethylation	chr1	42611501	42612000	+	Intergenic	-7342	NM_007102	2981	Hs.32966	NM_007102	ENSG00000044012	GUCA2B	GCAP-II|UGN	guanylate cyclase activator 2B	protein-coding
Hypomethylation	chr3	14332001	14332500	+	Intergenic	61818	NR_110135	101927565	Hs.306905	NR_110135	ENSG00000251576	LINC01267	-	long intergenic non-protein coding RNA 1267	ncRNA
Hypomethylation	chr8	43404501	43405000	+	Intergenic	257165	NM_001002920	340441	Hs.531579	NM_001002920	ENSG00000188877	POTEA	A26A1|CT104.3|POTE-8|POTE8	POTE ankyrin domain family member A	protein-coding
Hypomethylation	chrX	363501	364000	+	Intergenic	-16060	NM_013239	28227	Hs.124942	NM_013239	ENSG00000167393	PPP2R3B	NYREN8|PPP2R3L|PPP2R3LY|PR48|PR70	protein phosphatase 2 regulatory subunit B''beta	protein-coding
Hypermethylation	chr10	135500001	135500500	+	Intergenic	-59951	NM_001080998	441581	Hs.690471	NM_001080998	ENSG00000225899	FRG2B	-	FSHD region gene 2 family member B	protein-coding
Hypomethylation	chr10	46365501	46366000	+	Intergenic	-16425	NM_001291379	119016	Hs.314437	NM_133446	ENSG00000188234	AGAP4	AGAP-4|AGAP-8|AGAP8|CTGLF1|CTGLF5|MRIP2	ArfGAP with GTPase domain, ankyrin repeat and PH domain 4	protein-coding
Hypomethylation	chr10	44882501	44883000	+	Intergenic	-2205	NM_001178134	6387	Hs.522891	NM_000609	ENSG00000107562	CXCL12	IRH|PBSF|SCYB12|SDF1|TLSF|TPAR1	C-X-C motif chemokine ligand 12	protein-coding
Hypomethylation	chr7	1910001	1910500	+	intron	-26361	NR_039799	100616160		NR_039799	ENSG00000265089	MIR4655	-	microRNA 4655	ncRNA
Hypomethylation	chr3	44899001	44899500	+	Intergenic	-4130	NR_030290	693149		NR_030290	ENSG00000284498	MIR564	MIRN564|hsa-mir-564	microRNA 564	ncRNA
Hypomethylation	chr17	26799001	26799500	+	Intergenic	-1414	NM_001145975	9058	Hs.102307	NM_003984	ENSG00000007216	SLC13A2	NADC1|NaCT|NaDC-1|SDCT1	solute carrier family 13 member 2	protein-coding
Hypermethylation	chr3	108920501	108921000	+	Intergenic	23738	NR_026767	677779	Hs.618669	NM_001040054	ENSG00000214381	LINC00488	C3orf66	long intergenic non-protein coding RNA 488	ncRNA
Hypomethylation	chr6	168919001	168919500	+	intron	77419	NM_022138	64094	Hs.487200	NM_022138	ENSG00000112562	SMOC2	DTDP1|MST117|MSTP117|MSTP140|SMAP2|bA270C4A.1|bA37D8.1|dJ421D16.1	SPARC related modular calcium binding 2	protein-coding
Hypomethylation	chr15	53721501	53722000	+	Intergenic	111299	NR_102336	256764	Hs.122125	NM_182758	ENSG00000166415	WDR72	AI2A3	WD repeat domain 72	protein-coding
Hypermethylation	chrY	26984001	26984500	+	intron	4260	NM_001005786	57055	Hs.592257	NM_020363	ENSG00000205944	DAZ2	pDP1678	deleted in azoospermia 2	protein-coding
Hypomethylation	chr7	57284501	57285000	+	Intergenic	5131	NR_136269	105375297	Hs.586309	NR_136269	ENSG00000234089	LOC105375297	-	uncharacterized LOC105375297	ncRNA
Hypermethylation	chr16	46400001	46400500	+	Intergenic	202759	NR_026556	124149	Hs.97414	NM_001004299		ANKRD26P1	-	ankyrin repeat domain 26 pseudogene 1	pseudo
Hypomethylation	chr2	202030501	202031000	+	non-coding	-8235	NR_040030	65072	Hs.664613	NR_040030	ENSG00000226312	CFLAR-AS1	ALS2CR10	CFLAR antisense RNA 1	ncRNA
Hypomethylation	chr8	48911001	48911500	+	Intergenic	-9745	NM_003350	7336	Hs.491695	NM_003350	ENSG00000169139	UBE2V2	DDVIT1|DDVit-1|EDAF-1|EDPF-1|EDPF1|MMS2|UEV-2|UEV2	ubiquitin conjugating enzyme E2 V2	protein-coding
Hypomethylation	chr14	104083001	104083500	+	Intergenic	-12275	NM_001130107	3831	Hs.20107	NM_005552	ENSG00000126214	KLC1	KLC|KNS2|KNS2A	kinesin light chain 1	protein-coding
Hypermethylation	chrX	154931501	154932000	+	intron	-65647	NM_005840	10251	Hs.381912	NM_005840	ENSG00000168939	SPRY3	spry-3	sprouty RTK signaling antagonist 3	protein-coding
Hypomethylation	chr9	137621001	137621500	+	intron	-76561	NR_138049	414316	Hs.571561	NR_138049	ENSG00000204011	COL5A1-AS1	C9orf104|bA54A22.4	COL5A1 antisense RNA 1	ncRNA
Hypermethylation	chr9	32731501	32732000	+	Intergenic	-51747	NM_212558	401498	Hs.522063	NM_212558	ENSG00000188133	TMEM215	-	transmembrane protein 215	protein-coding
Hypomethylation	chr3	123138001	123138500	+	intron	-3061	NM_001199642	111	Hs.593292	NM_183357	ENSG00000173175	ADCY5	AC5|FDFM	adenylate cyclase 5	protein-coding
Hypomethylation	chr1	63227001	63227500	+	Intergenic	-22527	NM_178221	84938	Hs.7353	NM_032852	ENSG00000125703	ATG4C	APG4-C|APG4C|AUTL1|AUTL3	autophagy related 4C cysteine peptidase	protein-coding
Hypomethylation	chr16	32939001	32939500	+	Intergenic	-42787	NR_003083	386757	Hs.433146	NM_198857	ENSG00000214617	SLC6A10P	CT-2|CT2|SLC6A10|SLC6A10pA	solute carrier family 6 member 10, pseudogene	pseudo
Hypomethylation	chr19	51141501	51142000	+	promoter-TSS	-448	NM_032298	84258	Hs.515554	NM_032298	ENSG00000213023	SYT3	SytIII	synaptotagmin 3	protein-coding
Hypomethylation	chr6	3224501	3225000	+	3' UTR	3218	NM_178012	347733	Hs.300701	NM_178012	ENSG00000137285	TUBB2B	CDCBM7|PMGYSA|bA506K6.1	tubulin beta 2B class IIb	protein-coding
Hypomethylation	chr7	55475501	55476000	+	intron	42609	NM_018697	55915	Hs.595384	NM_018697	ENSG00000132434	LANCL2	GPR69B|TASP	LanC like 2	protein-coding
Hypomethylation	chr6	10868501	10869000	+	Intergenic	13348	NM_004752	9247	Hs.227098	NM_004752	ENSG00000124827	GCM2	GCMB|HRPT4|hGCMb	glial cells missing homolog 2	protein-coding
Hypomethylation	chr16	70239001	70239500	+	Intergenic	17025	NR_135173	105371328		NR_135173		LOC105371328	-	uncharacterized LOC105371328	ncRNA
Hypomethylation	chr2	61946001	61946500	+	Intergenic	135028	NM_001201543	84140	Hs.440466	NM_032180	ENSG00000170264	FAM161A	RP28	FAM161A, centrosomal protein	protein-coding
Hypomethylation	chr16	21503001	21503500	+	intron	10352	NR_027155	100271836	Hs.552700	NR_027155	ENSG00000180747	SMG1P3	-	SMG1 pseudogene 3	pseudo
Hypomethylation	chr12	5850001	5850500	+	intron	204175	NM_001278596	57101	Hs.148970	NM_020373	ENSG00000047617	ANO2	C12orf3|TMEM16B	anoctamin 2	protein-coding
Hypomethylation	chr16	86314001	86314500	+	intron	5603	NR_104139	101154687	Hs.640512	NR_104139		LINC01081	TCONS00024764|TCONS_00024764	long intergenic non-protein coding RNA 1081	ncRNA
Hypomethylation	chr3	53455501	53456000	+	Intergenic	-73326	NM_001128839	776	Hs.476358	NM_000720	ENSG00000157388	CACNA1D	CACH3|CACN4|CACNL1A2|CCHL1A2|Cav1.3|PASNA|SANDD	calcium voltage-gated channel subunit alpha1 D	protein-coding
Hypermethylation	chr8	86822501	86823000	+	Intergenic	-6960	NR_003594	100288527	Hs.535056	NR_003594		REXO1L2P	-	REXO1 like 2, pseudogene	pseudo
Hypomethylation	chr16	59555001	59555500	+	Intergenic	233845	NR_028471	644649	Hs.250392	NR_028471		APOOP5	-	apolipoprotein O pseudogene 5	pseudo
Hypomethylation	chr7	2193501	2194000	+	intron	-65063	NR_145797	109623488		NR_145797		SNORA114	-	small nucleolar RNA, H/ACA box 114	snoRNA
Hypermethylation	chr12	93074001	93074500	+	Intergenic	-22369	NM_001037671	338809	Hs.326303	NM_001037671	ENSG00000214215	C12orf74	-	chromosome 12 open reading frame 74	protein-coding
Hypermethylation	chr10	6414001	6414500	+	Intergenic	21972	NR_148966	399716	Hs.737229	NR_148966		LOC399716	-	uncharacterized LOC399716	ncRNA
Hypomethylation	chr1	16956501	16957000	+	intron	651	NR_026752	84809	Hs.631865	NR_026752	ENSG00000215908	CROCCP2	CROCCL1	ciliary rootlet coiled-coil, rootletin pseudogene 2	pseudo
Hypermethylation	chr9	138406001	138406500	+	Intergenic	-7034	NM_002297	3933	Hs.530311	NM_002297	ENSG00000160349	LCN1	PMFA|TLC|TP|VEGP	lipocalin 1	protein-coding
Hypomethylation	chr13	113536001	113536500	+	exon	86702	NR_034002	100289410	Hs.667436	NR_034002		MCF2L-AS1	-	MCF2L antisense RNA 1	ncRNA
Hypomethylation	chr3	126581001	126581500	+	intron	-126187	NM_032242	5361	Hs.432329	NM_032242	ENSG00000114554	PLXNA1	NOV|NOVP|PLEXIN-A1|PLXN1	plexin A1	protein-coding
Hypomethylation	chr9	136439001	136439500	+	intron	6118	NM_001080515	642968	Hs.173134	NM_001080515	ENSG00000196990	FAM163B	C9orf166	family with sequence similarity 163 member B	protein-coding
Hypomethylation	chr12	113825501	113826000	+	intron	15942	NM_006843	10993	Hs.439023	NM_006843	ENSG00000135094	SDS	SDH	serine dehydratase	protein-coding
Hypomethylation	chr7	158745501	158746000	+	Intergenic	-55295	NR_024394	154822	Hs.544783	NM_198345	ENSG00000231419	LINC00689	-	long intergenic non-protein coding RNA 689	ncRNA
Hypomethylation	chr13	82443501	82444000	+	Intergenic	-642632	NR_047494	100861546	Hs.539621	NR_047494	ENSG00000260094	LINC00564	-	long intergenic non-protein coding RNA 564	ncRNA
Hypomethylation	chr16	27484001	27484500	+	intron	-19536	NR_037158	283888	Hs.660935	NR_037158	ENSG00000259954	IL21R-AS1	-	IL21R antisense RNA 1	ncRNA
Hypomethylation	chr2	231829001	231829500	+	Intergenic	31497	NR_033879	348761	Hs.404807	NR_033879	ENSG00000238062	SPATA3-AS1	-	SPATA3 antisense RNA 1 (head to head)	ncRNA
Hypomethylation	chr19	30829001	30829500	+	Intergenic	-34050	NM_001352260	9745	Hs.378901	NM_014717	ENSG00000198597	ZNF536	-	zinc finger protein 536	protein-coding
Hypomethylation	chr17	58092001	58092500	+	intron	4163	NR_002924	653645	Hs.448884	NR_002924	ENSG00000267104	TBC1D3P1-DHX40P1	DHX40P|DHX40P1|TBC1D3P1	TBC1D3P1-DHX40P1 readthrough, transcribed pseudogene	pseudo
Hypomethylation	chr13	53053001	53053500	+	Intergenic	-9878	NR_002793	220115	Hs.528448	NR_002793		TPTE2P3	TPTEps1	transmembrane phosphoinositide 3-phosphatase and tensin homolog 2 pseudogene 3	pseudo
Hypomethylation	chr7	157926501	157927000	+	exon	279473	NR_038966	100506585	Hs.661265	NR_038966	ENSG00000233038	LOC100506585	-	uncharacterized LOC100506585	ncRNA
Hypermethylation	chr13	98322501	98323000	+	Intergenic	236275	NM_021033	5911	Hs.508480	NM_021033	ENSG00000125249	RAP2A	K-REV|KREV|RAP2|RbBP-30	RAP2A, member of RAS oncogene family	protein-coding
Hypomethylation	chr7	151300501	151301000	+	intron	28594	NM_024429	51422	Hs.647072	NM_016203	ENSG00000106617	PRKAG2	AAKG|AAKG2|CMH6|H91620p|WPWS	protein kinase AMP-activated non-catalytic subunit gamma 2	protein-coding
Hypomethylation	chr8	143516001	143516500	+	Intergenic	-29127	NM_001702	575	Hs.194654	NM_001702	ENSG00000181790	ADGRB1	BAI1|GDAIF	adhesion G protein-coupled receptor B1	protein-coding
Hypomethylation	chr14	101825001	101825500	+	Intergenic	49009	NR_126006	338002	Hs.124848	NR_126006	ENSG00000259023	LINC00524	C14orf71	long intergenic non-protein coding RNA 524	ncRNA
Hypomethylation	chr14	92926001	92926500	+	intron	-53875	NM_024832	79890	Hs.326822	NM_024832	ENSG00000100599	RIN3	-	Ras and Rab interactor 3	protein-coding
Hypomethylation	chr12	112622001	112622500	+	exon	-21125	NR_106921	102465519		NR_106921	ENSG00000283793	MIR6861	hsa-mir-6861	microRNA 6861	ncRNA
Hypomethylation	chr1	228748501	228749000	+	promoter-TSS	-415	NR_106988
Hypomethylation	chr12	2664501	2665000	+	intron	116636	NR_046579	100874235	Hs.667644	NR_046579	ENSG00000256271	CACNA1C-AS2	-	CACNA1C antisense RNA 2	ncRNA
Hypomethylation	chr11	58663501	58664000	+	Intergenic	-9121	NM_001354699	92292	Hs.38085	NM_080661	ENSG00000166840	GLYATL1	GATF-C|GNAT	glycine-N-acyltransferase like 1	protein-coding
Hypermethylation	chr2	186287001	186287500	+	Intergenic	-255451	NR_136319	105373782	Hs.128285	NR_136319		LOC105373782	-	uncharacterized LOC105373782	ncRNA
Hypomethylation	chr6	37532501	37533000	+	Intergenic	-9552	NR_039669	100616413		NR_039669	ENSG00000263926	MIR4462	-	microRNA 4462	ncRNA
Hypomethylation	chr1	116228001	116228500	+	intron	43000	NM_001172412	81839	Hs.515130	NM_138959	ENSG00000173218	VANGL1	KITENIN|LPP2|STB2|STBM2	VANGL planar cell polarity protein 1	protein-coding
Hypomethylation	chr4	190066001	190066500	+	Intergenic	368439	NR_149102	105377610		NR_149102	ENSG00000251619	LINC02508	-	long intergenic non-protein coding RNA 2508	ncRNA
Hypermethylation	chr6	51859001	51859500	+	intron	93173	NM_170724	5314	Hs.662050	NM_138694	ENSG00000170927	PKHD1	ARPKD|FCYT|FPC|PKD4|TIGM1	PKHD1, fibrocystin/polyductin	protein-coding
Hypermethylation	chr3	130351001	130351500	+	intron	72072	NM_001102608	131873	Hs.591282	NM_001102608	ENSG00000206384	COL6A6	-	collagen type VI alpha 6 chain	protein-coding
Hypermethylation	chr17	73918501	73919000	+	intron	15563	NM_001319193	85302	Hs.720068	NM_001080542	ENSG00000188878	FBF1	Alb|FBF-1	Fas binding factor 1	protein-coding
Hypomethylation	chr16	89350001	89350500	+	exon	-12286	NR_136339	105371414	Hs.657381	NR_136339		LOC105371414	-	uncharacterized LOC105371414	ncRNA
Hypomethylation	chr11	1021501	1022000	+	intron	14956	NM_005961	4588	Hs.528432	NM_005961	ENSG00000184956	MUC6	MUC-6	mucin 6, oligomeric mucus/gel-forming	protein-coding
Hypomethylation	chr10	73711001	73711500	+	Intergenic	-12870	NM_004273	9469	Hs.158304	NM_004273	ENSG00000122863	CHST3	C6ST|C6ST1|HSD	carbohydrate sulfotransferase 3	protein-coding
Hypomethylation	chr7	62810001	62810500	+	non-coding	194	NR_136256	102724738	Hs.512544	NR_136256		LOC102724738	-	solute carrier family 25 member 1 pseudogene	pseudo
Hypomethylation	chr1	986001	986500	+	intron	-8864	NR_148960	100288175	Hs.713286	NR_148960	ENSG00000217801	LOC100288175	-	uncharacterized LOC100288175	ncRNA
Hypomethylation	chr2	129229501	129230000	+	Intergenic	-153579	NM_004807	9394	Hs.512841	NM_004807	ENSG00000136720	HS6ST1	HH15|HS6ST	heparan sulfate 6-O-sulfotransferase 1	protein-coding
Hypomethylation	chr12	62336001	62336500	+	intron	250370	NM_178539	338811	Hs.269745	NM_178539	ENSG00000198673	FAM19A2	TAFA-2|TAFA2	family with sequence similarity 19 member A2, C-C motif chemokine like	protein-coding
Hypomethylation	chr10	52439501	52440000	+	Intergenic	55039	NR_126411	104355295	Hs.450493	NR_126411		SGMS1-AS1	-	SGMS1 antisense RNA 1	ncRNA
Hypomethylation	chr9	65494001	65494500	+	promoter-TSS	-10	NR_110999	653123		NR_110999	ENSG00000274516	FAM74A6	-	family with sequence similarity 74 member A6	ncRNA
Hypomethylation	chr16	5780501	5781000	+	Intergenic	98282	NR_107032	102465867		NR_107032	ENSG00000273648	MIR8065	hsa-mir-8065	microRNA 8065	ncRNA
Hypomethylation	chr6	132223001	132223500	+	Intergenic	49268	NM_001901	1490	Hs.410037	NM_001901	ENSG00000118523	CTGF	CCN2|HCS24|IGFBP8|NOV2	connective tissue growth factor	protein-coding
Hypomethylation	chr3	13141501	13142000	+	Intergenic	-27133	NM_001134382	9922	Hs.475506	NM_014869	ENSG00000144711	IQSEC1	ARF-GEP100|ARFGEP100|BRAG2|GEP100	IQ motif and Sec7 domain 1	protein-coding
Hypermethylation	chr12	31191001	31191500	+	intron	-35529	NM_001257145	1663	Hs.443960	NM_004399	ENSG00000013573	DDX11	CHL1|CHLR1|KRG2|WABS	DEAD/H-box helicase 11	protein-coding
Hypomethylation	chr8	7354001	7354500	+	intron	882	NM_001037668	245910	Hs.520874	NM_001037668	ENSG00000186572	DEFB107A	BD-7|DEFB-7|DEFB107	defensin beta 107A	protein-coding
Hypomethylation	chr6	78435501	78436000	+	intron	72979	NM_001322247	101928601	Hs.544538	NM_001282136	ENSG00000269964	MEI4	-	meiotic double-stranded break formation protein 4	protein-coding
Hypomethylation	chr1	22167001	22167500	+	intron	28492	NM_001013693	401944	Hs.745158	NM_001013693	ENSG00000187942	LDLRAD2	-	low density lipoprotein receptor class A domain containing 2	protein-coding
Hypomethylation	chr10	45361501	45362000	+	intron	-45014	NM_001123376	643236	Hs.292788	NM_001123376	ENSG00000187783	TMEM72	C10orf127|KSP37	transmembrane protein 72	protein-coding
Hypomethylation	chr12	87334001	87334500	+	Intergenic	-101467	NM_013244	25834	Hs.589093	NM_013244	ENSG00000182050	MGAT4C	GNTIVH|HGNT-IV-H	MGAT4 family member C	protein-coding
Hypermethylation	chr11	51591001	51591500	+	Intergenic	75968	NM_001004703	119749	Hs.553564	NM_001004703	ENSG00000185926	OR4C46	-	olfactory receptor family 4 subfamily C member 46	protein-coding
Hypermethylation	chr11	12021001	12021500	+	intron	8936	NM_001018057	27122	Hs.292156	NM_013253	ENSG00000050165	DKK3	REIC|RIG	dickkopf WNT signaling pathway inhibitor 3	protein-coding
Hypomethylation	chr8	144748001	144748500	+	Intergenic	16296	NM_014789	9831	Hs.43133	NM_014789	ENSG00000183309	ZNF623	-	zinc finger protein 623	protein-coding
Hypomethylation	chr16	86862501	86863000	+	Intergenic	107053	NR_135183	102724344	Hs.585769	NR_135182	ENSG00000261175	LINC02188	-	long intergenic non-protein coding RNA 2188	ncRNA
Hypomethylation	chr12	31769001	31769500	+	TTS	-25298	NM_144973	160518	Hs.118166	NM_144973	ENSG00000170456	DENND5B	-	DENN domain containing 5B	protein-coding
Hypomethylation	chr7	157336501	157337000	+	intron	30364	NR_029689	406945		NR_029689	ENSG00000207960	MIR153-2	MIRN153-2|mir-153-2	microRNA 153-2	ncRNA
Hypomethylation	chr10	1005001	1005500	+	Intergenic	26284	NR_120629	101927762	Hs.151159	NR_120629	ENSG00000229869	LOC101927762	-	uncharacterized LOC101927762	ncRNA
Hypomethylation	chr10	103525501	103526000	+	Intergenic	10009	NM_033163	2253	Hs.57710	NM_006119	ENSG00000107831	FGF8	AIGF|FGF-8|HBGF-8|HH6|KAL6	fibroblast growth factor 8	protein-coding
Hypomethylation	chr17	31544001	31544500	+	intron	75756	NM_183377	40	Hs.368417	NM_001094	ENSG00000108684	ASIC2	ACCN|ACCN1|ASIC2a|BNC1|BNaC1|MDEG|hBNaC1	acid sensing ion channel subunit 2	protein-coding
Hypomethylation	chr3	126708001	126708500	+	exon	813	NM_032242	5361	Hs.432329	NM_032242	ENSG00000114554	PLXNA1	NOV|NOVP|PLEXIN-A1|PLXN1	plexin A1	protein-coding
Hypomethylation	chr1	143525001	143525500	+	Intergenic	-147671	NR_106967	102466225		NR_106967	ENSG00000278596	MIR6077	MIR6077-1|MIR6077-2|hsa-mir-6077|hsa-mir-6077-1|hsa-mir-6077-2	microRNA 6077	ncRNA
Hypomethylation	chr1	55363501	55364000	+	Intergenic	-10829	NM_014762	1718	Hs.498727	NM_014762	ENSG00000116133	DHCR24	DCE|Nbla03646|SELADIN1|seladin-1	24-dehydrocholesterol reductase	protein-coding
Hypomethylation	chrX	140781001	140781500	+	Intergenic	5405	NM_022661	64663	Hs.375036	NM_022661	ENSG00000198573	SPANXC	CT11.3|CTp11|SPANX-C|SPANX-E|SPANXE	SPANX family member C	protein-coding
Hypomethylation	chr9	22226001	22226500	+	Intergenic	-216938	NM_004936	1030	Hs.72901	NM_004936	ENSG00000147883	CDKN2B	CDK4I|INK4B|MTS2|P15|TP15|p15INK4b	cyclin dependent kinase inhibitor 2B	protein-coding
Hypomethylation	chr12	72913001	72913500	+	intron	-245961	NR_026837	283392	Hs.363603	NM_001025457	ENSG00000236333	TRHDE-AS1	-	TRHDE antisense RNA 1	ncRNA
Hypomethylation	chr18	77188001	77188500	+	intron	27976	NM_001278672	4772	Hs.534074	NM_006162	ENSG00000131196	NFATC1	NF-ATC|NF-ATc1.2|NFAT2|NFATc	nuclear factor of activated T cells 1	protein-coding
Hypomethylation	chr7	157984501	157985000	+	intron	337473	NR_038966	100506585	Hs.661265	NR_038966	ENSG00000233038	LOC100506585	-	uncharacterized LOC100506585	ncRNA
Hypomethylation	chr2	8736001	8736500	+	Intergenic	-12328	NR_110257	101929567	Hs.634706	NR_110257	ENSG00000236008	LINC01814	-	long intergenic non-protein coding RNA 1814	ncRNA
Hypomethylation	chr5	178625001	178625500	+	intron	137834	NM_014594	30832	Hs.272328	NM_014594	ENSG00000177932	ZNF354C	KID3	zinc finger protein 354C	protein-coding
Hypomethylation	chr5	166327501	166328000	+	Intergenic	25625	NR_108020	102557615		NR_108020	ENSG00000254130	LINC01947	CTB-7E3.1	long intergenic non-protein coding RNA 1947	ncRNA
Hypomethylation	chr11	111594501	111595000	+	exon	42419	NM_181699	5519	Hs.269128	NM_002716	ENSG00000137713	PPP2R1B	PP2A-Abeta|PR65B	protein phosphatase 2 scaffold subunit Abeta	protein-coding
Hypomethylation	chr12	48336501	48337000	+	Intergenic	-20580	NM_001143842	79022	Hs.596726	NM_024056	ENSG00000134291	TMEM106C	-	transmembrane protein 106C	protein-coding
Hypomethylation	chr8	58122501	58123000	+	Intergenic	-8085	NR_038235	100507651	Hs.371831	NR_038235	ENSG00000253301	LINC01606	-	long intergenic non-protein coding RNA 1606	ncRNA
Hypomethylation	chr7	138912001	138912500	+	Intergenic	-3981	NM_173569	254048	Hs.153458	NM_173569	ENSG00000157741	UBN2	-	ubinuclein 2	protein-coding
Hypomethylation	chr1	7570501	7571000	+	intron	-120936	NR_146201	102725193	Hs.666120	NR_146199	ENSG00000237728	LOC102725193	-	uncharacterized LOC102725193	ncRNA
Hypomethylation	chr8	786501	787000	+	intron	98202	NR_134292	401442	Hs.678992	NR_134292	ENSG00000282375	LOC401442	-	uncharacterized LOC401442	ncRNA
Hypomethylation	chr19	49519501	49520000	+	TTS	597	NM_000894	3972	Hs.154704	NM_000894	ENSG00000104826	LHB	CGB4|HH23|LSH-B|LSH-beta	luteinizing hormone beta polypeptide	protein-coding
Hypomethylation	chr10	1394501	1395000	+	intron	-174075	NR_033387	642394	Hs.568831	NM_001098830	ENSG00000205696	ADARB2-AS1	C10orf109|NCRNA00168	ADARB2 antisense RNA 1	ncRNA
Hypomethylation	chr10	117731501	117732000	+	Intergenic	222551	NR_145811	109623470		NR_145811		SNORD158	-	small nucleolar RNA, C/D box 158	snoRNA
Hypermethylation	chr13	100845001	100845500	+	intron	103981	NR_148027	5095	Hs.80741	NM_000282	ENSG00000175198	PCCA	-	propionyl-CoA carboxylase subunit alpha	protein-coding
Hypermethylation	chr1	218182501	218183000	+	Intergenic	-34097	NR_110794	101929631	Hs.407614	NR_110794	ENSG00000232100	LINC01653	-	long intergenic non-protein coding RNA 1653	ncRNA
Hypomethylation	chr6	150891001	150891500	+	Intergenic	-29751	NR_138136	57480	Hs.189781	NM_001029884	ENSG00000120278	PLEKHG1	ARHGEF41	pleckstrin homology and RhoGEF domain containing G1	protein-coding
Hypomethylation	chr10	125140001	125140500	+	Intergenic	226490	NM_001007793	9184	Hs.418533	NM_004725	ENSG00000154473	BUB3	BUB3L|hBUB3	BUB3, mitotic checkpoint protein	protein-coding
Hypermethylation	chr12	73790001	73790500	+	Intergenic	237280	NR_110130	101928137	Hs.694666	NR_110130	ENSG00000258123	LINC02444	-	long intergenic non-protein coding RNA 2444	ncRNA
Hypomethylation	chr8	145887501	145888000	+	intron	23447	NM_001308208	80728	Hs.148988	NM_025251	ENSG00000147799	ARHGAP39	CrGAP|Vilse	Rho GTPase activating protein 39	protein-coding
Hypomethylation	chr4	3790001	3790500	+	Intergenic	21954	NM_000683	152	Hs.123022	NM_000683	ENSG00000184160	ADRA2C	ADRA2L2|ADRA2RL2|ADRARL2|ALPHA2CAR	adrenoceptor alpha 2C	protein-coding
Hypomethylation	chr19	45992501	45993000	+	exon	3753	NM_206901	6253	Hs.47517	NM_005619	ENSG00000125744	RTN2	NSP2|NSPL1|NSPLI|SPG12	reticulon 2	protein-coding
Hypomethylation	chr10	92570501	92571000	+	intron	46921	NM_000872	3363	Hs.73739	NM_000872	ENSG00000148680	HTR7	5-HT7	5-hydroxytryptamine receptor 7	protein-coding
Hypomethylation	chr5	180558501	180559000	+	Intergenic	-6446	NM_001258283	26693	Hs.742585	NM_001258283	ENSG00000185372	OR2V1	OR2V1P|OST265	olfactory receptor family 2 subfamily V member 1	protein-coding
Hypomethylation	chr11	34257501	34258000	+	intron	121805	NM_145804	25841	Hs.23361	NM_145804	ENSG00000166016	ABTB2	ABTB2A|BTBD22	ankyrin repeat and BTB domain containing 2	protein-coding
Hypomethylation	chr12	50400001	50400500	+	exon	19090	NM_001320007	29127	Hs.505469	NM_013277	ENSG00000161800	RACGAP1	CYK4|HsCYK-4|ID-GAP|MgcRacGAP	Rac GTPase activating protein 1	protein-coding
Hypermethylation	chr10	42532001	42532500	+	Intergenic	331243	NR_024380	441666	Hs.255729	NR_024380	ENSG00000215146	LOC441666	-	zinc finger protein 91 pseudogene	pseudo
Hypomethylation	chr8	1038501	1039000	+	intron	212073	NR_111948	286083	Hs.382131	NR_033895	ENSG00000275427	LOC286083	-	uncharacterized LOC286083	ncRNA
Hypermethylation	chr4	49315001	49315500	+	Intergenic	326591	NM_001286791	80157	Hs.479703	NM_025087	ENSG00000109182	CWH43	CWH43-C|PGAP2IP	cell wall biogenesis 43 C-terminal homolog	protein-coding
Hypermethylation	chr10	135501001	135501500	+	Intergenic	-60951	NM_001080998	441581	Hs.690471	NM_001080998	ENSG00000225899	FRG2B	-	FSHD region gene 2 family member B	protein-coding
Hypomethylation	chr10	134567501	134568000	+	intron	31787	NM_177400	84504	Hs.134013	NM_177400	ENSG00000148826	NKX6-2	GTX|NKX6.2|NKX6B|SPAX8	NK6 homeobox 2	protein-coding
Hypermethylation	chr13	45727001	45727500	+	intron	32619	NM_004128	2963	Hs.654582	NM_004128	ENSG00000188342	GTF2F2	BTF4|RAP30|TF2F2|TFIIF	general transcription factor IIF subunit 2	protein-coding
Hypomethylation	chr19	44096501	44097000	+	exon	3537	NM_001007561	126298	Hs.6217	NM_001007561	ENSG00000167378	IRGQ	FKSG27|IRGQ1	immunity related GTPase Q	protein-coding
Hypomethylation	chr9	112178001	112178500	+	intron	1813	NR_026918	5774	Hs.436429	NM_002829	ENSG00000070159	PTPN3	PTP-H1|PTPH1	protein tyrosine phosphatase, non-receptor type 3	protein-coding
Hypermethylation	chr9	66833501	66834000	+	Intergenic	-89217	NR_121570	101928381	Hs.708686	NR_121570		LOC101928381	-	uncharacterized LOC101928381	ncRNA
Hypomethylation	chr5	124117001	124117500	+	Intergenic	-36445	NM_020747	57507	Hs.266616	NM_020747	ENSG00000168916	ZNF608	NY-REN-36	zinc finger protein 608	protein-coding
Hypomethylation	chr19	591001	591500	+	intron	1357	NM_001194	610	Hs.124161	NM_001194	ENSG00000099822	HCN2	BCNG-2|BCNG2|HAC-1	hyperpolarization activated cyclic nucleotide gated potassium and sodium channel 2	protein-coding
Hypomethylation	chr9	116931001	116931500	+	exon	13425	NM_032888	85301	Hs.494892	NM_032161	ENSG00000196739	COL27A1	STLS	collagen type XXVII alpha 1 chain	protein-coding
Hypomethylation	chr3	16243001	16243500	+	intron	-15033	NM_001319052	117248	Hs.411308	NM_054110	ENSG00000131386	GALNT15	GALNACT15|GALNT13|GALNT7|GALNTL2|PIH5|pp-GalNAc-T15	polypeptide N-acetylgalactosaminyltransferase 15	protein-coding
Hypomethylation	chr4	80246501	80247000	+	exon	421	NM_032693	84779	Hs.676048	NM_032693	ENSG00000156269	NAA11	ARD1B|ARD2|hARD2	N(alpha)-acetyltransferase 11, NatA catalytic subunit	protein-coding
Hypomethylation	chr5	103368001	103368500	+	Intergenic	-469748	NM_001300741	83594	Hs.434289	NM_031438	ENSG00000112874	NUDT12	-	nudix hydrolase 12	protein-coding
Hypermethylation	chr8	96383501	96384000	+	intron	-102288	NM_177965	157657	Hs.548157	NM_177965	ENSG00000156172	C8orf37	BBS21|CORD16|RP64|smalltalk	chromosome 8 open reading frame 37	protein-coding
Hypomethylation	chr12	128544001	128544500	+	Intergenic	-32539	NR_131985	105370070		NR_131985	ENSG00000256643	LINC02441	CRAT8	long intergenic non-protein coding RNA 2441	ncRNA
Hypomethylation	chr10	3641001	3641500	+	intron	-96220	NR_155745	101927880		NR_155745		LOC101927880	-	uncharacterized LOC101927880	ncRNA
Hypomethylation	chr3	124475001	124475500	+	Intergenic	23964	NR_036088	100422864		NR_036088	ENSG00000265981	MIR544B	-	microRNA 544b	ncRNA
Hypermethylation	chr7	61969501	61970000	+	Intergenic	794684	NR_003952	643955	Hs.583308	NR_003952	ENSG00000185037	ZNF733P	ZNF733	zinc finger protein 733, pseudogene	pseudo
Hypomethylation	chr7	7032501	7033000	+	Intergenic	73926	NR_037454	100500886		NR_037454	ENSG00000266287	MIR3683	-	microRNA 3683	ncRNA
Hypermethylation	chr9	42466001	42466500	+	Intergenic	-2339	NR_026759	100133036	Hs.584289	NR_026759	ENSG00000223839	FAM95B1	-	family with sequence similarity 95 member B1	ncRNA
Hypomethylation	chr1	55800001	55800500	+	Intergenic	108936	NR_039618	100616272		NR_039618	ENSG00000265822	MIR4422	mir-4422	microRNA 4422	ncRNA
Hypermethylation	chr11	17364001	17364500	+	Intergenic	-9059	NM_001202439	374383	Hs.146274	NM_001009913	ENSG00000188211	NCR3LG1	B7-H6|B7H6|DKFZp686O24166	natural killer cell cytotoxicity receptor 3 ligand 1	protein-coding
Hypomethylation	chr17	9133001	9133500	+	intron	-50815	NR_110828	101928266	Hs.639880	NR_110828	ENSG00000262966	LOC101928266	-	uncharacterized LOC101928266	ncRNA
Hypermethylation	chr7	2417001	2417500	+	intron	22776	NM_001037283	8662	Hs.371001	NM_003751	ENSG00000106263	EIF3B	EIF3-ETA|EIF3-P110|EIF3-P116|EIF3S9|PRT1	eukaryotic translation initiation factor 3 subunit B	protein-coding
Hypomethylation	chr6	29591001	29591500	+	exon	4755	NM_021903	2550	Hs.167017	NM_001470	ENSG00000204681	GABBR1	GABABR1|GABBR1-3|GB1|GPRC3A	gamma-aminobutyric acid type B receptor subunit 1	protein-coding
Hypomethylation	chrX	43534001	43534500	+	intron	20095	NM_000240	4128	Hs.183109	NM_000240	ENSG00000189221	MAOA	BRNRS|MAO-A	monoamine oxidase A	protein-coding
Hypomethylation	chr13	25606501	25607000	+	Intergenic	-63526	NM_030979	5042	Hs.458280	NM_030979	ENSG00000151846	PABPC3	PABP3|PABPL3|tPABP	poly(A) binding protein cytoplasmic 3	protein-coding
Hypomethylation	chr1	228778501	228779000	+	TTS	885	NR_106988
Hypomethylation	chr10	36172001	36172500	+	Intergenic	105020	NR_110138	102578074		NR_110138	ENSG00000280719	PCAT5	LINC01452|TPCAT-10-36067	prostate cancer associated transcript 5 (non-protein coding)	ncRNA
Hypomethylation	chr1	153752001	153752500	+	intron	5420	NR_145826	11000	Hs.438723	NM_024330	ENSG00000143554	SLC27A3	ACSVL3|FATP3|VLCS-3	solute carrier family 27 member 3	protein-coding
Hypomethylation	chr8	143956501	143957000	+	intron	4486	NM_001026213	1584	Hs.184927	NM_000497	ENSG00000160882	CYP11B1	CPN1|CYP11B|FHI|P450C11	cytochrome P450 family 11 subfamily B member 1	protein-coding
Hypomethylation	chr10	123942001	123942500	+	intron	19309	NM_006997	10579	Hs.501252	NM_006997	ENSG00000138162	TACC2	AZU-1|ECTACC	transforming acidic coiled-coil containing protein 2	protein-coding
Hypermethylation	chr2	92323001	92323500	+	Intergenic	194091	NR_027714	440888	Hs.730239	NM_001032412		ACTR3BP2	FKSG73	ACTR3B pseudogene 2	pseudo
Hypomethylation	chr11	101311001	101311500	+	Intergenic	79386	NR_037485	100500823		NR_037485	ENSG00000263885	MIR3920	-	microRNA 3920	ncRNA
Hypomethylation	chr5	172862501	172863000	+	Intergenic	88292	NR_107023	102465862		NR_107023	ENSG00000274994	MIR8056	hsa-mir-8056	microRNA 8056	ncRNA
Hypomethylation	chr14	74877001	74877500	+	intron	15555	NM_001105579	646658	Hs.12400	NM_001105579	ENSG00000183379	SYNDIG1L	CAPUCIN|DSPC1|IFITMD4|TMEM90A	synapse differentiation inducing 1 like	protein-coding
Hypomethylation	chr5	787001	787500	+	Intergenic	-2380	NR_147096	653082		NM_001351303	ENSG00000206077	ZDHHC11B	DHHC-11B	zinc finger DHHC-type containing 11B	protein-coding
Hypomethylation	chr4	3811001	3811500	+	Intergenic	42954	NM_000683	152	Hs.123022	NM_000683	ENSG00000184160	ADRA2C	ADRA2L2|ADRA2RL2|ADRARL2|ALPHA2CAR	adrenoceptor alpha 2C	protein-coding
Hypomethylation	chr6	110177001	110177500	+	Intergenic	-102831	NR_106988
Hypomethylation	chr5	121810001	121810500	+	intron	4532	NR_051996	153163	Hs.679757	NR_051996	ENSG00000250328	MGC32805	-	uncharacterized LOC153163	ncRNA
Hypomethylation	chr9	140389001	140389500	+	intron	-35464	NM_001130969	26012	Hs.455336	NM_015537	ENSG00000165802	NSMF	HH9|NELF	NMDA receptor synaptonuclear signaling and neuronal migration factor	protein-coding
Hypermethylation	chr9	96365001	96365500	+	intron	8127	NR_049853	100847045		NR_049853	ENSG00000283146	MIR548AU	-	microRNA 548au	ncRNA
Hypomethylation	chr1	146076501	146077000	+	intron	5883	NM_183372	200030	Hs.721588	NM_183372	ENSG00000263956	NBPF11	NBPF24	NBPF member 11	protein-coding
Hypermethylation	chr4	89523001	89523500	+	intron	9676	NM_014606	8916	Hs.35804	NM_014606	ENSG00000138641	HERC3	-	HECT and RLD domain containing E3 ubiquitin protein ligase 3	protein-coding
Hypermethylation	chr13	112910001	112910500	+	TTS	17064	NR_120422	101928730	Hs.382313	NR_120422		LOC101928730	-	uncharacterized LOC101928730	ncRNA
Hypomethylation	chr5	6467501	6468000	+	intron	19014	NM_001145161	134111	Hs.126856	NM_001145161	ENSG00000215218	UBE2QL1	-	ubiquitin conjugating enzyme E2 Q family like 1	protein-coding
Hypermethylation	chr3	124926001	124926500	+	intron	3993	NM_001195483	84561	Hs.658514	NM_024628	ENSG00000221955	SLC12A8	CCC9	solute carrier family 12 member 8	protein-coding
Hypomethylation	chr14	105179001	105179500	+	exon	-11284	NM_152328	122622	Hs.592327	NM_152328	ENSG00000185100	ADSSL1	MPD5	adenylosuccinate synthase like 1	protein-coding
Hypomethylation	chr19	41003001	41003500	+	intron	30124	NM_020971	57731	Hs.32706	NM_020971	ENSG00000160460	SPTBN4	CMND|QV|SPNB4|SPTBN3	spectrin beta, non-erythrocytic 4	protein-coding
Hypomethylation	chrX	52512001	52512500	+	non-coding	280	NR_033254	653220	Hs.112208	NM_001097591	ENSG00000204379	XAGE1A	CT12.1|CT12.1A|CT12.1B|CTP9|GAGED2|XAGE-1|XAGE1|XAGE1B	X antigen family member 1A	protein-coding
Hypermethylation	chr4	134170001	134170500	+	Intergenic	99805	NM_032961	57575	Hs.192859	NM_020815	ENSG00000138650	PCDH10	OL-PCDH|PCDH19	protocadherin 10	protein-coding
Hypermethylation	chr1	27739001	27739500	+	intron	20102	NM_005281	2827	Hs.66542	NM_005281	ENSG00000181773	GPR3	ACCA	G protein-coupled receptor 3	protein-coding
Hypomethylation	chr10	39080501	39081000	+	Intergenic	91023	NR_045000	399746	Hs.742607	NR_045000		ACTR3BP5	FKSG74	ACTR3B pseudogene 5	pseudo
Hypomethylation	chr14	105131001	105131500	+	non-coding	645	NR_135293	101929634	Hs.532502	NR_135293	ENSG00000260792	LINC02280	-	long intergenic non-protein coding RNA 2280	ncRNA
Hypomethylation	chr1	182922501	182923000	+	promoter-TSS	-90	NM_001345928	81626	Hs.497034	NM_030933	ENSG00000157060	SHCBP1L	C1orf14|GE36	SHC binding and spindle associated 1 like	protein-coding
Hypomethylation	chr19	12767001	12767500	+	intron	10341	NM_000528	4125	Hs.356769	NM_000528	ENSG00000104774	MAN2B1	LAMAN|MANB	mannosidase alpha class 2B member 1	protein-coding
Hypomethylation	chr12	131747001	131747500	+	Intergenic	35267	NR_135045	107161159	Hs.730119	NR_135045	ENSG00000248703	LINC02415	-	long intergenic non-protein coding RNA 2415	ncRNA
Hypomethylation	chr14	101971001	101971500	+	Intergenic	55509	NR_152591	64150	Hs.525597	NR_002770	ENSG00000258498	DIO3OS	C14orf134|DIO3-AS1|DIO3-OS|NCRNA00041	DIO3 opposite strand upstream RNA	ncRNA
Hypomethylation	chr4	62634001	62634500	+	intron	393233	NR_110595	101927186	Hs.723269	NR_110595		ADGRL3-AS1	LPHN3-AS1	adhesion G protein-coupled receptor L3 antisense RNA 1	ncRNA
Hypomethylation	chr8	143573001	143573500	+	intron	27873	NM_001702	575	Hs.194654	NM_001702	ENSG00000181790	ADGRB1	BAI1|GDAIF	adhesion G protein-coupled receptor B1	protein-coding
Hypermethylation	chr6	117507501	117508000	+	Intergenic	-78971	NM_182645	245806	Hs.99324	NM_153453	ENSG00000170162	VGLL2	VGL2|VITO1	vestigial like family member 2	protein-coding
Hypomethylation	chr7	157395501	157396000	+	intron	-28636	NR_029689	406945		NR_029689	ENSG00000207960	MIR153-2	MIRN153-2|mir-153-2	microRNA 153-2	ncRNA
Hypomethylation	chr5	32001001	32001500	+	intron	-64985	NR_036241	100422874		NR_036241	ENSG00000266243	MIR4279	-	microRNA 4279	ncRNA
Hypermethylation	chr4	144088501	144089000	+	Intergenic	17264	NR_136203	105377623		NR_136203	ENSG00000250326	LOC105377623	-	uncharacterized LOC105377623	ncRNA
Hypomethylation	chr5	24170501	24171000	+	intron	219293	NR_131245	439936	Hs.638078	NR_131245	ENSG00000248874	C5orf17	-	chromosome 5 open reading frame 17 (putative)	ncRNA
Hypomethylation	chr2	135621001	135621500	+	intron	5860	NR_049856	100847069		NR_049856	ENSG00000263783	MIR5590	-	microRNA 5590	ncRNA
Hypomethylation	chr1	54584001	54584500	+	Intergenic	34604	NM_201546	200008		NM_201546	ENSG00000157211	CDCP2	-	CUB domain containing protein 2	protein-coding
Hypomethylation	chr12	20921001	20921500	+	Intergenic	-42388	NM_019844	28234	Hs.504966	NM_019844	ENSG00000111700	SLCO1B3	HBLRR|LST-2|LST-3TM13|LST3|OATP-8|OATP1B3|OATP8|SLC21A8	solute carrier organic anion transporter family member 1B3	protein-coding
Hypomethylation	chr7	29852501	29853000	+	intron	6580	NM_001080529	644150	Hs.380698	NM_001080529	ENSG00000122574	WIPF3	CR16	WAS/WASL interacting protein family member 3	protein-coding
Hypermethylation	chr3	78272501	78273000	+	Intergenic	-174636	NR_146636	105377172		NR_146636		LINC02077	-	long intergenic non-protein coding RNA 2077	ncRNA
Hypomethylation	chr5	171933001	171933500	+	Intergenic	-51723	NM_001017995	285590	Hs.285666	NM_001017995	ENSG00000174705	SH3PXD2B	FAD49|FTHS|HOFI|KIAA1295|TKS4|TSK4	SH3 and PX domains 2B	protein-coding
Hypomethylation	chr15	43512501	43513000	+	intron	573	NM_000119	2038	Hs.368642	NM_000119	ENSG00000166947	EPB42	PA|SPH5	erythrocyte membrane protein band 4.2	protein-coding
Hypomethylation	chr1	27849001	27849500	+	Intergenic	-32552	NM_001201404	10163	Hs.469244	NM_006990	ENSG00000158195	WASF2	IMD2|SCAR2|WASF4|WAVE2|dJ393P12.2	WAS protein family member 2	protein-coding
Hypomethylation	chr16	428001	428500	+	intron	3700	NM_021259	58986	Hs.288940	NM_021259	ENSG00000129925	TMEM8A	GPI-PLA2|M83|PGAP6|TMEM6|TMEM8	transmembrane protein 8A	protein-coding
Hypomethylation	chr8	129626501	129627000	+	Intergenic	-49825	NR_121673	101927774	Hs.628730	NR_121672		LINC00824	LINC01263	long intergenic non-protein coding RNA 824	ncRNA
Hypermethylation	chr7	46366001	46366500	+	Intergenic	370470	NR_134575	730338	Hs.640207	NR_134575	ENSG00000233539	LOC730338	-	uncharacterized LOC730338	ncRNA
Hypomethylation	chr9	95481001	95481500	+	exon	45833	NM_001003800	23299	Hs.436939	NM_015250	ENSG00000185963	BICD2	SMALED2|bA526D8.1	BICD cargo adaptor 2	protein-coding
Hypermethylation	chrX	55833001	55833500	+	Intergenic	89140	NM_001354013	10325	Hs.50282	NM_006064	ENSG00000083750	RRAGB	RAGB|bA465E19.1	Ras related GTP binding B	protein-coding
Hypomethylation	chr10	92913001	92913500	+	promoter-TSS	-413	NR_002779	119369	Hs.441287	NR_002779		NUDT9P1	C10orf98|bA56M3.1	nudix hydrolase 9 pseudogene 1	pseudo
Hypomethylation	chr14	101908001	101908500	+	promoter-TSS	-163	NR_135240	100507277	Hs.123543	NR_135240	ENSG00000259082	LINC02314	-	long intergenic non-protein coding RNA 2314	ncRNA
Hypomethylation	chr13	47476501	47477000	+	Intergenic	-5539	NM_001165947	3356	Hs.72630	NM_000621	ENSG00000102468	HTR2A	5-HT2A|HTR2	5-hydroxytryptamine receptor 2A	protein-coding
Hypermethylation	chr18	54196501	54197000	+	Intergenic	109170	NR_024546	9352	Hs.114412	NM_004786	ENSG00000091164	TXNL1	HEL-S-114|TRP32|TXL-1|TXNL|Txl	thioredoxin like 1	protein-coding
Hypermethylation	chr6	125161501	125162000	+	Intergenic	-121941	NR_136734	154214	Hs.12876	NM_152553	ENSG00000146373	RNF217	C6orf172|IBRDC1|OSTL|dJ84N20.1	ring finger protein 217	protein-coding
Hypomethylation	chr8	87683001	87683500	+	exon	72653	NM_019098	54714	Hs.154433	NM_019098	ENSG00000170289	CNGB3	ACHM1	cyclic nucleotide gated channel beta 3	protein-coding
Hypomethylation	chr6	42130501	42131000	+	5' UTR	7635	NM_000409	2978	Hs.92858	NM_000409	ENSG00000048545	GUCA1A	C6orf131|COD3|CORD14|GCAP|GCAP1|GUCA|GUCA1	guanylate cyclase activator 1A	protein-coding
Hypomethylation	chr4	190653501	190654000	+	Intergenic	54781	NR_135513	105379514	Hs.543309	NR_135513		LOC105379514	-	uncharacterized LOC105379514	ncRNA
Hypomethylation	chr9	111982501	111983000	+	intron	-53179	NM_014334	23732	Hs.347537	NM_014334	ENSG00000260230	FRRS1L	C9orf4|CG-6|CG6|EIEE37	ferric chelate reductase 1 like	protein-coding
Hypomethylation	chr17	20391001	20391500	+	Intergenic	16561	NR_029393	644945	Hs.572477	NR_029393	ENSG00000214822	KRT16P3	KERSMCR	keratin 16 pseudogene 3	pseudo
Hypomethylation	chr2	88272001	88272500	+	intron	13059	NM_001024457	400966	Hs.728970	NM_001024457	ENSG00000187627	RGPD1	RGP1|RGPD2|RanBP2L2	RANBP2-like and GRIP domain containing 1	protein-coding
Hypomethylation	chr18	8337501	8338000	+	intron	29282	NR_024419	100192426	Hs.666655	NR_024419	ENSG00000266149	LOC100192426	-	uncharacterized LOC100192426	ncRNA
Hypomethylation	chr3	123005501	123006000	+	intron	84976	NM_012430	26984	Hs.477361	NM_012430	ENSG00000121542	SEC22A	SEC22L2	SEC22 homolog A, vesicle trafficking protein	protein-coding
Hypermethylation	chr1	188995001	188995500	+	Intergenic	1449890	NM_001317188	339479	Hs.65765	NM_199051	ENSG00000162670	BRINP3	DBCCR1L|DBCCR1L1|FAM5C	BMP/retinoic acid inducible neural specific 3	protein-coding
Hypomethylation	chr13	106475001	106475500	+	Intergenic	116071	NR_046391	144920	Hs.567700	NR_046391		LINC00343	LINC00344|NCRNA00343|NCRNA00344	long intergenic non-protein coding RNA 343	ncRNA
Hypomethylation	chr1	25821001	25821500	+	intron	-48826	NM_015627	26119	Hs.590911	NM_015627	ENSG00000157978	LDLRAP1	ARH|ARH1|ARH2|FHCB1|FHCB2	low density lipoprotein receptor adaptor protein 1	protein-coding
Hypomethylation	chr2	9833501	9834000	+	Intergenic	-62566	NM_006826	10971	Hs.74405	NM_006826	ENSG00000134308	YWHAQ	14-3-3|1C5|HS1	tyrosine 3-monooxygenase/tryptophan 5-monooxygenase activation protein theta	protein-coding
Hypomethylation	chr9	133908501	133909000	+	intron	24246	NM_006059	10319	Hs.201805	NM_006059	ENSG00000050555	LAMC3	OCCM	laminin subunit gamma 3	protein-coding
Hypomethylation	chr9	140352001	140352500	+	exon	1536	NM_001130970	26012	Hs.455336	NM_015537	ENSG00000165802	NSMF	HH9|NELF	NMDA receptor synaptonuclear signaling and neuronal migration factor	protein-coding
Hypomethylation	chr7	139227501	139228000	+	intron	19076	NM_001353368	154790	Hs.57806	NM_001080511	ENSG00000236279	CLEC2L	-	C-type lectin domain family 2 member L	protein-coding
Hypomethylation	chr12	52817001	52817500	+	TTS	10860	NM_004693	9119	Hs.697046	NM_004693	ENSG00000170454	KRT75	K6HF|KB18|PFB	keratin 75	protein-coding
Hypermethylation	chr10	42395001	42395500	+	Intergenic	468243	NR_024380	441666	Hs.255729	NR_024380	ENSG00000215146	LOC441666	-	zinc finger protein 91 pseudogene	pseudo
Hypermethylation	chr7	27783501	27784000	+	intron	4036	NM_001206902	8887	Hs.34576	NM_006024	ENSG00000106052	TAX1BP1	CALCOCO3|T6BP|TXBP151	Tax1 binding protein 1	protein-coding
Hypomethylation	chr15	35591001	35591500	+	Intergenic	61723	NR_003144	723972	Hs.631698	NR_003144	ENSG00000259516	ANP32AP1	-	acidic nuclear phosphoprotein 32 family member A pseudogene 1	pseudo
Hypomethylation	chr12	57858501	57859000	+	intron	4816	NM_005269	2735	Hs.632702	NM_005269	ENSG00000111087	GLI1	GLI	GLI family zinc finger 1	protein-coding
Hypomethylation	chr6	160325001	160325500	+	Intergenic	-2724	NM_002377	4142	Hs.99900	NM_002377	ENSG00000130368	MAS1	MAS|MGRA	MAS1 proto-oncogene, G protein-coupled receptor	protein-coding
Hypermethylation	chr10	49092001	49092500	+	Intergenic	115575	NM_001137548	644054	Hs.99249	NM_001137548	ENSG00000276430	FAM25C	bA164N7.4	family with sequence similarity 25 member C	protein-coding
Hypomethylation	chr19	54414501	54415000	+	Intergenic	-1241	NM_031896	59284	Hs.631597	NM_031896	ENSG00000105605	CACNG7	-	calcium voltage-gated channel auxiliary subunit gamma 7	protein-coding
Hypomethylation	chr11	119953501	119954000	+	Intergenic	45871	NM_001330382	23650	Hs.504115	NM_012101	ENSG00000137699	TRIM29	ATDC	tripartite motif containing 29	protein-coding
Hypermethylation	chrX	95314001	95314500	+	Intergenic	278651	NR_003539	643486	Hs.590806	NR_003539	ENSG00000271209	BRDTP1	-	bromodomain testis associated pseudogene 1	pseudo
Hypomethylation	chr7	17910501	17911000	+	intron	69381	NM_001350870	23161	Hs.487648	NM_015132	ENSG00000071189	SNX13	RGS-PX1	sorting nexin 13	protein-coding
Hypomethylation	chr2	119392501	119393000	+	Intergenic	-32208	NR_110272	101927709	Hs.274529	NR_110272		LOC101927709	-	uncharacterized LOC101927709	ncRNA
Hypermethylation	chr15	56624001	56624500	+	Intergenic	-33372	NM_198524	374618	Hs.511476	NM_198524	ENSG00000151575	TEX9	-	testis expressed 9	protein-coding
Hypomethylation	chr2	605501	606000	+	Intergenic	47549	NR_136168	105373352		NR_136168		LOC105373352	-	uncharacterized LOC105373352	ncRNA
Hypomethylation	chr14	106148001	106148500	+	Intergenic	-9106	NR_046211	2003	Hs.744419	NR_046211		ELK2AP	ELK2|ELK2.1|ELK2P1	ELK2A, member of ETS oncogene family, pseudogene	pseudo
Hypomethylation	chr4	44183501	44184000	+	intron	164671	NR_131958	100506827	Hs.156197	NR_131958	ENSG00000251350	LINC02475	LVCAT1	long intergenic non-protein coding RNA 2475	ncRNA
Hypomethylation	chr7	100643001	100643500	+	exon	17639	NR_120519	102724094	Hs.571256	NR_120519	ENSG00000227053	LOC102724094	-	uncharacterized LOC102724094	ncRNA
Hypomethylation	chr1	228756501	228757000	+	TTS	523	NR_106988
Hypermethylation	chr11	20713501	20714000	+	intron	22653	NM_001288714	4745	Hs.657172	NM_006157	ENSG00000165973	NELL1	IDH3GL|NRP1	neural EGFL like 1	protein-coding
Hypomethylation	chr14	20974501	20975000	+	Intergenic	-3881	NM_001012975	338879	Hs.451057	NM_001012975	ENSG00000182545	RNASE10	RAH1|RNASE9	ribonuclease A family member 10 (inactive)	protein-coding
Hypomethylation	chr3	87624001	87624500	+	Intergenic	-217667	NM_001322209	3355	Hs.248136	NM_000866	ENSG00000179097	HTR1F	5-HT-1F|5-HT1F|5HT6|HTR1EL|MR77	5-hydroxytryptamine receptor 1F	protein-coding
Hypomethylation	chr2	138580001	138580500	+	Intergenic	105252	NR_120402	101928273	Hs.560928	NR_120402		LOC101928273	-	uncharacterized LOC101928273	ncRNA
Hypomethylation	chr12	54205001	54205500	+	Intergenic	-54432	NR_104332	102216268	Hs.742074	NR_104332	ENSG00000260492	CISTR	CISTR-ACT|CISTRACT|re52431	chondrogenesis-associated transcript	ncRNA
Hypomethylation	chr6	30830001	30830500	+	Intergenic	-14314	NR_134610	105375014	Hs.551770	NR_134610	ENSG00000237923	LINC02570	-	long intergenic non-protein coding RNA 2570	ncRNA
Hypomethylation	chr1	664501	665000	+	non-coding	981	NR_028327	100133331	Hs.728864	NR_028327		LOC100133331	-	uncharacterized LOC100133331	ncRNA
Hypomethylation	chr17	71493501	71494000	+	intron	-16072	NR_135635	101928251	Hs.434726	NR_135635	ENSG00000264985	LOC101928251	-	uncharacterized LOC101928251	ncRNA
Hypermethylation	chr3	4008501	4009000	+	Intergenic	-166191	NR_149025	100130207	Hs.587205	NR_149025	ENSG00000144455	LOC100130207	-	uncharacterized LOC100130207	ncRNA
Hypomethylation	chr7	76687001	76687500	+	intron	2948	NM_001351348	100505767	Hs.651846	NM_001351348		SPDYE18	-	speedy/RINGO cell cycle regulator family member E18	protein-coding
Hypomethylation	chr15	74188501	74189000	+	Intergenic	22823	NM_153356	161514	Hs.124512	NM_153356	ENSG00000167139	TBC1D21	MgcRabGAP	TBC1 domain family member 21	protein-coding
Hypermethylation	chr7	83199501	83200000	+	intron	70997	NM_001178129	9723	Hs.528721	NM_012431	ENSG00000170381	SEMA3E	M-SEMAH|M-SemaK|SEMAH|coll-5	semaphorin 3E	protein-coding
Hypomethylation	chr11	61314501	61315000	+	exon	33594	NM_004200	9066	Hs.131188	NM_004200	ENSG00000011347	SYT7	IPCA-7|IPCA7|PCANAP7|SYT-VII|SYTVII	synaptotagmin 7	protein-coding
Hypomethylation	chr9	99978001	99978500	+	intron	-22458	NR_036528	57653	Hs.435629	NR_036527	ENSG00000255036	SUGT1P4-STRA6LP-CCDC180	LOC100499484-C9ORF174	SUGT1P4-STRA6LP-CCDC180 readthrough	ncRNA
Hypomethylation	chr15	78108001	78108500	+	intron	3616	NM_001301194	84894	Hs.656765	NM_032808	ENSG00000169783	LINGO1	LERN1|LRRN6A|UNQ201	leucine rich repeat and Ig domain containing 1	protein-coding
Hypomethylation	chr7	150695501	150696000	+	exon	4858	NM_001160109	4846	Hs.647092	NM_000603	ENSG00000164867	NOS3	ECNOS|eNOS	nitric oxide synthase 3	protein-coding
Hypomethylation	chr19	50154501	50155000	+	exon	9368	NM_021228	58506	Hs.103521	NM_021228	ENSG00000126461	SCAF1	SRA1	SR-related CTD associated factor 1	protein-coding
Hypomethylation	chr17	17224001	17224500	+	intron	17570	NM_020201	56953	Hs.513977	NM_020201	ENSG00000205309	NT5M	dNT-2|dNT2|mdN	5',3'-nucleotidase, mitochondrial	protein-coding
Hypomethylation	chr4	109631501	109632000	+	Intergenic	52485	NM_031279	64850	Hs.106576	NM_031279	ENSG00000164089	ETNPPL	AGXT2L1	ethanolamine-phosphate phospho-lyase	protein-coding
Hypermethylation	chr12	87586501	87587000	+	Intergenic	-137766	NR_135020	105369879	Hs.552351	NR_135020		LOC105369879	-	uncharacterized LOC105369879	ncRNA
Hypomethylation	chr4	167630501	167631000	+	Intergenic	524827	NM_001204353	50859	Hs.481133	NM_016950	ENSG00000196104	SPOCK3	HSAJ1454|TES-3|TICN3	SPARC (osteonectin), cwcv and kazal like domains proteoglycan 3	protein-coding
Hypomethylation	chr10	115720501	115721000	+	Intergenic	-83056	NM_000684	153	Hs.99913	NM_000684	ENSG00000043591	ADRB1	ADRB1R|B1AR|BETA1AR|RHR	adrenoceptor beta 1	protein-coding
Hypomethylation	chr15	65694501	65695000	+	exon	20660	NM_020962	57722	Hs.458607	NM_020962	ENSG00000103742	IGDCC4	DDM36|NOPE	immunoglobulin superfamily DCC subclass member 4	protein-coding
Hypomethylation	chr4	2435501	2436000	+	intron	15078	NM_001193282	402160	Hs.443116	NM_001193282	ENSG00000206113	CFAP99	-	cilia and flagella associated protein 99	protein-coding
Hypermethylation	chr6	89998501	89999000	+	intron	26268	NM_002043	2570	Hs.379330	NM_002043	ENSG00000111886	GABRR2	-	gamma-aminobutyric acid type A receptor rho2 subunit	protein-coding
Hypomethylation	chr7	26671001	26671500	+	Intergenic	-6240	NM_001145531	285941	Hs.413394	NM_001145531		C7orf71	-	chromosome 7 open reading frame 71	protein-coding
Hypomethylation	chr2	129103501	129104000	+	Intergenic	-27579	NM_004807	9394	Hs.512841	NM_004807	ENSG00000136720	HS6ST1	HH15|HS6ST	heparan sulfate 6-O-sulfotransferase 1	protein-coding
Hypomethylation	chr19	47597501	47598000	+	exon	19259	NM_015168	23211	Hs.104661	NM_015168	ENSG00000130749	ZC3H4	C19orf7	zinc finger CCCH-type containing 4	protein-coding
Hypomethylation	chr10	127913501	127914000	+	intron	163377	NM_003474	8038	Hs.594351	NM_003474	ENSG00000148848	ADAM12	ADAM12-OT1|CAR10|MCMP|MCMPMltna|MLTN|MLTNA	ADAM metallopeptidase domain 12	protein-coding
Hypomethylation	chr1	180187501	180188000	+	Intergenic	-11683	NM_033343	89884	Hs.658487	NM_033343	ENSG00000121454	LHX4	CPHD4	LIM homeobox 4	protein-coding
Hypomethylation	chr17	34594501	34595000	+	Intergenic	-2754	NM_032258	84218	Hs.617010	NM_032258	ENSG00000275954	TBC1D3F	TBC1D3	TBC1 domain family member 3F	protein-coding
Hypermethylation	chr2	91729501	91730000	+	Intergenic	118225	NR_027238	654342	Hs.469287	NR_027238		LOC654342	-	lymphocyte-specific protein 1 pseudogene	pseudo
Hypomethylation	chr9	94533501	94534000	+	intron	-135123	NR_037489	100500902		NR_037489	ENSG00000283351	MIR3910-2	mir-3910-2	microRNA 3910-2	ncRNA
Hypomethylation	chr1	61395001	61395500	+	Intergenic	41198	NR_110617	100996570	Hs.46616	NR_110617	ENSG00000237928	NFIA-AS2	-	NFIA antisense RNA 2	ncRNA
Hypomethylation	chr9	40480001	40480500	+	Intergenic	-203569	NR_135122	105379450	Hs.333702	NR_135122		LOC105379450	-	uncharacterized LOC105379450	ncRNA
Hypomethylation	chr11	76750001	76750500	+	intron	4865	NM_138706	192134	Hs.352622	NM_138706	ENSG00000198488	B3GNT6	B3Gn-T6|BGnT-6|beta-1,3-Gn-T6|beta3Gn-T6	UDP-GlcNAc:betaGal beta-1,3-N-acetylglucosaminyltransferase 6	protein-coding
Hypomethylation	chr4	46326001	46326500	+	intron	65146	NM_001114175	2555	Hs.48372	NM_000807	ENSG00000151834	GABRA2	-	gamma-aminobutyric acid type A receptor alpha2 subunit	protein-coding
Hypermethylation	chr7	29655001	29655500	+	Intergenic	50101	NM_001329997	222171	Hs.91109	NM_175887	ENSG00000176532	PRR15	-	proline rich 15	protein-coding
Hypermethylation	chr15	51713001	51713500	+	Intergenic	43807	NM_001330297	342035	Hs.526441	NM_181789	ENSG00000186417	GLDN	CLOM|COLM|CRG-L2|CRGL2|LCCS11|UNC-112	gliomedin	protein-coding
Hypomethylation	chr9	94656001	94656500	+	intron	56194	NM_004560	4920	Hs.98255	NM_004560	ENSG00000169071	ROR2	BDB|BDB1|NTRKR2	receptor tyrosine kinase like orphan receptor 2	protein-coding
Hypomethylation	chr3	63445501	63446000	+	intron	16997	NM_144642	132204	Hs.648668	NM_144642	ENSG00000163630	SYNPR	SPO	synaptoporin	protein-coding
Hypermethylation	chr6	162403501	162404000	+	intron	511741	NR_134593	105378098	Hs.691066	NR_134593		LOC105378098	-	uncharacterized LOC105378098	ncRNA
Hypermethylation	chr8	86762501	86763000	+	Intergenic	-4989	NR_003594	100288527	Hs.535056	NR_003594		REXO1L2P	-	REXO1 like 2, pseudogene	pseudo
Hypomethylation	chr7	35452001	35452500	+	Intergenic	98784	NR_038864	401324	Hs.377034	NR_038864		LOC401324	-	uncharacterized LOC401324	ncRNA
Hypomethylation	chr16	86275501	86276000	+	intron	44103	NR_104139	101154687	Hs.640512	NR_104139		LINC01081	TCONS00024764|TCONS_00024764	long intergenic non-protein coding RNA 1081	ncRNA
Hypomethylation	chr3	40605501	40606000	+	Intergenic	39381	NM_198484	285268	Hs.19977	NM_198484	ENSG00000172888	ZNF621	-	zinc finger protein 621	protein-coding
Hypomethylation	chr6	151826001	151826500	+	intron	11075	NM_025059	80129	Hs.660044	NM_025059	ENSG00000120262	CCDC170	C6orf97|bA282P11.1	coiled-coil domain containing 170	protein-coding
Hypermethylation	chr4	102328001	102328500	+	Intergenic	59316	NR_033874	90024	Hs.534513	NR_033874	ENSG00000254531	FLJ20021	-	uncharacterized LOC90024	ncRNA
Hypomethylation	chr8	7151501	7152000	+	Intergenic	-7870	NR_027000	349196	Hs.559040	NM_001025473		LINC00965	-	long intergenic non-protein coding RNA 965	ncRNA
Hypomethylation	chr19	58917501	58918000	+	Intergenic	-2291	NR_134461	201514	Hs.439551	NM_173548	ENSG00000171574	ZNF584	-	zinc finger protein 584	protein-coding
Hypomethylation	chr7	127670001	127670500	+	exon	752	NM_022143	64101	Hs.655003	NM_022143	ENSG00000128594	LRRC4	NAG14|NGL-2	leucine rich repeat containing 4	protein-coding
Hypermethylation	chr4	71970001	71970500	+	Intergenic	-82753	NM_001098484	8671	Hs.5462	NM_003759	ENSG00000080493	SLC4A4	HNBC1|KNBC|NBC1|NBC2|NBCe1-A|SLC4A5|hhNMC|kNBC1|pNBC	solute carrier family 4 member 4	protein-coding
Hypomethylation	chr16	785001	785500	+	intron	5788	NM_022493	64428	Hs.513247	NM_022493	ENSG00000103245	NARFL	HPRN|IOP1|LET1L|NAR1|PRN	nuclear prelamin A recognition factor like	protein-coding
Hypomethylation	chr16	30544001	30544500	+	exon	2041	NM_001305020	65988	Hs.592032	NM_023931	ENSG00000169955	ZNF747	-	zinc finger protein 747	protein-coding
Hypomethylation	chr1	41795001	41795500	+	Intergenic	-32353	NM_001291281	100132074	Hs.559677	NM_001291281		FOXO6	-	forkhead box O6	protein-coding
Hypomethylation	chr2	74019001	74019500	+	intron	7934	NM_001080474	388960	Hs.456833	NM_001080474	ENSG00000187833	C2orf78	COG5373|hCG1989538	chromosome 2 open reading frame 78	protein-coding
Hypomethylation	chr9	140361001	140361500	+	intron	-7464	NM_001130969	26012	Hs.455336	NM_015537	ENSG00000165802	NSMF	HH9|NELF	NMDA receptor synaptonuclear signaling and neuronal migration factor	protein-coding
Hypomethylation	chr16	15020001	15020500	+	TTS	456	NR_106969	102466812		NR_106969	ENSG00000278221	MIR6511A2	MIR6511A-2|hsa-mir-6511a-2	microRNA 6511a-2	ncRNA
Hypomethylation	chr17	43678501	43679000	+	non-coding	478	NR_026901	644172	Hs.448859	NR_026901		MAPK8IP1P2	-	mitogen-activated protein kinase 8 interacting protein 1 pseudogene 2	pseudo
Hypomethylation	chr8	101812501	101813000	+	Intergenic	-78435	NM_002568	26986	Hs.387804	NM_002568	ENSG00000070756	PABPC1	PAB1|PABP|PABP1|PABPC2|PABPL1	poly(A) binding protein cytoplasmic 1	protein-coding
Hypermethylation	chr10	42392501	42393000	+	Intergenic	470743	NR_024380	441666	Hs.255729	NR_024380	ENSG00000215146	LOC441666	-	zinc finger protein 91 pseudogene	pseudo
Hypomethylation	chr1	16344501	16345000	+	5' UTR	535	NM_001349686	27129	Hs.502612	NM_014424	ENSG00000173641	HSPB7	cvHSP	heat shock protein family B (small) member 7	protein-coding
Hypomethylation	chr6	164765001	164765500	+	Intergenic	470302	NR_131926	105378111		NR_131926		MEAT6	-	melanoma-associated transcript 6	ncRNA
Hypomethylation	chr7	100641501	100642000	+	exon	19139	NR_120519	102724094	Hs.571256	NR_120519	ENSG00000227053	LOC102724094	-	uncharacterized LOC102724094	ncRNA
Hypermethylation	chr10	38185501	38186000	+	Intergenic	-38738	NR_147991	57209	Hs.528423	NM_021045	ENSG00000198105	ZNF248	bA162G10.3	zinc finger protein 248	protein-coding
Hypermethylation	chr7	146606501	146607000	+	intron	187951	NR_110829	101928700	Hs.571218	NR_110829	ENSG00000236795	LOC101928700	-	uncharacterized LOC101928700	ncRNA
Hypomethylation	chr19	14422501	14423000	+	intron	-21805	NR_134916	101928845	Hs.531617	NR_134916	ENSG00000267147	LINC01842	-	long intergenic non-protein coding RNA 1842	ncRNA
Hypomethylation	chr4	25812501	25813000	+	intron	51903	NM_015187	23231	Hs.479384	NM_015187	ENSG00000091490	SEL1L3	Sel-1L3	SEL1L family member 3	protein-coding
Hypomethylation	chr8	142482501	142483000	+	intron	34580	NR_102364	389690	Hs.689547	NM_207414	ENSG00000226807	MROH5	-	maestro heat like repeat family member 5	protein-coding
Hypomethylation	chr4	13801501	13802000	+	intron	144947	NR_121681	101929071	Hs.543714	NR_121681	ENSG00000250634	LINC01182	-	long intergenic non-protein coding RNA 1182	ncRNA
Hypomethylation	chr4	187972501	187973000	+	Intergenic	-150390	NR_147159	105377600	Hs.641158	NR_147159		LINC02374	-	long intergenic non-protein coding RNA 2374	ncRNA
Hypermethylation	chr5	155492501	155493000	+	Intergenic	-261017	NM_000337	6444	Hs.387207	NM_000337	ENSG00000170624	SGCD	35DAG|CMD1L|DAGD|SG-delta|SGCDP|SGD	sarcoglycan delta	protein-coding
Hypomethylation	chr7	74155001	74155500	+	intron	-11994	NR_110044	101926943	Hs.654772	NR_110044	ENSG00000232729	LOC101926943	-	uncharacterized LOC101926943	ncRNA
Hypomethylation	chr12	111693501	111694000	+	intron	-48196	NR_106818	102465455		NR_106818	ENSG00000273700	MIR6760	hsa-mir-6760	microRNA 6760	ncRNA
Hypomethylation	chr9	134402001	134402500	+	intron	4412	NM_001135954	83549	Hs.9597	NM_031432	ENSG00000130717	UCK1	URK1	uridine-cytidine kinase 1	protein-coding
Hypermethylation	chr6	35288501	35289000	+	exon	-21585	NM_006238	5467	Hs.696032	NM_006238	ENSG00000112033	PPARD	FAAR|NR1C2|NUC1|NUCI|NUCII|PPARB	peroxisome proliferator activated receptor delta	protein-coding
Hypomethylation	chr5	179641001	179641500	+	Intergenic	-5120	NM_175062	255426	Hs.190559	NM_175062	ENSG00000146090	RASGEF1C	-	RasGEF domain family member 1C	protein-coding
Hypomethylation	chr11	134023501	134024000	+	intron	-2492	NR_145790	109623486		NR_145790		SNORD153	-	small nucleolar RNA, C/D box 153	snoRNA
Hypermethylation	chr5	76400001	76400500	+	intron	-17179	NR_138050	84327	Hs.584988	NM_032367	ENSG00000132846	ZBED3	-	zinc finger BED-type containing 3	protein-coding
Hypermethylation	chr17	57118001	57118500	+	intron	66075	NM_015294	4591	Hs.579079	NM_015294	ENSG00000108395	TRIM37	MUL|POB1|TEF3	tripartite motif containing 37	protein-coding
Hypomethylation	chr4	27092001	27092500	+	Intergenic	-126851	NR_125921	101929199	Hs.570815	NR_125921	ENSG00000249699	LINC02261	-	long intergenic non-protein coding RNA 2261	ncRNA
Hypomethylation	chr14	103767501	103768000	+	Intergenic	-15871	NR_135269	105378183	Hs.132624	NR_135269		LOC105378183	-	uncharacterized LOC105378183	ncRNA
Hypomethylation	chr9	69224001	69224500	+	intron	-22046	NM_001085476	653404	Hs.652377	NM_001085476	ENSG00000273514	FOXD4L6	-	forkhead box D4 like 6	protein-coding
Hypomethylation	chr1	44078001	44078500	+	intron	-37547	NM_014663	9682	Hs.155983	NM_014663	ENSG00000066135	KDM4A	JHDM3A|JMJD2|JMJD2A|TDRD14A	lysine demethylase 4A	protein-coding
Hypomethylation	chr1	55247501	55248000	+	intron	-17524	NM_152268	25973	Hs.380169	NM_152268	ENSG00000162396	PARS2	MT-PRORS|proRS	prolyl-tRNA synthetase 2, mitochondrial	protein-coding
Hypomethylation	chr11	69682501	69683000	+	Intergenic	-48558	NM_005247	2248	Hs.37092	NM_005247	ENSG00000186895	FGF3	HBGF-3|INT2	fibroblast growth factor 3	protein-coding
Hypomethylation	chr4	25888001	25888500	+	Intergenic	-23033	NM_001297594	23231	Hs.479384	NM_015187	ENSG00000091490	SEL1L3	Sel-1L3	SEL1L family member 3	protein-coding
Hypermethylation	chr16	21055501	21056000	+	intron	106378	NM_001347886	55567	Hs.526500	NM_017539	ENSG00000158486	DNAH3	DNAHC3-B|DNAHC3B|HDHC8|HEL-36|HSADHC3	dynein axonemal heavy chain 3	protein-coding
Hypermethylation	chr1	166213501	166214000	+	Intergenic	-77758	NM_001017961	149297	Hs.22930	NM_001017961	ENSG00000188859	FAM78B	-	family with sequence similarity 78 member B	protein-coding
Hypermethylation	chr7	69526501	69527000	+	intron	462845	NM_001127231	26053	Hs.21631	NM_015570	ENSG00000158321	AUTS2	FBRSL2|MRD26	AUTS2, activator of transcription and developmental regulator	protein-coding
Hypomethylation	chr15	26915001	26915500	+	intron	-40925	NM_001191321	2562	Hs.302352	NM_000814	ENSG00000166206	GABRB3	ECA5|EIEE43	gamma-aminobutyric acid type A receptor beta3 subunit	protein-coding
Hypomethylation	chr5	1422501	1423000	+	intron	22793	NM_001044	6531	Hs.406	NM_001044	ENSG00000142319	SLC6A3	DAT|DAT1|PKDYS	solute carrier family 6 member 3	protein-coding
Hypermethylation	chr15	37692001	37692500	+	Intergenic	-298750	NM_002399	4212	Hs.510989	NM_002399	ENSG00000134138	MEIS2	CPCMR|HsT18361|MRG1	Meis homeobox 2	protein-coding
Hypomethylation	chr12	130923001	130923500	+	intron	100817	NM_001190971	9271	Hs.405659	NM_004764	ENSG00000125207	PIWIL1	CT80.1|HIWI|MIWI|PIWI	piwi like RNA-mediated gene silencing 1	protein-coding
Hypomethylation	chr2	97531001	97531500	+	exon	4485	NM_017789	54910	Hs.516220	NM_017789	ENSG00000168758	SEMA4C	M-SEMA-F|SEMACL1|SEMAF|SEMAI	semaphorin 4C	protein-coding
Hypomethylation	chr19	10669001	10669500	+	intron	6452	NR_031603	100302226		NR_031603	ENSG00000221410	MIR1238	MIRN1238|hsa-mir-1238	microRNA 1238	ncRNA
Hypomethylation	chr17	679501	680000	+	intron	-5819	NM_018146	55178	Hs.182729	NM_018146	ENSG00000171861	MRM3	RMTL1|RNMTL1	mitochondrial rRNA methyltransferase 3	protein-coding
Hypomethylation	chr17	65026001	65026500	+	intron	-14402	NM_000727	786	Hs.147989	NM_000727	ENSG00000108878	CACNG1	CACNLG	calcium voltage-gated channel auxiliary subunit gamma 1	protein-coding
Hypomethylation	chr7	151496501	151497000	+	intron	-6998	NM_001354885	644090	Hs.647065	NM_001354885		LOC644090	-	uncharacterized LOC644090	protein-coding
Hypomethylation	chr16	1115001	1115500	+	non-coding	-7506	NM_001172560	6755	Hs.449840	NM_001053	ENSG00000162009	SSTR5	SS-5-R	somatostatin receptor 5	protein-coding
Hypomethylation	chr5	180070501	180071000	+	intron	5874	NM_182925	2324	Hs.646917	NM_002020	ENSG00000037280	FLT4	FLT-4|FLT41|LMPH1A|PCL|VEGFR-3|VEGFR3	fms related tyrosine kinase 4	protein-coding
Hypomethylation	chr17	42456001	42456500	+	intron	10719	NM_000419	3674	Hs.411312	NM_000419	ENSG00000005961	ITGA2B	BDPLT16|BDPLT2|CD41|CD41B|GP2B|GPIIb|GT|GTA|HPA3|PPP1R93	integrin subunit alpha 2b	protein-coding
Hypomethylation	chr7	6928501	6929000	+	Intergenic	-62824	NM_198097	221960	Hs.567779	NM_198097	ENSG00000146574	CCZ1B	C7orf28B|H_NH0577018.2	CCZ1 homolog B, vacuolar protein trafficking and biogenesis associated	protein-coding
Hypomethylation	chr11	134399501	134400000	+	Intergenic	93374	NR_033852	283177	Hs.504390	NR_033852		LOC283177	-	uncharacterized LOC283177	ncRNA
Hypomethylation	chr16	72090501	72091000	+	intron	2259	NM_005143	3240	Hs.513711	NM_005143	ENSG00000257017	HP	BP|HP2ALPHA2|HPA1S	haptoglobin	protein-coding
Hypomethylation	chr12	109702501	109703000	+	intron	44275	NM_213596	121643	Hs.528316	NM_213596	ENSG00000139445	FOXN4	-	forkhead box N4	protein-coding
Hypermethylation	chr13	82148001	82148500	+	Intergenic	-347132	NR_047494	100861546	Hs.539621	NR_047494	ENSG00000260094	LINC00564	-	long intergenic non-protein coding RNA 564	ncRNA
Hypomethylation	chr1	30170001	30170500	+	Intergenic	340209	NR_110790	101929406	Hs.639413	NR_110790	ENSG00000233399	LINC01648	-	long intergenic non-protein coding RNA 1648	ncRNA
Hypomethylation	chr18	20742501	20743000	+	intron	6961	NM_138375	91768	Hs.11108	NM_138375	ENSG00000134508	CABLES1	CABL1|CABLES|HsT2563|IK3-1	Cdk5 and Abl enzyme substrate 1	protein-coding
Hypomethylation	chr2	171834001	171834500	+	Intergenic	49214	NM_015530	26003	Hs.431317	NM_015530	ENSG00000115806	GORASP2	GOLPH6|GRASP55|GRS2|p59	golgi reassembly stacking protein 2	protein-coding
Hypomethylation	chr18	40321501	40322000	+	Intergenic	373907	NM_002930	6014	Hs.464985	NM_002930	ENSG00000152214	RIT2	RIBA|RIN|ROC2	Ras like without CAAX 2	protein-coding
Hypomethylation	chr4	93364001	93364500	+	intron	138700	NM_001286838	2895	Hs.162727	NM_001510	ENSG00000152208	GRID2	GluD2|SCAR18	glutamate ionotropic receptor delta type subunit 2	protein-coding
Hypomethylation	chr11	18281501	18282000	+	Intergenic	-6022	NM_000331	6288	Hs.632144	NM_000331	ENSG00000173432	SAA1	PIG4|SAA|SAA2|TP53I4	serum amyloid A1	protein-coding
Hypomethylation	chr19	42798501	42799000	+	intron	-7534	NM_199285	284338	Hs.585901	NM_199285	ENSG00000188368	PRR19	-	proline rich 19	protein-coding
Hypomethylation	chr14	65208001	65208500	+	exon	37124	NM_001308147	26030	Hs.509637	NM_015549	ENSG00000126822	PLEKHG3	ARHGEF43|KIAA0599	pleckstrin homology and RhoGEF domain containing G3	protein-coding
Hypomethylation	chr6	68594501	68595000	+	Intergenic	-170493	NR_125869	102723883	Hs.566528	NR_125869	ENSG00000223504	LOC102723883	-	uncharacterized LOC102723883	ncRNA
Hypomethylation	chr12	132939001	132939500	+	Intergenic	32814	NR_120467	101928416		NR_120467	ENSG00000255916	LOC101928416	-	uncharacterized LOC101928416	ncRNA
Hypomethylation	chrX	22336001	22336500	+	intron	45220	NM_152577	158506	Hs.132485	NM_152577	ENSG00000175809	CBLL2	CT138|HAKAIL|ZNF645	Cbl proto-oncogene like 2	protein-coding
Hypomethylation	chr17	18343501	18344000	+	non-coding	528	NR_073414	729252	Hs.585811	NR_073414		KRT16P1	KRT14P|KRT16P	keratin 16 pseudogene 1	pseudo
Hypermethylation	chr3	34698001	34698500	+	Intergenic	737265	NR_110817	101928135	Hs.550715	NR_110817		LOC101928135	-	uncharacterized LOC101928135	ncRNA
Hypermethylation	chr5	49435501	49436000	+	Intergenic	301484	NM_198449	133418	Hs.561411	NM_198449	ENSG00000170571	EMB	GP70	embigin	protein-coding
Hypomethylation	chr11	63781001	63781500	+	intron	27925	NM_017670	55611	Hs.473788	NM_017670	ENSG00000167770	OTUB1	HSPC263|OTB1|OTU1	OTU deubiquitinase, ubiquitin aldehyde binding 1	protein-coding
Hypermethylation	chr1	237185501	237186000	+	Intergenic	-18032	NM_001276687	645745	Hs.632513	NM_001039954	ENSG00000244020	MT1HL1	MT1P2	metallothionein 1H like 1	protein-coding
Hypomethylation	chr12	5730501	5731000	+	intron	127452	NM_002527	4908	Hs.99171	NM_002527	ENSG00000185652	NTF3	HDNF|NGF-2|NGF2|NT-3|NT3	neurotrophin 3	protein-coding
Hypomethylation	chr5	175442001	175442500	+	Intergenic	46808	NR_103794	100996385	Hs.382347	NR_103794	ENSG00000248469	LOC100996385	-	uncharacterized LOC100996385	ncRNA
Hypomethylation	chr1	155161001	155161500	+	intron	1456	NM_001204292	4582	Hs.89603	NM_002456	ENSG00000185499	MUC1	ADMCKD|ADMCKD1|CA 15-3|CD227|EMA|H23AG|KL-6|MAM6|MCD|MCKD|MCKD1|MUC-1|MUC-1/SEC|MUC-1/X|MUC1/ZD|PEM|PEMT|PUM	mucin 1, cell surface associated	protein-coding
Hypermethylation	chr2	90446001	90446500	+	Intergenic	1334366	NR_039635	100616399		NR_039635	ENSG00000265510	MIR4436A	mir-4436a	microRNA 4436a	ncRNA
Hypomethylation	chr7	153098501	153099000	+	intron	10569	NR_125776	103724390	Hs.614280	NR_125776	ENSG00000234722	LINC01287	TCONS_l2_00027522	long intergenic non-protein coding RNA 1287	ncRNA
Hypomethylation	chr1	2794001	2794500	+	Intergenic	-88020	NM_001242672	100287898	Hs.632363	NM_001242672	ENSG00000215912	TTC34	-	tetratricopeptide repeat domain 34	protein-coding
Hypomethylation	chr17	73501001	73501500	+	intron	4719	NM_001142643	57513	Hs.274408	NM_020753	ENSG00000177303	CASKIN2	ANKS5B	CASK interacting protein 2	protein-coding
Hypomethylation	chr6	178501	179000	+	Intergenic	26734	NR_126020	285766	Hs.657946	NR_126020	ENSG00000263667	LOC285766	-	uncharacterized LOC285766	ncRNA
Hypomethylation	chr17	15771001	15771500	+	Intergenic	-50194	NR_110839	101928567	Hs.569757	NR_110839	ENSG00000237057	LINC02087	-	long intergenic non-protein coding RNA 2087	ncRNA
Hypomethylation	chr19	47899001	47899500	+	Intergenic	23535	NM_001009813	56917	Hs.380923	NM_020160	ENSG00000105419	MEIS3	MRG2	Meis homeobox 3	protein-coding
Hypomethylation	chr15	56010501	56011000	+	intron	24567	NM_173814	283659	Hs.130957	NM_173814	ENSG00000166450	PRTG	IGDCC5	protogenin	protein-coding
Hypomethylation	chr19	8877501	8878000	+	Intergenic	36434	NM_001004699	284383	Hs.553675	NM_001004699	ENSG00000181733	OR2Z1	OR19-4|OR2Z2	olfactory receptor family 2 subfamily Z member 1	protein-coding
Hypermethylation	chr13	44546501	44547000	+	Intergenic	-49721	NR_026955	121838	Hs.201441	NR_026955		LINC00284	NCRNA00284	long intergenic non-protein coding RNA 284	ncRNA
Hypomethylation	chr9	127186001	127186500	+	Intergenic	-8498	NM_002799	5695	Hs.213470	NM_002799	ENSG00000136930	PSMB7	Z	proteasome subunit beta 7	protein-coding
Hypomethylation	chr11	71280501	71281000	+	Intergenic	4141	NM_001012710	387273	Hs.661887	NM_001012710	ENSG00000204572	KRTAP5-10	KRTAP5.10	keratin associated protein 5-10	protein-coding
Hypermethylation	chr10	42599501	42600000	+	Intergenic	263743	NR_024380	441666	Hs.255729	NR_024380	ENSG00000215146	LOC441666	-	zinc finger protein 91 pseudogene	pseudo
Hypomethylation	chr17	62077001	62077500	+	promoter-TSS	9	NR_126169	400612	Hs.591170	NR_126169	ENSG00000264954	PRR29-AS1	-	PRR29 antisense RNA 1	ncRNA
Hypomethylation	chr19	39214501	39215000	+	intron	20364	NM_144691	147968	Hs.731775	NM_144691	ENSG00000182472	CAPN12	-	calpain 12	protein-coding
Hypomethylation	chr19	56206501	56207000	+	3' UTR	18759	NM_001130071	29924	Hs.279953	NM_013333	ENSG00000063245	EPN1	-	epsin 1	protein-coding
Hypomethylation	chr6	84233501	84234000	+	exon	11556	NM_001170423	167681	Hs.98381	NM_153362	ENSG00000146250	PRSS35	C6orf158|dJ223E3.1	serine protease 35	protein-coding
Hypomethylation	chr15	82909001	82909500	+	intron	26304	NR_045529	390660	Hs.640255	NR_045529	ENSG00000274376	ADAMTS7P1	ADAMTS7P2	ADAMTS7 pseudogene 1	pseudo
Hypomethylation	chr13	52703501	52704000	+	promoter-TSS	-522	NM_199289	341676	Hs.672144	NM_199289	ENSG00000197168	NEK5	-	NIMA related kinase 5	protein-coding
Hypomethylation	chr7	20163001	20163500	+	intron	16799	NR_110114	101927668	Hs.715900	NR_110114		LOC101927668	-	uncharacterized LOC101927668	ncRNA
Hypomethylation	chr8	7739501	7740000	+	intron	1024	NM_018661	55894	Hs.283082	NM_018661	ENSG00000177243	DEFB103B	BD-3|DEFB-3|DEFB103|DEFB3|HBD-3|HBD3|HBP-3|HBP3	defensin beta 103B	protein-coding
Hypomethylation	chr11	6003501	6004000	+	Intergenic	4465	NM_001005173	338751	Hs.553703	NM_001005173	ENSG00000183313	OR52L1	OR11-50	olfactory receptor family 52 subfamily L member 1	protein-coding
Hypermethylation	chr3	158816001	158816500	+	intron	29209	NM_001197114	100505385	Hs.134665	NM_001197113	ENSG00000283154	IQCJ-SCHIP1	-	IQCJ-SCHIP1 readthrough	protein-coding
Hypomethylation	chr1	233822001	233822500	+	Intergenic	62352	NR_039625	100616390		NR_039625	ENSG00000265744	MIR4427	-	microRNA 4427	ncRNA
Hypomethylation	chr4	58165001	58165500	+	Intergenic	-126788	NR_125907	101928851	Hs.555072	NR_125907	ENSG00000248505	LINC02380	-	long intergenic non-protein coding RNA 2380	ncRNA
Hypomethylation	chr2	2669501	2670000	+	Intergenic	-334665	NM_001303052	23040	Hs.434418	NM_015025	ENSG00000186487	MYT1L	MRD39|NZF1|ZC2H2C2|ZC2HC4B|myT1-L	myelin transcription factor 1 like	protein-coding
Hypermethylation	chr4	25787001	25787500	+	intron	77403	NM_015187	23231	Hs.479384	NM_015187	ENSG00000091490	SEL1L3	Sel-1L3	SEL1L family member 3	protein-coding
Hypomethylation	chr16	9953001	9953500	+	intron	322674	NM_001134408	2903	Hs.411472	NM_000833	ENSG00000183454	GRIN2A	EPND|FESD|GluN2A|LKS|NMDAR2A|NR2A	glutamate ionotropic receptor NMDA type subunit 2A	protein-coding
Hypomethylation	chr19	15569001	15569500	+	intron	6142	NM_022904	64926	Hs.136979	NM_022904	ENSG00000105122	RASAL3	-	RAS protein activator like 3	protein-coding
Hypomethylation	chr10	122609501	122610000	+	promoter-TSS	-937	NM_018117	55717	Hs.144447	NM_018117	ENSG00000120008	WDR11	BRWD2|DR11|HH14|SRI1|WDR15	WD repeat domain 11	protein-coding
Hypermethylation	chr3	179077001	179077500	+	intron	11770	NM_033540	55669	Hs.478383	NM_017927	ENSG00000171109	MFN1	hfzo1|hfzo2	mitofusin 1	protein-coding
Hypermethylation	chr6	54780501	54781000	+	intron	69181	NM_001010872	222584	Hs.152423	NM_001010872	ENSG00000168143	FAM83B	C6orf143	family with sequence similarity 83 member B	protein-coding
Hypomethylation	chr1	161419001	161419500	+	Intergenic	-55955	NM_021642	2212	Hs.352642	NM_021642	ENSG00000143226	FCGR2A	CD32|CD32A|CDw32|FCG2|FCGR2|FCGR2A1|FcGR|IGFR2	Fc fragment of IgG receptor IIa	protein-coding
Hypomethylation	chr16	3644001	3644500	+	intron	-16845	NR_075083	197358	Hs.592091	NM_178844	ENSG00000167984	NLRC3	CLR16.2|NOD3	NLR family CARD domain containing 3	protein-coding
Hypermethylation	chr8	144343001	144343500	+	3' UTR	-6357	NM_138465	2738	Hs.400533	NM_138465	ENSG00000250571	GLI4	HKR4|ZNF928	GLI family zinc finger 4	protein-coding
Hypomethylation	chr16	85152501	85153000	+	Intergenic	-6636	NM_198491	339145	Hs.125713	NM_198491	ENSG00000153789	FAM92B	-	family with sequence similarity 92 member B	protein-coding
Hypomethylation	chr8	142652001	142652500	+	Intergenic	-134920	NM_207414	389690	Hs.689547	NM_207414	ENSG00000226807	MROH5	-	maestro heat like repeat family member 5	protein-coding
Hypermethylation	chr2	176349501	176350000	+	Intergenic	-303260	NM_001190329	518	Hs.429	NM_001689	ENSG00000154518	ATP5MC3	ATP5G3|P3	ATP synthase membrane subunit c locus 3	protein-coding
Hypermethylation	chr1	121352001	121352500	+	Intergenic	91340	NR_003955	647121	Hs.697682	NR_003955	ENSG00000231752	EMBP1	-	embigin pseudogene 1	pseudo
Hypomethylation	chr8	7138501	7139000	+	Intergenic	5130	NR_027000	349196	Hs.559040	NM_001025473		LINC00965	-	long intergenic non-protein coding RNA 965	ncRNA
Hypomethylation	chr6	81197001	81197500	+	Intergenic	380923	NR_134945	594	Hs.156414	NM_000056	ENSG00000083123	BCKDHB	BCKDE1B|BCKDH E1-beta|E1B	branched chain keto acid dehydrogenase E1 subunit beta	protein-coding
Hypomethylation	chr1	168806501	168807000	+	Intergenic	50571	NR_024160	79100	Hs.250624	NR_024160	ENSG00000225826	LINC00626	-	long intergenic non-protein coding RNA 626	ncRNA
Hypomethylation	chr19	30620001	30620500	+	Intergenic	187104	NR_045557	8725	Hs.466391	NM_003796	ENSG00000105176	URI1	C19orf2|NNX3|PPP1R19|RMP|URI	URI1, prefoldin like chaperone	protein-coding
Hypermethylation	chr4	5600001	5600500	+	intron	73367	NR_126517	10141	Hs.177972	NM_005750	ENSG00000082929	LINC01587	C4orf6|aC1	long intergenic non-protein coding RNA 1587	ncRNA
Hypomethylation	chr10	131327501	131328000	+	intron	62302	NM_002412	4255	Hs.501522	NM_002412	ENSG00000170430	MGMT	-	O-6-methylguanine-DNA methyltransferase	protein-coding
Hypermethylation	chr17	12353501	12354000	+	Intergenic	-99535	NR_034145	284034	Hs.376614	NR_034144	ENSG00000179136	LINC00670	-	long intergenic non-protein coding RNA 670	ncRNA
Hypomethylation	chr16	15447501	15448000	+	Intergenic	24401	NM_001351200	100288332	Hs.634612	NM_001277325	ENSG00000183793	NPIPA5	NPIP	nuclear pore complex interacting protein family member A5	protein-coding
Hypomethylation	chr1	3387501	3388000	+	intron	16603	NM_014448	27237	Hs.87435	NM_014448	ENSG00000130762	ARHGEF16	GEF16|NBR	Rho guanine nucleotide exchange factor 16	protein-coding
Hypomethylation	chr9	138618501	138619000	+	intron	24719	NM_001272003	57582	Hs.104950	NM_020822	ENSG00000107147	KCNT1	EIEE14|ENFL5|KCa4.1|SLACK|Slo2.2|bA100C15.2	potassium sodium-activated channel subfamily T member 1	protein-coding
Hypomethylation	chr5	84160001	84160500	+	Intergenic	-479565	NM_001278642	10085	Hs.482730	NM_005711	ENSG00000164176	EDIL3	DEL1	EGF like repeats and discoidin domains 3	protein-coding
Hypomethylation	chr1	17568001	17568500	+	intron	-7343	NM_016233	51702	Hs.149195	NM_016233	ENSG00000142619	PADI3	PAD3|PDI3|UHS1	peptidyl arginine deiminase 3	protein-coding
Hypomethylation	chr11	44129501	44130000	+	exon	12003	NM_000401	2132	Hs.368404	NM_000401	ENSG00000151348	EXT2	SOTV|SSMS	exostosin glycosyltransferase 2	protein-coding
Hypermethylation	chr1	148879501	148880000	+	intron	3710	NR_136328	101927429	Hs.568236	NR_136328		LOC101927429	-	lysine methyltransferase 2C pseudogene	pseudo
Hypomethylation	chr1	232259001	232259500	+	Intergenic	197670	NR_126441	104472714		NR_126441	ENSG00000226758	DISC1-IT1	-	DISC1 intronic transcript 1	ncRNA
Hypomethylation	chr16	70046001	70046500	+	intron	-17999	NR_036265	100422922		NR_036265	ENSG00000239118	MIR1972-2	-	microRNA 1972-2	ncRNA
Hypomethylation	chr5	5353001	5353500	+	Intergenic	-69536	NM_015325	23379	Hs.449296	NM_015325	ENSG00000164151	ICE1	KIAA0947	interactor of little elongation complex ELL subunit 1	protein-coding
Hypomethylation	chr11	61302001	61302500	+	intron	25978	NM_001145077	390205	Hs.441122	NM_001145077	ENSG00000204950	LRRC10B	-	leucine rich repeat containing 10B	protein-coding
Hypermethylation	chr16	84607001	84607500	+	intron	44452	NM_021149	23406	Hs.289092	NM_021149	ENSG00000103187	COTL1	CLP	coactosin like F-actin binding protein 1	protein-coding
Hypomethylation	chr14	101983001	101983500	+	Intergenic	43509	NR_152591	64150	Hs.525597	NR_002770	ENSG00000258498	DIO3OS	C14orf134|DIO3-AS1|DIO3-OS|NCRNA00041	DIO3 opposite strand upstream RNA	ncRNA
Hypomethylation	chr1	150484501	150485000	+	intron	-3483	NR_051960	100874054	Hs.576460	NR_051960	ENSG00000228126	FALEC	FAL1|LINC00568|ncRNA-a1	focally amplified long non-coding RNA in epithelial cancer	ncRNA
Hypomethylation	chrX	6190501	6191000	+	Intergenic	-43827	NM_001282145	57502	Hs.21107	NM_020742	ENSG00000146938	NLGN4X	ASPGX2|AUTSX2|HLNX|HNL4X|NLGN4	neuroligin 4, X-linked	protein-coding
Hypermethylation	chr1	103743001	103743500	+	Intergenic	-169198	NM_080629	1301	Hs.523446	NM_001854	ENSG00000060718	COL11A1	CO11A1|COLL6|STL2	collagen type XI alpha 1 chain	protein-coding
Hypomethylation	chr17	36195501	36196000	+	Intergenic	48613	NR_024178	284100	Hs.434159	NM_001129906	ENSG00000276715	YWHAEP7	-	tyrosine 3-monooxygenase/tryptophan 5-monooxygenase activation protein epsilon pseudogene 7	pseudo
Hypomethylation	chr16	19429001	19429500	+	5' UTR	232	NM_001261841	79838	Hs.115838	NM_024780	ENSG00000103534	TMC5	-	transmembrane channel like 5	protein-coding
Hypomethylation	chr1	7068001	7068500	+	intron	222866	NM_001349612	23261	Hs.397705	NM_015215	ENSG00000171735	CAMTA1	CANPMR	calmodulin binding transcription activator 1	protein-coding
Hypomethylation	chr19	6271001	6271500	+	intron	8709	NM_005934	4298	Hs.10095	NM_005934	ENSG00000130382	MLLT1	ENL|LTG19|YEATS1	MLLT1, super elongation complex subunit	protein-coding
Hypomethylation	chr2	233323501	233324000	+	exon	2928	NM_001631	248	Hs.37009	NM_001631	ENSG00000163295	ALPI	IAP	alkaline phosphatase, intestinal	protein-coding
Hypomethylation	chr2	109686501	109687000	+	Intergenic	-59247	NM_001099289	344558	Hs.171244	NM_001099289	ENSG00000172985	SH3RF3	POSH2|SH3MD4	SH3 domain containing ring finger 3	protein-coding
Hypomethylation	chr16	83965001	83965500	+	Intergenic	-21577	NM_182981	29948	Hs.128055	NM_013370	ENSG00000140961	OSGIN1	BDGI|OKL38	oxidative stress induced growth inhibitor 1	protein-coding
Hypomethylation	chr8	42329501	42330000	+	exon	29228	NM_001257180	6575	Hs.653173	NM_006749	ENSG00000168575	SLC20A2	GLVR-2|GLVR2|IBGC1|IBGC3|MLVAR|PIT-2|PIT2|RAM1|Ram-1	solute carrier family 20 member 2	protein-coding
Hypomethylation	chr16	88826001	88826500	+	intron	17075	NR_120387	339059	Hs.449817	NR_120387	ENSG00000182376	LOC339059	-	uncharacterized LOC339059	ncRNA
Hypomethylation	chr6	161111501	161112000	+	Intergenic	-11475	NM_000301	5340	Hs.143436	NM_000301	ENSG00000122194	PLG	-	plasminogen	protein-coding
Hypomethylation	chr16	54200501	54201000	+	Intergenic	104041	NR_126340	100996338	Hs.232014	NR_126340		LINC02169	-	long intergenic non-protein coding RNA 2169	ncRNA
Hypomethylation	chr2	81106501	81107000	+	Intergenic	566246	NM_001282599	1496	Hs.167368	NM_004389	ENSG00000066032	CTNNA2	CAP-R|CAPR|CT114|CTNR	catenin alpha 2	protein-coding
Hypomethylation	chr1	19379001	19379500	+	Intergenic	-96424	NM_001136265	126917	Hs.466625	NM_001136265	ENSG00000169991	IFFO2	-	intermediate filament family orphan 2	protein-coding
Hypermethylation	chr3	182826501	182827000	+	Intergenic	-9375	NM_020166	56922	Hs.47649	NM_020166	ENSG00000078070	MCCC1	MCC-B|MCCA	methylcrotonoyl-CoA carboxylase 1	protein-coding
Hypomethylation	chr10	47664001	47664500	+	intron	6017	NM_001354208	195977	Hs.538515	NM_001278688	ENSG00000274209	ANTXRL	-	anthrax toxin receptor like	protein-coding
Hypermethylation	chr3	9781001	9781500	+	exon	7816	NM_004634	7862	Hs.1004	NM_004634	ENSG00000156983	BRPF1	BR140|IDDDFP	bromodomain and PHD finger containing 1	protein-coding
Hypomethylation	chr5	1049001	1049500	+	Intergenic	13839	NR_039778	100616479		NR_039778	ENSG00000263834	MIR4635	-	microRNA 4635	ncRNA
Hypomethylation	chrX	228001	228500	+	exon	2637	NM_012227	8225	Hs.437145	NM_012227	ENSG00000178605	GTPBP6	PGPL	GTP binding protein 6 (putative)	protein-coding
Hypomethylation	chr2	134815501	134816000	+	Intergenic	-68946	NR_037450	100500878		NR_037450	ENSG00000263813	MIR3679	mir-3679	microRNA 3679	ncRNA
Hypomethylation	chr10	28153501	28154000	+	intron	117096	NM_001290021	55130	Hs.127530	NM_018076	ENSG00000169126	ARMC4	CILD23	armadillo repeat containing 4	protein-coding
Hypomethylation	chr10	16857001	16857500	+	intron	2203	NM_012425	6251	Hs.524161	NM_012425	ENSG00000148484	RSU1	RSP-1	Ras suppressor protein 1	protein-coding
Hypomethylation	chr2	26941001	26941500	+	intron	25669	NM_002246	3777	Hs.24040	NM_002246	ENSG00000171303	KCNK3	K2p3.1|OAT1|PPH4|TASK|TASK-1|TBAK1	potassium two pore domain channel subfamily K member 3	protein-coding
Hypomethylation	chr17	80809501	80810000	+	intron	-11819	NM_024702	79755	Hs.464391	NM_024702	ENSG00000141579	ZNF750	ZFP750	zinc finger protein 750	protein-coding
Hypomethylation	chr1	245270501	245271000	+	intron	-47537	NM_018012	55083	Hs.143134	NM_018012	ENSG00000162849	KIF26B	-	kinesin family member 26B	protein-coding
Hypomethylation	chr1	231972501	231973000	+	intron	-18487	NR_002227	27184	Hs.720568	NR_002227		DISC2	DISC1-AS1|DISC1OS|NCRNA00015	disrupted in schizophrenia 2 (non-protein coding)	ncRNA
Hypomethylation	chr17	72095001	72095500	+	Intergenic	-104545	NM_000999	6169	Hs.380953	NM_000999	ENSG00000172809	RPL38	L38	ribosomal protein L38	protein-coding
Hypomethylation	chr4	3617001	3617500	+	Intergenic	38654	NR_040045	285492	Hs.145563	NM_173661		LINC00955	-	long intergenic non-protein coding RNA 955	ncRNA
Hypomethylation	chr7	155989001	155989500	+	Intergenic	233924	NM_001291913	389602	Hs.583071	NM_001291913		LOC389602	-	uncharacterized LOC389602	protein-coding
Hypomethylation	chr4	66965501	66966000	+	Intergenic	-176792	NR_031673	100302177		NR_031673	ENSG00000221563	MIR1269A	MIR1269|MIRN1269|hsa-mir-1269|hsa-mir-1269a	microRNA 1269a	ncRNA
Hypermethylation	chr16	75723001	75723500	+	Intergenic	12107	NM_001351307	100033411		NM_001351307	ENSG00000282757	DUXB	-	double homeobox B	protein-coding
Hypomethylation	chr1	228404001	228404500	+	exon	-2885	NR_073154	574407	Hs.650039	NM_001025495	ENSG00000162913	OBSCN-AS1	C1orf145	OBSCN antisense RNA 1	ncRNA
Hypomethylation	chr2	91778001	91778500	+	Intergenic	69725	NR_027238	654342	Hs.469287	NR_027238		LOC654342	-	lymphocyte-specific protein 1 pseudogene	pseudo
Hypermethylation	chr6	41520001	41520500	+	intron	-3891	NR_126415	101060264	Hs.571099	NR_126415	ENSG00000234753	FOXP4-AS1	-	FOXP4 antisense RNA 1	ncRNA
Hypomethylation	chr1	30594001	30594500	+	Intergenic	-83791	NR_110790	101929406	Hs.639413	NR_110790	ENSG00000233399	LINC01648	-	long intergenic non-protein coding RNA 1648	ncRNA
Hypomethylation	chr1	55798001	55798500	+	Intergenic	106936	NR_039618	100616272		NR_039618	ENSG00000265822	MIR4422	mir-4422	microRNA 4422	ncRNA
Hypomethylation	chr14	96054001	96054500	+	Intergenic	14351	NR_146450	100506999	Hs.112858	NR_146449	ENSG00000258390	LINC02318	-	long intergenic non-protein coding RNA 2318	ncRNA
Hypomethylation	chr3	195741001	195741500	+	Intergenic	-24100	NR_003264	255812	Hs.566872	NR_003264	ENSG00000185485	SDHAP1	SDHAL1|SDHALP1	succinate dehydrogenase complex flavoprotein subunit A pseudogene 1	pseudo
Hypomethylation	chr10	131821001	131821500	+	Intergenic	-59159	NM_001005463	253738	Hs.591374	NM_001005463	ENSG00000108001	EBF3	COE3|EBF-3|HADDS|O/E-2|OE-2	early B cell factor 3	protein-coding
Hypermethylation	chr11	51582001	51582500	+	Intergenic	66968	NM_001004703	119749	Hs.553564	NM_001004703	ENSG00000185926	OR4C46	-	olfactory receptor family 4 subfamily C member 46	protein-coding
Hypomethylation	chr6	382001	382500	+	Intergenic	-9489	NR_046000	3662	Hs.401013	NM_002460	ENSG00000137265	IRF4	LSIRF|MUM1|NF-EM5|SHEP8	interferon regulatory factor 4	protein-coding
Hypermethylation	chr15	46661001	46661500	+	Intergenic	663857	NR_135680	105370802	Hs.447522	NR_135680	ENSG00000259200	LOC105370802	-	uncharacterized LOC105370802	ncRNA
Hypomethylation	chr8	52414001	52414500	+	intron	307755	NM_144651	137902	Hs.444882	NM_144651	ENSG00000147485	PXDNL	PMR1|PRM1|VPO2	peroxidasin like	protein-coding
Hypomethylation	chr8	143162001	143162500	+	Intergenic	-82593	NR_130468	100616374		NR_130468	ENSG00000265612	MIR4539	-	microRNA 4539	ncRNA
Hypomethylation	chr3	195497501	195498000	+	intron	41094	NM_001322468	4585	Hs.369646	NM_004532	ENSG00000145113	MUC4	ASGP|HSA276359|MUC-4	mucin 4, cell surface associated	protein-coding
Hypermethylation	chr11	95424001	95424500	+	Intergenic	98704	NM_144664	143684	Hs.288304	NM_144664	ENSG00000077458	FAM76B	-	family with sequence similarity 76 member B	protein-coding
Hypermethylation	chr17	34790501	34791000	+	intron	17310	NM_032258	84218	Hs.617010	NM_032258	ENSG00000275954	TBC1D3F	TBC1D3	TBC1 domain family member 3F	protein-coding
Hypomethylation	chr13	101532001	101532500	+	intron	64368	NR_047015	100874161	Hs.143791	NR_047015		LINC00411	-	long intergenic non-protein coding RNA 411	ncRNA
Hypomethylation	chr2	27606501	27607000	+	intron	-3139	NM_144631	130557	Hs.515872	NM_144631	ENSG00000163795	ZNF513	HMFT0656|RP58	zinc finger protein 513	protein-coding
Hypomethylation	chr6	213501	214000	+	Intergenic	-8266	NR_126020	285766	Hs.657946	NR_126020	ENSG00000263667	LOC285766	-	uncharacterized LOC285766	ncRNA
Hypomethylation	chr8	53467001	53467500	+	intron	10771	NM_207413	389658	Hs.527111	NM_207413	ENSG00000196711	ALKAL1	AUGA|AUGB|FAM150A|UNQ9433	ALK and LTK ligand 1	protein-coding
Hypomethylation	chr18	13262501	13263000	+	intron	-15354	NM_181481	753	Hs.697787	NM_004338	ENSG00000168675	LDLRAD4	C18orf1	low density lipoprotein receptor class A domain containing 4	protein-coding
Hypomethylation	chr2	97999001	97999500	+	Intergenic	49578	NR_103733	100506076	Hs.732616	NR_103732		LOC100506076	-	uncharacterized LOC100506076	ncRNA
Hypomethylation	chr1	11422501	11423000	+	Intergenic	89495	NM_001330350	29914	Hs.522933	NM_013319	ENSG00000120942	UBIAD1	SCCD|TERE1	UbiA prenyltransferase domain containing 1	protein-coding
Hypomethylation	chr2	29818501	29819000	+	intron	-120507	NR_136317	105374389	Hs.196534	NR_136317		LOC105374389	-	uncharacterized LOC105374389	ncRNA
Hypomethylation	chr4	3715001	3715500	+	Intergenic	-35668	NR_034136	100133461	Hs.554274	NR_034136	ENSG00000250632	LINC02171	-	long intergenic non-protein coding RNA 2171	ncRNA
Hypermethylation	chr7	139135501	139136000	+	Intergenic	-23478	NR_033999	100129148	Hs.744449	NR_033999		LOC100129148	-	uncharacterized LOC100129148	ncRNA
Hypomethylation	chr2	133489501	133490000	+	intron	-60598	NM_001077427	116372	Hs.432395	NM_144586	ENSG00000150551	LYPD1	LYPDC1|PHTS	LY6/PLAUR domain containing 1	protein-coding
[truncated: 6,400 more rows]
