# Supplementary material for: Genome-wide analysis of cell-Free DNA methylation profiling with MeDIP-seq identified potential biomarkers for colorectal cancer
Source: World J Surg Oncol. 2022 Jan 22;20:21. doi: 10.1186/s12957-022-02487-4 (PMC8783473; doi:10.1186/s12957-022-02487-4)
Supplement: Supplementary file 2 — Additional file 2: Supplementary Table 2. Promoter DMRs identified in cfDNA of colorectal cancer patient plasma. [file 12957_2022_2487_MOESM2_ESM.xlsx]

## Sheet: promoter.939.homer
Supplementary Table 2: Promoter DMRs identified in cfDNA of colorectal cancer patient plasma
State	Chr	Start	End	Strand	Nearest PromoterID	Entrez ID	Nearest Unigene	Nearest Refseq	Nearest Ensembl	Gene Name	Gene Alias	Gene Description	Gene Type
Hypermethylation	chr14	50052935	50055134	+	NM_001032	6235	Hs.156367	NM_001032	ENSG00000213741	RPS29	DBA13|S29|uS14	ribosomal protein S29	protein-coding
Hypermethylation	chr17	32906189	32908388	+	NM_001304438	124842	Hs.310482	NM_207313	ENSG00000181291	TMEM132E	DFNB99	transmembrane protein 132E	protein-coding
Hypermethylation	chr7	35351466	35353665	+	NR_038864	401324	Hs.377034	NR_038864		LOC401324	-	uncharacterized LOC401324	ncRNA
Hypermethylation	chr8	85093453	85095652	+	NM_001354325	138046	Hs.121663	NM_173848	ENSG00000184672	RALYL	HNRPCL3	RALY RNA binding protein like	protein-coding
Hypermethylation	chr17	32905768	32907967	+	NM_207454	400591	Hs.514090	NM_207454		C17orf102	-	chromosome 17 open reading frame 102	protein-coding
Hypermethylation	chr11	107459817	107462016	+	NM_018712	55531	Hs.495779	NM_018712	ENSG00000110675	ELMOD1	-	ELMO domain containing 1	protein-coding
Hypermethylation	chr8	49647671	49649870	+	NR_024605	79645	Hs.23245	NM_024593	ENSG00000034239	EFCAB1	-	EF-hand calcium binding domain 1	protein-coding
Hypermethylation	chr3	136580706	136582905	+	NM_001291999	4690	Hs.126889	NM_006153	ENSG00000158092	NCK1	NCK|NCKalpha|nck-1	NCK adaptor protein 1	protein-coding
Hypermethylation	chr8	85093586	85095785	+	NM_001354325	138046	Hs.121663	NM_173848	ENSG00000184672	RALYL	HNRPCL3	RALY RNA binding protein like	protein-coding
Hypermethylation	chr19	35771410	35773609	+	NM_021175	57817	Hs.8821	NM_021175	ENSG00000105697	HAMP	HEPC|HFE2B|LEAP1|PLTR	hepcidin antimicrobial peptide	protein-coding
Hypermethylation	chr8	70983363	70985562	+	NM_024504	63978	Hs.736037	NM_024504	ENSG00000147596	PRDM14	PFM11	PR/SET domain 14	protein-coding
Hypermethylation	chr11	107460471	107462670	+	NM_018712	55531	Hs.495779	NM_018712	ENSG00000110675	ELMOD1	-	ELMO domain containing 1	protein-coding
Hypermethylation	chr14	52116576	52118775	+	NR_037676	145438	Hs.645410	NR_037676	ENSG00000273888	FRMD6-AS1	C14orf82	FRMD6 antisense RNA 1	ncRNA
Hypermethylation	chr21	34142411	34144610	+	NR_027873	94104	Hs.644004	NM_013329	ENSG00000159086	PAXBP1	BM020|C21orf66|FSAP105|GCFC|GCFC1	PAX3 and PAX7 binding protein 1	protein-coding
Hypermethylation	chr7	128353396	128355595	+	NM_032599	84691	Hs.732440	NM_032599	ENSG00000135248	FAM71F1	FAM137A|NYD-SP18	family with sequence similarity 71 member F1	protein-coding
Hypermethylation	chr4	71198671	71200870	+	NM_033122	85438	Hs.120316	NM_033122	ENSG00000145309	CABS1	C4orf35|CLPH|NYD-SP26	calcium binding protein, spermatid associated 1	protein-coding
Hypomethylation	chr15	91641182	91643381	+	NM_001323031	9899	Hs.21754	NM_014848	ENSG00000185518	SV2B	HsT19680	synaptic vesicle glycoprotein 2B	protein-coding
Hypomethylation	chr6	35746831	35749030	+	NM_001348773	340204	Hs.131296	NM_001010886	ENSG00000204140	CLPSL1	C6orf127|ESP32|dJ510O8.6	colipase like 1	protein-coding
Hypomethylation	chrX	108778347	108780546	+	NM_018698	55916	Hs.25010	NM_018698	ENSG00000101888	NXT2	P15-2	nuclear transport factor 2 like export factor 2	protein-coding
Hypomethylation	chr6	41564461	41566660	+	NR_039784	100616178		NR_039784	ENSG00000266494	MIR4641	-	microRNA 4641	ncRNA
Hypomethylation	chr8	143823630	143825829	+	NM_020427	57152	Hs.103505	NM_020427	ENSG00000126233	SLURP1	ANUP|ARS|ArsB|LY6LS|MDM	secreted LY6/PLAUR domain containing 1	protein-coding
Hypomethylation	chrX	152989383	152991582	+	NM_000033	215	Hs.159546	NM_000033	ENSG00000101986	ABCD1	ABC42|ALD|ALDP|AMN	ATP binding cassette subfamily D member 1	protein-coding
Hypomethylation	chrX	84187157	84189356	+	NR_024062	100131816	Hs.460809	NM_178567	ENSG00000229547	UBE2DNL	-	ubiquitin conjugating enzyme E2 D N-terminal like (pseudogene)	pseudo
Hypomethylation	chr1	1274889	1277088	+	NR_106866	102466740		NR_106866	ENSG00000284372	MIR6808	hsa-mir-6808	microRNA 6808	ncRNA
Hypomethylation	chr3	50190848	50193047	+	NM_001318798	6405	Hs.32981	NM_004186	ENSG00000001617	SEMA3F	SEMA-IV|SEMA4|SEMAK	semaphorin 3F	protein-coding
Hypomethylation	chr17	4643024	4645223	+	NM_032265	84225	Hs.47223	NM_032265	ENSG00000141497	ZMYND15	SPGF14	zinc finger MYND-type containing 15	protein-coding
Hypomethylation	chr7	37886199	37888398	+	NM_016616	51314	Hs.723454	NM_016616	ENSG00000086288	NME8	CILD6|HEL-S-99|NM23-H8|SPTRX2|TXNDC3|sptrx-2	NME/NM23 family member 8	protein-coding
Hypomethylation	chr5	173173013	173175212	+	NR_108027	101928136	Hs.449267	NR_108027	ENSG00000253686	LINC01484	-	long intergenic non-protein coding RNA 1484	ncRNA
Hypomethylation	chr16	30205428	30207627	+	NR_037609	100526831	Hs.744871	NR_037609	ENSG00000260280	SLX1B-SULT1A4	-	SLX1B-SULT1A4 readthrough (NMD candidate)	ncRNA
Hypomethylation	chr15	74500196	74502395	+	NM_001142617	64220	Hs.24553	NM_022369	ENSG00000137868	STRA6	MCOPCB8|MCOPS9|PP14296	stimulated by retinoic acid 6	protein-coding
Hypomethylation	chr20	23618486	23620685	+	NM_001288614	1471	Hs.304682	NM_000099	ENSG00000101439	CST3	ARMD11|HEL-S-2	cystatin C	protein-coding
Hypomethylation	chr7	2564708	2566907	+	NR_039791	100616116		NR_039791	ENSG00000264357	MIR4648	-	microRNA 4648	ncRNA
Hypomethylation	chr11	558971	561170	+	NR_147608	692247	Hs.560022	NR_147607	ENSG00000254815	LOC692247	-	uncharacterized LOC692247	ncRNA
Hypomethylation	chr17	70636412	70638611	+	NR_033876	400619	Hs.447555	NR_033876	ENSG00000227036	LINC00511	LCAL5|onco-lncRNA-12	long intergenic non-protein coding RNA 511	ncRNA
Hypomethylation	chr16	58593636	58595835	+	NR_002980	677830	Hs.677515	NR_002980	ENSG00000281910	SNORA50A	ACA50|SNORA50|SNORA76A	small nucleolar RNA, H/ACA box 50A	snoRNA
Hypomethylation	chr14	96669135	96671334	+	NM_000623	624	Hs.654542	NM_000623	ENSG00000168398	BDKRB2	B2R|BK-2|BK2|BKR2|BRB2	bradykinin receptor B2	protein-coding
Hypomethylation	chr10	5564924	5567123	+	NM_005185	810	Hs.239600	NM_005185	ENSG00000178363	CALML3	CLP	calmodulin like 3	protein-coding
Hypomethylation	chr2	131973924	131976123	+	NM_001083538	445582	Hs.686146	NM_001004054	ENSG00000188219	POTEE	A26C1|A26C1A|CT104.2|POTE-2|POTE2|POTE2gamma	POTE ankyrin domain family member E	protein-coding
Hypomethylation	chr17	3375404	3377603	+	NM_001128085	443	Hs.171142	NM_000049	ENSG00000108381	ASPA	ACY2|ASP	aspartoacylase	protein-coding
Hypomethylation	chr5	111495182	111497381	+	NR_015370	114915	Hs.12082	NM_053000		EPB41L4A-AS1	C5orf26|NCRNA00219|TIGA1	EPB41L4A antisense RNA 1	ncRNA
Hypomethylation	chr19	55549433	55551632	+	NM_016363	51206	Hs.661752	NM_016363	ENSG00000088053	GP6	BDPLT11|GPIV|GPVI	glycoprotein VI platelet	protein-coding
Hypomethylation	chr9	34458369	34460568	+	NM_001281428	27019	Hs.112667	NM_012144	ENSG00000122735	DNAI1	CILD1|DIC1|ICS1|PCD	dynein axonemal intermediate chain 1	protein-coding
Hypomethylation	chr20	35491888	35494087	+	NM_080627	140710	Hs.460807	NM_080627	ENSG00000149639	SOGA1	C20orf117|KIAA0889|SOGA	suppressor of glucose, autophagy associated 1	protein-coding
Hypomethylation	chr20	23401957	23404156	+	NM_001283020	63908	Hs.269471	NM_022080	ENSG00000125814	NAPB	SNAP-BETA|SNAPB	NSF attachment protein beta	protein-coding
Hypomethylation	chr7	75368091	75370290	+	NM_001243198	3092	Hs.329266	NM_005338	ENSG00000127946	HIP1	HIP-I|ILWEQ|SHON|SHONbeta|SHONgamma	huntingtin interacting protein 1	protein-coding
Hypomethylation	chr17	7166313	7168512	+	NM_001185022	1366	Hs.513915	NM_001307	ENSG00000181885	CLDN7	CEPTRL2|CLDN-7|CPETRL2|Hs.84359|claudin-1	claudin 7	protein-coding
Hypomethylation	chr19	39443128	39445327	+	NM_148169	115290	Hs.531770	NM_024907	ENSG00000269190	FBXO17	FBG4|FBX26|FBXO26|Fbx17	F-box protein 17	protein-coding
Hypomethylation	chr19	12861407	12863606	+	NM_017682	54831	Hs.435611	NM_017682	ENSG00000039987	BEST2	VMD2L1	bestrophin 2	protein-coding
Hypomethylation	chr19	52194039	52196238	+	NR_029843	407056		NR_029843	ENSG00000207550	MIR99B	MIRN99B|mir-99b	microRNA 99b	ncRNA
Hypomethylation	chr11	1036507	1038706	+	NM_005961	4588	Hs.528432	NM_005961	ENSG00000184956	MUC6	MUC-6	mucin 6, oligomeric mucus/gel-forming	protein-coding
Hypomethylation	chr2	197791255	197793454	+	NM_001321099	80055	Hs.229988	NM_024989	ENSG00000197121	PGAP1	Bst1|ISPD3024|MRT42|SPG67	post-GPI attachment to proteins 1	protein-coding
Hypomethylation	chr17	73081822	73084021	+	NM_001271765	9121	Hs.592095	NM_004695	ENSG00000170190	SLC16A5	MCT5|MCT6	solute carrier family 16 member 5	protein-coding
Hypomethylation	chr16	325744	327943	+	NM_003834	8786	Hs.65756	NM_003834	ENSG00000076344	RGS11	RS11	regulator of G protein signaling 11	protein-coding
Hypomethylation	chr2	240982200	240984399	+	NM_173351	150681	Hs.626616	NM_173351	ENSG00000178586	OR6B3	OR6B3P|OR6B3Q	olfactory receptor family 6 subfamily B member 3	protein-coding
Hypomethylation	chrY	1349571	1351770	+	NM_001161530	1438	Hs.520937	NM_006140	ENSG00000198223	CSF2RA	CD116|CDw116|CSF2R|CSF2RAX|CSF2RAY|CSF2RX|CSF2RY|GM-CSF-R-alpha|GMCSFR|GMR|SMDP4|alphaGMR	colony stimulating factor 2 receptor alpha subunit	protein-coding
Hypomethylation	chr10	75490073	75492272	+	NR_048575	2749	Hs.680699	NR_048575	ENSG00000250959	GLUD1P3	C10orf102|GLUDP3	glutamate dehydrogenase 1 pseudogene 3	pseudo
Hypomethylation	chr11	1889482	1891681	+	NM_001013253	4046	Hs.56729	NM_002339	ENSG00000130592	LSP1	WP34|pp52	lymphocyte-specific protein 1	protein-coding
Hypomethylation	chr15	23086644	23088843	+	NM_001142275	123606	Hs.511797	NM_144599	ENSG00000170113	NIPA1	FSP3|SLC57A1|SPG6	NIPA magnesium transporter 1	protein-coding
Hypomethylation	chr4	6693566	6695765	+	NM_005980	6286	Hs.2962	NM_005980	ENSG00000163993	S100P	MIG9	S100 calcium binding protein P	protein-coding
Hypomethylation	chr2	27299435	27301634	+	NM_007046	11117	Hs.63348	NM_007046	ENSG00000138080	EMILIN1	EMI|EMILIN|gp115	elastin microfibril interfacer 1	protein-coding
Hypomethylation	chr15	79383016	79385215	+	NM_001145648	5923	Hs.459035	NM_002891	ENSG00000058335	RASGRF1	CDC25|CDC25L|GNRP|GRF1|GRF55|H-GRF55|PP13187|ras-GRF1	Ras protein specific guanine nucleotide releasing factor 1	protein-coding
Hypomethylation	chr17	44370497	44372696	+	NM_014834	9884	Hs.579108	NM_014834	ENSG00000176681	LRRC37A	LRRC37	leucine rich repeat containing 37A	protein-coding
Hypomethylation	chr2	216878147	216880346	+	NM_018000	55686	Hs.620391	NM_018000	ENSG00000118242	MREG	DSU|WDT2	melanoregulin	protein-coding
Hypomethylation	chr11	65414663	65416862	+	NR_039709	100616284		NR_039709	ENSG00000265874	MIR4489	mir-4489	microRNA 4489	ncRNA
Hypomethylation	chrX	1510840	1513039	+	NM_001636	293	Hs.350927	NM_001636	ENSG00000169100	SLC25A6	AAC3|ANT|ANT 2|ANT 3|ANT3|ANT3Y	solute carrier family 25 member 6	protein-coding
Hypomethylation	chr19	55154760	55156959	+	NR_107028	102466251		NR_107028	ENSG00000277636	MIR8061	hsa-mir-8061	microRNA 8061	ncRNA
Hypomethylation	chr17	7990822	7993021	+	NR_036201	100422983		NR_036201	ENSG00000264005	MIR4314	-	microRNA 4314	ncRNA
Hypomethylation	chrX	140672661	140674860	+	NM_145662	728712	Hs.334464	NM_145662	ENSG00000203926	SPANXA2	CT11.1|SPANX|SPANX-A|SPANXA	SPANX family member A2	protein-coding
Hypomethylation	chr19	45663209	45665408	+	NM_198478	284353	Hs.299256	NM_198478		NKPD1	-	NTPase KAP family P-loop domain containing 1	protein-coding
Hypomethylation	chr19	10697792	10699991	+	NM_001300887	10053	Hs.18894	NM_005498	ENSG00000129354	AP1M2	AP1-mu2|HSMU1B|MU-1B|MU1B|mu2	adaptor related protein complex 1 subunit mu 2	protein-coding
Hypomethylation	chr2	74644645	74646844	+	NM_001145054	388963	Hs.445377	NM_001145054	ENSG00000284308	C2orf81	hCG40743	chromosome 2 open reading frame 81	protein-coding
Hypomethylation	chr19	42385267	42387466	+	NM_004706	9138	Hs.631550	NM_004706	ENSG00000076928	ARHGEF1	GEF1|LBCL2|LSC|P115-RHOGEF|SUB1.5	Rho guanine nucleotide exchange factor 1	protein-coding
Hypomethylation	chr19	42348309	42350508	+	NM_001040283	63946	Hs.350507	NM_033052	ENSG00000142025	DMRTC2	-	DMRT like family C2	protein-coding
Hypomethylation	chr16	16421162	16423361	+	NR_106828	102465461		NR_106828	ENSG00000278265	MIR6770-1	hsa-mir-6770-1	microRNA 6770-1	ncRNA
Hypomethylation	chr12	4428359	4430558	+	NM_020375	57103	Hs.504545	NM_020375	ENSG00000078237	TIGAR	C12orf5|FR2BP	TP53 induced glycolysis regulatory phosphatase	protein-coding
Hypomethylation	chr12	133285393	133287592	+	NM_001170544	192111	Hs.102558	NM_138575	ENSG00000247077	PGAM5	BXLBV68	PGAM family member 5, mitochondrial serine/threonine protein phosphatase	protein-coding
Hypomethylation	chr1	150243183	150245382	+	NM_001301040	79630	Hs.91283	NM_024579	ENSG00000118292	C1orf54	-	chromosome 1 open reading frame 54	protein-coding
Hypomethylation	chr7	39661152	39663351	+	NM_005402	5898	Hs.6906	NM_005402	ENSG00000006451	RALA	RAL	RAS like proto-oncogene A	protein-coding
Hypomethylation	chr10	92912638	92914837	+	NR_002779	119369	Hs.441287	NR_002779		NUDT9P1	C10orf98|bA56M3.1	nudix hydrolase 9 pseudogene 1	pseudo
Hypomethylation	chr17	72361645	72363844	+	NM_001331077	350383	Hs.574368	NM_181790	ENSG00000257008	GPR142	GPRg1b|PGR2	G protein-coupled receptor 142	protein-coding
Hypomethylation	chr16	33203585	33205784	+	NM_001099687	729355	Hs.592038	NM_001099687	ENSG00000261509	TP53TG3B	TP53TG3E|TP53TG3F	TP53 target 3B	protein-coding
Hypomethylation	chr11	62184507	62186706	+	NM_003357	7356	Hs.523732	NM_003357	ENSG00000149021	SCGB1A1	CC10|CC16|CCPBP|CCSP|UGB|UP-1|UP1	secretoglobin family 1A member 1	protein-coding
Hypomethylation	chr1	160145201	160147400	+	NM_001001734	480	Hs.662219	NM_144699	ENSG00000132681	ATP1A4	ATP1A1|ATP1AL2	ATPase Na+/K+ transporting subunit alpha 4	protein-coding
Hypomethylation	chr22	36682754	36684953	+	NR_106877	102465491		NR_106877	ENSG00000278420	MIR6819	hsa-mir-6819	microRNA 6819	ncRNA
Hypomethylation	chrX	150864779	150866978	+	NR_033262	79057	Hs.209253	NM_024082	ENSG00000130032	PRRG3	PRGP3|TMG3	proline rich and Gla domain 3	protein-coding
Hypomethylation	chr1	152728506	152730705	+	NM_001025231	448834	Hs.149386	NM_001025231	ENSG00000203786	KPRP	C1orf45	keratinocyte proline rich protein	protein-coding
Hypomethylation	chr22	51016897	51019096	+	NM_001145134	1375	Hs.439777	NM_004377	ENSG00000205560	CPT1B	CPT1-M|CPT1M|CPTI|CPTI-M|M-CPT1|MCCPT1|MCPT1	carnitine palmitoyltransferase 1B	protein-coding
Hypomethylation	chrX	150730007	150732206	+	NM_173493	139135	Hs.160594	NM_173493	ENSG00000166049	PASD1	CT63|CT64|OXTES1	PAS domain containing repressor 1	protein-coding
Hypomethylation	chr8	59321823	59324022	+	NM_001330535	137886	Hs.155572	NM_001077619	ENSG00000215114	UBXN2B	p37	UBX domain protein 2B	protein-coding
Hypomethylation	chr10	134777038	134779237	+	NR_120627	101927590	Hs.448598	NR_120626	ENSG00000232903	LINC01166	-	long intergenic non-protein coding RNA 1166	ncRNA
Hypomethylation	chr14	101516783	101518982	+	NR_030162	619555		NR_030162	ENSG00000207742	MIR487A	MIRN487|MIRN487A|hsa-mir-487|mir-487a	microRNA 487a	ncRNA
Hypomethylation	chrX	151084760	151086959	+	NM_001011549	4103	Hs.37107	NM_002362	ENSG00000147381	MAGEA4	CT1.4|MAGE-41|MAGE-X2|MAGE4|MAGE4A|MAGE4B	MAGE family member A4	protein-coding
Hypomethylation	chr6	30128983	30131182	+	NM_033229	89870	Hs.591789	NM_033229	ENSG00000204610	TRIM15	RNF93|ZNF178|ZNFB7	tripartite motif containing 15	protein-coding
Hypomethylation	chr13	46961436	46963635	+	NM_001286762	80183	Hs.98117	NM_025113	ENSG00000102445	RUBCNL	C13orf18|KIAA0226L|PACER	RUN and cysteine rich domain containing beclin 1 interacting protein like	protein-coding
Hypomethylation	chrX	100331836	100334035	+	NM_021637	59353	Hs.45140	NM_021637	ENSG00000126950	TMEM35A	TMEM35	transmembrane protein 35A	protein-coding
Hypomethylation	chr12	6484191	6486390	+	NM_001038	6337	Hs.591047	NM_001038	ENSG00000111319	SCNN1A	BESC2|ENaCa|ENaCalpha|SCNEA|SCNN1	sodium channel epithelial 1 alpha subunit	protein-coding
Hypomethylation	chr17	49242083	49244282	+	NM_001018137	4831	Hs.463456	NM_002512	ENSG00000243678	NME2	NDKB|NDPK-B|NDPKB|NM23-H2|NM23B|PUF	NME/NM23 nucleoside diphosphate kinase 2	protein-coding
Hypomethylation	chr17	17716660	17718859	+	NR_030361	693120		NR_030361	ENSG00000207839	MIR33B	MIRN33B|hsa-mir-33b|mir-33b	microRNA 33b	ncRNA
Hypomethylation	chr20	34241632	34243831	+	NM_003915	8904	Hs.246413	NM_003915	ENSG00000214078	CPNE1	COPN1|CPN1	copine 1	protein-coding
Hypomethylation	chr7	150652718	150654917	+	NM_001204798	3757	Hs.647099	NM_000238	ENSG00000055118	KCNH2	ERG-1|ERG1|H-ERG|HERG|HERG1|Kv11.1|LQT2|SQT1	potassium voltage-gated channel subfamily H member 2	protein-coding
Hypomethylation	chrY	16166098	16168297	+	NM_004679	9084	Hs.632284	NM_004679	ENSG00000129864	VCY	BPY1|VCY1|VCY1A	variable charge, Y-linked	protein-coding
Hypomethylation	chr19	57740428	57742627	+	NM_003160	6795	Hs.98338	NM_003160	ENSG00000105146	AURKC	AIE2|AIK3|ARK3|AurC|HEL-S-90|SPGF5|STK13|aurora-C	aurora kinase C	protein-coding
Hypomethylation	chr16	57651910	57654109	+	NM_001290143	9289	Hs.513633	NM_005682	ENSG00000205336	ADGRG1	BFPP|BPPR|GPR56|TM7LN4|TM7XN1	adhesion G protein-coupled receptor G1	protein-coding
Hypomethylation	chr16	12010320	12012519	+	NM_001130007	2935	Hs.528780	NM_002094	ENSG00000103342	GSPT1	551G9.2|ETF3A|GST1|eRF3a	G1 to S phase transition 1	protein-coding
Hypomethylation	chr12	53574231	53576430	+	NM_001244705	51380	Hs.279815	NM_015989	ENSG00000139631	CSAD	CSD|PCAP	cysteine sulfinic acid decarboxylase	protein-coding
Hypomethylation	chr9	89699941	89702140	+	NR_036691	494127	Hs.626316	NR_036691		LOC494127	-	NFYC pseudogene	pseudo
Hypomethylation	chr17	80707940	80710139	+	NM_005993	6904	Hs.464391	NM_005993	ENSG00000141556	TBCD	PEBAT|SSD-1|tfcD	tubulin folding cofactor D	protein-coding
Hypomethylation	chr5	68854074	68856273	+	NM_001354437	730394	Hs.422901	NM_001042490		GTF2H2C_2	GTF2H2D	GTF2H2 family member C, copy 2	protein-coding
Hypomethylation	chr19	51891011	51893210	+	NM_001161748	3982	Hs.162754	NM_030657	ENSG00000105370	LIM2	CTRCT19|MP17|MP19	lens intrinsic membrane protein 2	protein-coding
Hypomethylation	chr18	40695458	40697657	+	NM_001272077	6014	Hs.464985	NM_002930	ENSG00000152214	RIT2	RIBA|RIN|ROC2	Ras like without CAAX 2	protein-coding
Hypomethylation	chr12	54150619	54152818	+	NR_104332	102216268	Hs.742074	NR_104332	ENSG00000260492	CISTR	CISTR-ACT|CISTRACT|re52431	chondrogenesis-associated transcript	ncRNA
Hypomethylation	chr6	36642237	36644436	+	NR_109836	101154753	Hs.741557	NR_109836	ENSG00000281450	PANDAR	PANDA	promoter of CDKN1A antisense DNA damage activated RNA	ncRNA
Hypomethylation	chrY	16098193	16100392	+	NM_004679	9084	Hs.632284	NM_004679	ENSG00000129864	VCY	BPY1|VCY1|VCY1A	variable charge, Y-linked	protein-coding
Hypomethylation	chr13	114631765	114633964	+	NR_047495	100861555	Hs.353773	NR_047495	ENSG00000260910	LINC00565	-	long intergenic non-protein coding RNA 565	ncRNA
Hypomethylation	chr20	62601024	62603223	+	NM_020713	57473	Hs.740578	NM_020713	ENSG00000196700	ZNF512B	GM632	zinc finger protein 512B	protein-coding
Hypomethylation	chr3	195538645	195540844	+	NM_018406	4585	Hs.369646	NM_004532	ENSG00000145113	MUC4	ASGP|HSA276359|MUC-4	mucin 4, cell surface associated	protein-coding
Hypomethylation	chr1	64667490	64669689	+	NM_152489	148581	Hs.388746	NM_152489	ENSG00000177414	UBE2U	-	ubiquitin conjugating enzyme E2 U	protein-coding
Hypomethylation	chr7	150757634	150759833	+	NM_001199693	6522	Hs.647069	NM_003040	ENSG00000164889	SLC4A2	AE2|BND3L|EPB3L1|HKB3|NBND3	solute carrier family 4 member 2	protein-coding
Hypomethylation	chr2	220158723	220160922	+	NR_029688	406944		NR_029688	ENSG00000207647	MIR153-1	MIRN153-1|mir-153-1	microRNA 153-1	ncRNA
Hypomethylation	chr2	48539795	48541994	+	NM_002158	3344	Hs.468478	NM_002158	ENSG00000170802	FOXN2	HTLF	forkhead box N2	protein-coding
Hypomethylation	chr11	3253417	3255616	+	NM_001039165	116534	Hs.745512	NM_001039165	ENSG00000184350	MRGPRE	GPR167|MGRF|MRGE	MAS related GPR family member E	protein-coding
Hypomethylation	chr1	214159844	214162043	+	NM_001270616	5629	Hs.741808	NM_002763	ENSG00000117707	PROX1	-	prospero homeobox 1	protein-coding
Hypomethylation	chr8	30585287	30587486	+	NM_001195102	2936	Hs.271510	NM_000637	ENSG00000104687	GSR	GR|HEL-75|HEL-S-122m	glutathione-disulfide reductase	protein-coding
Hypomethylation	chr17	26798664	26800863	+	NM_001145975	9058	Hs.102307	NM_003984	ENSG00000007216	SLC13A2	NADC1|NaCT|NaDC-1|SDCT1	solute carrier family 13 member 2	protein-coding
Hypomethylation	chr19	1284153	1286352	+	NM_001405	1943	Hs.741510	NM_001405	ENSG00000099617	EFNA2	ELF-1|EPLG6|HEK7-L|LERK-6|LERK6	ephrin A2	protein-coding
Hypomethylation	chr1	1231351	1233550	+	NR_106784	102465434		NR_106784	ENSG00000278073	MIR6726	hsa-mir-6726	microRNA 6726	ncRNA
Hypomethylation	chr7	149568057	149570256	+	NM_145230	155066	Hs.556998	NM_145230	ENSG00000171130	ATP6V0E2	ATP6V0E2L|C7orf32	ATPase H+ transporting V0 subunit e2	protein-coding
Hypomethylation	chr19	49222777	49224976	+	NM_001130915	284358	Hs.191815	NM_182574	ENSG00000176909	MAMSTR	MASTR	MEF2 activating motif and SAP domain containing transcriptional regulator	protein-coding
Hypomethylation	chr15	40543379	40545578	+	NM_001039905	644809	Hs.631718	NM_001039905		C15orf56	-	chromosome 15 open reading frame 56	protein-coding
Hypomethylation	chr2	233877752	233879951	+	NM_019850	25791	Hs.97316	NM_019850	ENSG00000066248	NGEF	ARHGEF27|EPHEXIN	neuronal guanine nucleotide exchange factor	protein-coding
Hypomethylation	chr4	186732059	186734258	+	NM_003603	8470	Hs.481342	NM_003603	ENSG00000154556	SORBS2	ARGBP2|PRO0618	sorbin and SH3 domain containing 2	protein-coding
Hypomethylation	chr16	76341735	76343934	+	NM_138994	85445	Hs.461389	NM_033401	ENSG00000152910	CNTNAP4	CASPR4	contactin associated protein like 4	protein-coding
Hypomethylation	chr6	31512628	31514827	+	NM_138282	534	Hs.249227	NM_130463	ENSG00000213760	ATP6V1G2	ATP6G|ATP6G2|NG38|VMA10	ATPase H+ transporting V1 subunit G2	protein-coding
Hypomethylation	chr9	139641223	139643422	+	NM_198946	158062	Hs.522504	NM_198946	ENSG00000267206	LCN6	LCN5|UNQ643|hLcn5	lipocalin 6	protein-coding
Hypomethylation	chr20	33999746	34001945	+	NM_018244	55245	Hs.726290	NM_018244	ENSG00000101019	UQCC1	BFZB|C20orf44|CBP3|UQCC	ubiquinol-cytochrome c reductase complex assembly factor 1	protein-coding
Hypomethylation	chr9	126129058	126131257	+	NR_104603	286204	Hs.568340	NM_173689	ENSG00000148204	CRB2	FSGS9|VMCKD	crumbs 2, cell polarity complex component	protein-coding
Hypomethylation	chr16	5666052	5668251	+	NR_110902	101926950	Hs.613285	NR_110902	ENSG00000260338	LINC01570	-	long intergenic non-protein coding RNA 1570	ncRNA
Hypomethylation	chr15	43594254	43596453	+	NM_052955	116179	Hs.164661	NM_052955	ENSG00000159495	TGM7	TGMZ	transglutaminase 7	protein-coding
Hypomethylation	chr12	53438810	53441009	+	NM_198316	23371	Hs.6147	NM_015319	ENSG00000111077	TNS2	C1-TEN|C1TEN|TENC1	tensin 2	protein-coding
Hypomethylation	chr19	48772654	48774853	+	NM_153608	163071	Hs.511883	NM_153608	ENSG00000178150	ZNF114	-	zinc finger protein 114	protein-coding
Hypomethylation	chr20	57089750	57091949	+	NR_034147	149773	Hs.685214	NR_034147	ENSG00000231290	APCDD1L-DT	APCDD1L-AS1	APCDD1L divergent transcript	ncRNA
Hypomethylation	chr14	75388946	75391145	+	NM_031464	83694	Hs.414481	NM_031464	ENSG00000198208	RPS6KL1	RSKL2	ribosomal protein S6 kinase like 1	protein-coding
Hypomethylation	chr19	47137740	47139939	+	NM_033258	94235	Hs.283961	NM_033258	ENSG00000167414	GNG8	-	G protein subunit gamma 8	protein-coding
Hypomethylation	chr11	615529	617728	+	NM_001572	3665	Hs.166120	NM_001572	ENSG00000185507	IRF7	IMD39|IRF-7H|IRF7A|IRF7B|IRF7C|IRF7H	interferon regulatory factor 7	protein-coding
Hypomethylation	chr22	51016695	51018894	+	NM_001145134	1375	Hs.439777	NM_004377	ENSG00000205560	CPT1B	CPT1-M|CPT1M|CPTI|CPTI-M|M-CPT1|MCCPT1|MCPT1	carnitine palmitoyltransferase 1B	protein-coding
Hypomethylation	chr22	38506477	38508676	+	NM_025045	80115	Hs.474822	NM_025045	ENSG00000128298	BAIAP2L2	-	BAI1 associated protein 2 like 2	protein-coding
Hypomethylation	chr11	66788816	66791015	+	NM_001318773	91683	Hs.287636	NM_177963	ENSG00000173227	SYT12	SYT11|sytXII	synaptotagmin 12	protein-coding
Hypomethylation	chrY	16166102	16168301	+	NM_004679	9084	Hs.632284	NM_004679	ENSG00000129864	VCY	BPY1|VCY1|VCY1A	variable charge, Y-linked	protein-coding
Hypomethylation	chr3	184095797	184097996	+	NM_001290022	7066	Hs.1166	NM_000460	ENSG00000090534	THPO	MGDF|MKCSF|ML|MPLLG|THCYT1|TPO	thrombopoietin	protein-coding
Hypomethylation	chr15	44082040	44084239	+	NM_001018108	10169	Hs.424126	NM_005770	ENSG00000140264	SERF2	4F5REL|FAM2C|H4F5REL|HsT17089	small EDRK-rich factor 2	protein-coding
Hypomethylation	chr16	1357628	1359827	+	NM_194261	7329	Hs.302903	NM_003345	ENSG00000103275	UBE2I	C358B7.1|P18|UBC9	ubiquitin conjugating enzyme E2 I	protein-coding
Hypomethylation	chr19	58009309	58011508	+	NM_001304335	374928	Hs.579576	NM_198542	ENSG00000152439	ZNF773	ZNF419B	zinc finger protein 773	protein-coding
Hypomethylation	chr14	94423568	94425767	+	NM_016150	51676	Hs.510327	NM_016150	ENSG00000100628	ASB2	ASB-2	ankyrin repeat and SOCS box containing 2	protein-coding
Hypomethylation	chr2	131672224	131674423	+	NM_015320	50649	Hs.469935	NM_015320	ENSG00000136002	ARHGEF4	ASEF|ASEF1|GEF4|STM6	Rho guanine nucleotide exchange factor 4	protein-coding
Hypomethylation	chr2	242809886	242812085	+	NM_173821	285093	Hs.376307	NM_173821	ENSG00000188011	RTP5	C2orf85|CXXC11|Z3CXXC5	receptor transporter protein 5 (putative)	protein-coding
Hypomethylation	chr3	44281378	44283577	+	NM_001145030	375337	Hs.132125	NM_001145030	ENSG00000173769	TOPAZ1	C3orf77	testis and ovary specific PAZ domain containing 1	protein-coding
Hypomethylation	chr6	12288529	12290728	+	NM_001955	1906	Hs.511899	NM_001955	ENSG00000078401	EDN1	ARCND3|ET1|HDLCQ7|PPET1|QME	endothelin 1	protein-coding
Hypomethylation	chr1	155098349	155100548	+	NM_182685	1942	Hs.516664	NM_004428	ENSG00000169242	EFNA1	B61|ECKLG|EFL1|EPLG1|LERK-1|LERK1|TNFAIP4	ephrin A1	protein-coding
Hypomethylation	chr19	17932184	17934383	+	NM_001265587	3640	Hs.37062	NM_005543	ENSG00000248099	INSL3	RLF|RLNL|ley-I-L	insulin like 3	protein-coding
Hypomethylation	chr9	119264562	119266761	+	NR_033973	100128505	Hs.675821	NR_033973	ENSG00000229105	ASTN2-AS1	-	ASTN2 antisense RNA 1	ncRNA
Hypomethylation	chr14	93811537	93813736	+	NM_182971	341947	Hs.666459	NM_182971	ENSG00000187581	COX8C	COX8-3	cytochrome c oxidase subunit 8C	protein-coding
Hypomethylation	chr17	46682135	46684334	+	NM_018952	3216	Hs.98428	NM_018952	ENSG00000108511	HOXB6	HOX2|HOX2B|HU-2|Hox-2.2	homeobox B6	protein-coding
Hypomethylation	chr5	16614035	16616234	+	NR_109946	101929524	Hs.734029	NR_109946	ENSG00000246214	LOC101929524	-	uncharacterized LOC101929524	ncRNA
Hypomethylation	chr19	55994557	55996756	+	NM_020378	57106	Hs.31854	NM_020378	ENSG00000090971	NAT14	KLP1	N-acetyltransferase 14 (putative)	protein-coding
Hypomethylation	chr12	117174096	117176295	+	NM_001353625	79794	Hs.120170	NM_024738	ENSG00000111412	C12orf49	-	chromosome 12 open reading frame 49	protein-coding
Hypomethylation	chr6	71012587	71014786	+	NM_001851	1297	Hs.590892	NM_001851	ENSG00000112280	COL9A1	DJ149L1.1.2|EDM6|MED|STL4	collagen type IX alpha 1 chain	protein-coding
Hypomethylation	chrX	53224471	53226670	+	NR_106955	102465539		NR_106955	ENSG00000276575	MIR6895	hsa-mir-6895	microRNA 6895	ncRNA
Hypomethylation	chr10	135378939	135381138	+	NM_001143763	93426	Hs.553795	NM_130784	ENSG00000171772	SYCE1	C10orf94|CT76|POF12|SPGF15	synaptonemal complex central element protein 1	protein-coding
Hypomethylation	chr8	7192637	7194836	+	NM_001256874	645402	Hs.741134	NM_001256874	ENSG00000236125	USP17L4	-	ubiquitin specific peptidase 17-like family member 4	protein-coding
Hypomethylation	chr1	202974534	202976733	+	NR_036557	100506747	Hs.642024	NR_036557		LOC100506747	-	alpha-1,3-mannosyl-glycoprotein 4-beta-N-acetylglucosaminyltransferase-like protein LOC641515 homolog	pseudo
Hypomethylation	chrX	52532951	52535150	+	NM_001097604	653067	Hs.112208	NM_020411	ENSG00000204382	XAGE1B	CT12.1|CT12.1C|CT12.1D|CT12.1E|CT12.1b|CTP9|GAGED2|XAGE-1|XAGE1|XAGE1C|XAGE1D|XAGE1E	X antigen family member 1B	protein-coding
Hypomethylation	chr21	43771009	43773208	+	NM_005423	7032	Hs.2979	NM_005423	ENSG00000160181	TFF2	SML1|SP	trefoil factor 2	protein-coding
Hypomethylation	chr12	7035480	7037679	+	NM_001940	1822	Hs.143766	NM_001940	ENSG00000111676	ATN1	B37|D12S755E|DRPLA|HRS|NOD	atrophin 1	protein-coding
Hypomethylation	chr16	34978923	34981122	+	NR_033985	400533	Hs.499135	NR_033985	ENSG00000261122	LINC02167	-	long intergenic non-protein coding RNA 2167	ncRNA
Hypomethylation	chr10	50327884	50330083	+	NR_038973	100506733	Hs.404175	NR_038973	ENSG00000234736	FAM170B-AS1	-	FAM170B antisense RNA 1	ncRNA
Hypomethylation	chr16	11681123	11683322	+	NR_024320	9516	Hs.459940	NM_004862	ENSG00000189067	LITAF	PIG7|SIMPLE|TP53I7	lipopolysaccharide induced TNF factor	protein-coding
Hypomethylation	chr17	33521213	33523412	+	NM_152462	146861	Hs.514814	NM_152462	ENSG00000164729	SLC35G3	AMAC1|TMEM21A	solute carrier family 35 member G3	protein-coding
Hypomethylation	chr19	40873753	40875952	+	NR_106854	102465477		NR_106854	ENSG00000275652	MIR6796	hsa-mir-6796	microRNA 6796	ncRNA
Hypomethylation	chr18	47652734	47654933	+	NR_036204	100422865		NR_036204	ENSG00000283343	MIR4320	-	microRNA 4320	ncRNA
Hypomethylation	chr13	45561687	45563886	+	NM_012345	26747	Hs.525006	NM_012345	ENSG00000083635	NUFIP1	NUFIP|bA540M5.1	NUFIP1, FMR1 interacting protein 1	protein-coding
Hypomethylation	chr12	6482534	6484733	+	NM_001159576	6337	Hs.591047	NM_001038	ENSG00000111319	SCNN1A	BESC2|ENaCa|ENaCalpha|SCNEA|SCNN1	sodium channel epithelial 1 alpha subunit	protein-coding
Hypomethylation	chr9	35827222	35829421	+	NR_052026	392307	Hs.128075	NM_001012446	ENSG00000204930	FAM221B	C9orf128	family with sequence similarity 221 member B	protein-coding
Hypomethylation	chr11	71955021	71957220	+	NM_005169	401	Hs.731115	NM_005169	ENSG00000165462	PHOX2A	ARIX|CFEOM2|FEOM2|NCAM2|PMX2A	paired like homeobox 2a	protein-coding
Hypomethylation	chr16	1128532	1130731	+	NM_001053	6755	Hs.449840	NM_001053	ENSG00000162009	SSTR5	SS-5-R	somatostatin receptor 5	protein-coding
Hypomethylation	chr17	11900490	11902689	+	NM_001303281	7566	Hs.370473	NM_144680	ENSG00000154957	ZNF18	HDSG1|KOX11|ZKSCAN6|ZNF535|ZSCAN38|Zfp535	zinc finger protein 18	protein-coding
Hypomethylation	chr12	110841336	110843535	+	NM_016238	51434	Hs.719935	NM_016238	ENSG00000196510	ANAPC7	APC7	anaphase promoting complex subunit 7	protein-coding
Hypomethylation	chr16	29910386	29912585	+	NM_181718	253982	Hs.655761	NM_181718	ENSG00000174939	ASPHD1	-	aspartate beta-hydroxylase domain containing 1	protein-coding
Hypomethylation	chr17	79658787	79660986	+	NR_106844	102465471		NR_106844	ENSG00000277784	MIR6786	hsa-mir-6786	microRNA 6786	ncRNA
Hypomethylation	chr11	111782551	111784750	+	NR_037651	100528019	Hs.97013	NR_037651	ENSG00000254445	HSPB2-C11orf52	-	HSPB2-C11orf52 readthrough (NMD candidate)	ncRNA
Hypomethylation	chr4	5924856	5927055	+	NR_039608	100616201		NR_039608	ENSG00000263631	MIR378D1	mir-378d-1	microRNA 378d-1	ncRNA
Hypomethylation	chr17	40833646	40835845	+	NM_003632	8506	Hs.408730	NM_003632	ENSG00000108797	CNTNAP1	CASPR|CNTNAP|NRXN4|P190	contactin associated protein 1	protein-coding
Hypomethylation	chr17	53826466	53828665	+	NM_001330377	58488	Hs.285218	NM_021213	ENSG00000141179	PCTP	PC-TP|STARD2	phosphatidylcholine transfer protein	protein-coding
Hypomethylation	chr17	4870933	4873132	+	NM_004890	9552	Hs.90436	NM_004890	ENSG00000091640	SPAG7	ACRP|FSA-1	sperm associated antigen 7	protein-coding
Hypomethylation	chrX	70981140	70983339	+	NM_001145139	100132994	Hs.719592	NM_001145139	ENSG00000215113	CXorf49B	CXorf49	chromosome X open reading frame 49B	protein-coding
Hypomethylation	chr4	54457123	54459322	+	NM_001126328	84708	Hs.518760	NM_032622	ENSG00000072201	LNX1	LNX|MPDZ|PDZRN2	ligand of numb-protein X 1	protein-coding
Hypomethylation	chr8	145752217	145754416	+	NM_001024678	441381	Hs.740859	NM_001024678	ENSG00000254402	LRRC24	LRRC14OS	leucine rich repeat containing 24	protein-coding
Hypomethylation	chr5	92917043	92919242	+	NM_005654	7025	Hs.519445	NM_005654	ENSG00000175745	NR2F1	BBOAS|BBSOAS|COUP-TFI|COUPTF1|EAR-3|EAR3|ERBAL3|NR2F2|SVP44|TCFCOUP1|TFCOUP1	nuclear receptor subfamily 2 group F member 1	protein-coding
Hypomethylation	chr17	78159599	78161798	+	NM_052819	79092	Hs.675480	NM_024110	ENSG00000141527	CARD14	BIMP2|CARMA2|PRP|PSORS2|PSS1	caspase recruitment domain family member 14	protein-coding
Hypomethylation	chr4	122137583	122139782	+	NM_001128843	79931	Hs.208206	NM_024873	ENSG00000050730	TNIP3	ABIN-3|LIND	TNFAIP3 interacting protein 3	protein-coding
Hypomethylation	chrX	47509804	47512003	+	NM_001114123	2002	Hs.181128	NM_005229	ENSG00000126767	ELK1	-	ELK1, ETS transcription factor	protein-coding
Hypomethylation	chrX	119003734	119005933	+	NM_004541	4694	Hs.534168	NM_004541	ENSG00000125356	NDUFA1	CI-MWFE|MWFE|ZNF183	NADH:ubiquinone oxidoreductase subunit A1	protein-coding
Hypomethylation	chr9	35858271	35860470	+	NR_024006	92973	Hs.12509	NR_024006		LINC00950	FP588	long intergenic non-protein coding RNA 950	ncRNA
Hypomethylation	chr5	114632259	114634458	+	NM_001040440	153733	Hs.436121	NM_152549	ENSG00000164221	CCDC112	MBC1	coiled-coil domain containing 112	protein-coding
Hypomethylation	chr21	46115087	46117286	+	NM_198699	386685	Hs.297526	NM_198699	ENSG00000189169	KRTAP10-12	KAP10.12|KRTAP18-12|KRTAP18.12	keratin associated protein 10-12	protein-coding
Hypomethylation	chr6	52283805	52286004	+	NM_018100	114327	Hs.403171	NM_018100	ENSG00000096093	EFHC1	EJM1|dJ304B14.2	EF-hand domain containing 1	protein-coding
Hypomethylation	chr8	7781859	7784058	+	NM_001193630	100132396	Hs.546691	NM_001193630	ENSG00000215356	ZNF705B	-	zinc finger protein 705B	protein-coding
Hypomethylation	chr14	20903602	20905801	+	NM_001109997	123103	Hs.556014	NM_001109997	ENSG00000185271	KLHL33	-	kelch like family member 33	protein-coding
Hypomethylation	chr17	7832554	7834753	+	NM_004732	9196	Hs.435074	NM_004732	ENSG00000170049	KCNAB3	AKR6A9|KCNA3.1B|KCNA3B|KV-BETA-3	potassium voltage-gated channel subfamily A regulatory beta subunit 3	protein-coding
Hypomethylation	chr7	17336276	17338475	+	NM_001621	196	Hs.171189	NM_001621	ENSG00000106546	AHR	bHLHe76	aryl hydrocarbon receptor	protein-coding
Hypomethylation	chrX	62974832	62977031	+	NM_001353923	23229	Hs.54697	NM_015185	ENSG00000131089	ARHGEF9	COLLYBISTIN|EIEE8|HPEM-2|PEM-2|PEM2	Cdc42 guanine nucleotide exchange factor 9	protein-coding
Hypomethylation	chr17	7307251	7309450	+	NM_152766	254863	Hs.730789	NM_152766	ENSG00000205544	TMEM256	C17orf61	transmembrane protein 256	protein-coding
Hypomethylation	chr19	18697495	18699694	+	NM_001100418	55049	Hs.655317	NM_017967	ENSG00000006015	REX1BD	C19orf60	required for excision 1-B domain containing	protein-coding
Hypomethylation	chr14	101504027	101506226	+	NR_029861	442913		NR_029861	ENSG00000283279	MIR376C	MIR368|MIRN368|MIRN376C|hsa-mir-368|miRNA368|mir-376c	microRNA 376c	ncRNA
Hypomethylation	chrX	52236963	52239162	+	NM_001097604	653067	Hs.112208	NM_020411	ENSG00000204382	XAGE1B	CT12.1|CT12.1C|CT12.1D|CT12.1E|CT12.1b|CTP9|GAGED2|XAGE-1|XAGE1|XAGE1C|XAGE1D|XAGE1E	X antigen family member 1B	protein-coding
Hypomethylation	chr5	68854051	68856250	+	NM_001354437	730394	Hs.422901	NM_001042490		GTF2H2C_2	GTF2H2D	GTF2H2 family member C, copy 2	protein-coding
Hypomethylation	chr13	20356960	20359159	+	NR_149053	55269	Hs.213198	NM_001042414	ENSG00000121390	PSPC1	PSP1	paraspeckle component 1	protein-coding
Hypomethylation	chr7	148393933	148396132	+	NM_003592	8454	Hs.146806	NM_003592	ENSG00000055130	CUL1	-	cullin 1	protein-coding
Hypomethylation	chrX	73639328	73641527	+	NM_006517	6567	Hs.75317	NM_006517	ENSG00000147100	SLC16A2	AHDS|DXS128|DXS128E|MCT 7|MCT 8|MCT7|MCT8|MRX22|XPCT	solute carrier family 16 member 2	protein-coding
Hypomethylation	chr6	31936952	31939151	+	NR_026717	8859	Hs.654371	NM_004197	ENSG00000204344	STK19	D6S60|D6S60E|G11|HLA-RP1|RP1	serine/threonine kinase 19	protein-coding
Hypomethylation	chr19	50643378	50645577	+	NR_024243	100170227	Hs.717309	NR_024243		SNAR-D	-	small ILF3/NF90-associated RNA D	snRNA
Hypomethylation	chr20	37375097	37377296	+	NM_024855	79913	Hs.371585	NM_024855	ENSG00000101442	ACTR5	Arp5|INO80M	ARP5 actin related protein 5 homolog	protein-coding
Hypomethylation	chr14	104180081	104182280	+	NM_005432	7517	Hs.592325	NM_005432	ENSG00000126215	XRCC3	CMM6	X-ray repair cross complementing 3	protein-coding
Hypomethylation	chr16	716083	718282	+	NM_001352291	89941	Hs.513242	NM_138769	ENSG00000140983	RHOT2	ARHT2|C16orf39|MIRO-2|MIRO2|RASL	ras homolog family member T2	protein-coding
Hypomethylation	chr1	53702282	53704481	+	NR_038953	100507564	Hs.592502	NR_038953	ENSG00000226754	LOC100507564	-	uncharacterized LOC100507564	ncRNA
Hypomethylation	chr16	78054443	78056642	+	NM_005752	10143	Hs.177936	NM_005752	ENSG00000166509	CLEC3A	CLECSF1	C-type lectin domain family 3 member A	protein-coding
Hypomethylation	chr20	37228577	37230776	+	NM_001164431	343578	Hs.451997	NM_001164431	ENSG00000124143	ARHGAP40	C20orf95|dJ1100H13.4	Rho GTPase activating protein 40	protein-coding
Hypomethylation	chr16	71658056	71660255	+	NM_052858	91862	Hs.513706	NM_052858	ENSG00000140832	MARVELD3	MARVD3|MRVLDC3	MARVEL domain containing 3	protein-coding
Hypomethylation	chr8	6602562	6604761	+	NR_039807	100616372		NR_039807	ENSG00000283386	MIR4659B	-	microRNA 4659b	ncRNA
Hypomethylation	chr9	116170989	116173188	+	NM_001278629	257169	Hs.632691	NM_152786	ENSG00000157653	C9orf43	-	chromosome 9 open reading frame 43	protein-coding
Hypomethylation	chr16	18426320	18428519	+	NM_001282507	101059938	Hs.634612	NM_001282507	ENSG00000214967	NPIPA7	-	nuclear pore complex interacting protein family member A7	protein-coding
Hypomethylation	chr2	71357195	71359394	+	NM_005791	10199	Hs.656208	NM_005791	ENSG00000124383	MPHOSPH10	CT90|MPP10|MPP10P|PPP1R106	M-phase phosphoprotein 10	protein-coding
Hypomethylation	chr18	33875659	33877858	+	NM_001281739	80206	Hs.436636	NM_025135	ENSG00000134775	FHOD3	FHOS2|Formactin2	formin homology 2 domain containing 3	protein-coding
Hypomethylation	chr19	54984238	54986437	+	NM_145057	148170	Hs.415791	NM_145057	ENSG00000167617	CDC42EP5	Borg3|CEP5	CDC42 effector protein 5	protein-coding
Hypomethylation	chr22	37505404	37507603	+	NM_001289000	164656	Hs.370885	NM_153609	ENSG00000187045	TMPRSS6	IRIDA	transmembrane serine protease 6	protein-coding
Hypomethylation	chr16	89751076	89753275	+	NM_001160367	8558	Hs.699177	NM_003674	ENSG00000185324	CDK10	ALSAS|PISSLRE	cyclin dependent kinase 10	protein-coding
Hypomethylation	chr11	112036095	112038294	+	NM_031275	56158	Hs.524039	NM_031275	ENSG00000150783	TEX12	-	testis expressed 12	protein-coding
Hypomethylation	chr19	51141103	51143302	+	NM_001160328	84258	Hs.515554	NM_032298	ENSG00000213023	SYT3	SytIII	synaptotagmin 3	protein-coding
Hypomethylation	chr11	3239844	3242043	+	NM_001164377	386746	Hs.730306	NM_001164377	ENSG00000182170	MRGPRG	GPR169|MRGG	MAS related GPR family member G	protein-coding
Hypomethylation	chr1	1102385	1104584	+	NR_029834	406983		NR_029834	ENSG00000207607	MIR200A	MIRN200A|mir-200a	microRNA 200a	ncRNA
Hypomethylation	chr4	1892509	1894708	+	NM_133331	7468	Hs.113876	NM_007331	ENSG00000109685	NSD2	KMT3F|KMT3G|MMSET|REIIBP|TRX5|WHS|WHSC1	nuclear receptor binding SET domain protein 2	protein-coding
Hypomethylation	chr11	777454	779653	+	NR_126343	171391	Hs.117183	NR_046316	ENSG00000255284	LOC171391	NS3BP	uncharacterized LOC171391	ncRNA
Hypomethylation	chr20	36793501	36795700	+	NM_001323316	7052	Hs.517033	NM_004613	ENSG00000198959	TGM2	TG(C)|TGC	transglutaminase 2	protein-coding
Hypomethylation	chr2	242800859	242803058	+	NM_005018	5133	Hs.158297	NM_005018	ENSG00000188389	PDCD1	CD279|PD-1|PD1|SLEB2|hPD-1|hPD-l|hSLE1	programmed cell death 1	protein-coding
Hypomethylation	chrY	1460840	1463039	+	NM_001636	293	Hs.350927	NM_001636	ENSG00000169100	SLC25A6	AAC3|ANT|ANT 2|ANT 3|ANT3|ANT3Y	solute carrier family 25 member 6	protein-coding
Hypomethylation	chr17	16118509	16120708	+	NM_006311	9611	Hs.462323	NM_006311	ENSG00000141027	NCOR1	N-CoR|N-CoR1|PPP1R109|TRAC1|hN-CoR	nuclear receptor corepressor 1	protein-coding
Hypomethylation	chr10	99205569	99207768	+	NR_109895	84287	Hs.76662	NM_032327	ENSG00000171307	ZDHHC16	APH2|DHHC-16	zinc finger DHHC-type containing 16	protein-coding
Hypomethylation	chr11	46366956	46369155	+	NM_001199267	8525	Hs.502461	NM_003646	ENSG00000149091	DGKZ	DAGK5|DAGK6|DGK-ZETA|hDGKzeta	diacylglycerol kinase zeta	protein-coding
Hypomethylation	chr15	22953755	22955954	+	NM_001033028	23191	Hs.26704	NM_014608	ENSG00000273749	CYFIP1	P140SRA-1|SHYC|SRA-1|SRA1	cytoplasmic FMR1 interacting protein 1	protein-coding
Hypomethylation	chr16	15022677	15024876	+	NR_106828	102465461		NR_106828	ENSG00000278265	MIR6770-1	hsa-mir-6770-1	microRNA 6770-1	ncRNA
Hypomethylation	chr11	923809	926008	+	NR_144509	161	Hs.19121	NM_012305	ENSG00000183020	AP2A2	ADTAB|CLAPA2|HIP-9|HIP9|HYPJ	adaptor related protein complex 2 subunit alpha 2	protein-coding
Hypomethylation	chr21	35734323	35736522	+	NM_172201	9992	Hs.551521	NM_172201	ENSG00000159197	KCNE2	ATFB4|LQT5|LQT6|MIRP1	potassium voltage-gated channel subfamily E regulatory subunit 2	protein-coding
Hypomethylation	chr14	23887073	23889272	+	NR_030624	100126336		NR_030624	ENSG00000215991	MIR208B	MIRN208B|mir-208b	microRNA 208b	ncRNA
Hypomethylation	chr7	138143079	138145278	+	NM_003852	8805	Hs.490287	NM_003852	ENSG00000122779	TRIM24	PTC6|RNF82|TF1A|TIF1|TIF1A|TIF1ALPHA|hTIF1	tripartite motif containing 24	protein-coding
Hypomethylation	chr9	34989177	34991376	+	NM_001135005	25822	Hs.237506	NM_012266	ENSG00000137094	DNAJB5	Hsc40	DnaJ heat shock protein family (Hsp40) member B5	protein-coding
Hypomethylation	chr16	33260120	33262319	+	NM_001099687	729355	Hs.592038	NM_001099687	ENSG00000261509	TP53TG3B	TP53TG3E|TP53TG3F	TP53 target 3B	protein-coding
Hypomethylation	chr9	116170988	116173187	+	NM_001278629	257169	Hs.632691	NM_152786	ENSG00000157653	C9orf43	-	chromosome 9 open reading frame 43	protein-coding
Hypomethylation	chr5	150284346	150286545	+	NM_052860	91975	Hs.134885	NM_052860	ENSG00000145908	ZNF300	-	zinc finger protein 300	protein-coding
Hypomethylation	chr8	7431721	7433920	+	NR_046343	441317	Hs.715411	NM_001136572		FAM90A7P	FAM90A7	putative protein FAM90A7	pseudo
Hypomethylation	chr5	38595308	38597507	+	NM_002310	3977	Hs.133421	NM_002310	ENSG00000113594	LIFR	CD118|LIF-R|SJS2|STWS|SWS	LIF receptor alpha	protein-coding
Hypomethylation	chr16	8961086	8963285	+	NM_001278263	23589	Hs.632184	NM_014316	ENSG00000153048	CARHSP1	CRHSP-24|CRHSP24|CSDC1	calcium regulated heat stable protein 1	protein-coding
Hypomethylation	chr5	179442198	179444397	+	NR_029885	442908		NR_029885	ENSG00000198995	MIR340	MIRN340|hsa-mir-340|mir-340	microRNA 340	ncRNA
Hypomethylation	chr19	52227022	52229221	+	NM_001523	3036	Hs.57697	NM_001523	ENSG00000105509	HAS1	HAS	hyaluronan synthase 1	protein-coding
Hypomethylation	chr20	62130469	62132668	+	NM_001958	1917	Hs.433839	NM_001958	ENSG00000101210	EEF1A2	EEF1AL|EF-1-alpha-2|EF1A|EIEE33|HS1|MRD38|STN|STNL	eukaryotic translation elongation factor 1 alpha 2	protein-coding
Hypomethylation	chr11	130534630	130536829	+	NR_107019	102466873		NR_107019	ENSG00000274999	MIR8052	hsa-mir-8052	microRNA 8052	ncRNA
Hypomethylation	chr1	2706031	2708230	+	NM_001242672	100287898	Hs.632363	NM_001242672	ENSG00000215912	TTC34	-	tetratricopeptide repeat domain 34	protein-coding
Hypomethylation	chr3	185542628	185544827	+	NM_001291869	10644	Hs.35354	NM_006548	ENSG00000073792	IGF2BP2	IMP-2|IMP2|VICKZ2	insulin like growth factor 2 mRNA binding protein 2	protein-coding
Hypomethylation	chr19	17571526	17573725	+	NM_138454	115861	Hs.661836	NM_138454	ENSG00000171773	NXNL1	RDCVF|TXNL6	nucleoredoxin like 1	protein-coding
Hypomethylation	chr15	80443233	80445432	+	NM_000137	2184	Hs.73875	NM_000137	ENSG00000103876	FAH	-	fumarylacetoacetate hydrolase	protein-coding
Hypomethylation	chr13	112849647	112851846	+	NR_108094	101928698	Hs.528451	NR_108094		LINC01070	-	long intergenic non-protein coding RNA 1070	ncRNA
Hypomethylation	chr1	32737712	32739911	+	NM_001042771	3932	Hs.470627	NM_005356	ENSG00000182866	LCK	IMD22|LSK|YT16|p56lck|pp58lck	LCK proto-oncogene, Src family tyrosine kinase	protein-coding
Hypomethylation	chr20	47536275	47538474	+	NM_006420	10564	Hs.62578	NM_006420	ENSG00000124198	ARFGEF2	BIG2|PVNH2|dJ1164I10.1	ADP ribosylation factor guanine nucleotide exchange factor 2	protein-coding
Hypomethylation	chrX	583079	585278	+	NM_000451	6473	Hs.105932	NM_000451	ENSG00000185960	SHOX	GCFX|PHOG|SHOXY|SS	short stature homeobox	protein-coding
Hypomethylation	chr12	132626993	132629192	+	NM_175066	317781	Hs.445168	NM_175066	ENSG00000185163	DDX51	-	DEAD-box helicase 51	protein-coding
Hypomethylation	chrX	140271200	140273399	+	NM_012317	23641	Hs.45231	NM_012317	ENSG00000182195	LDOC1	BCUR1|Mar7|Mart7|RTL7|SIRH7	LDOC1, regulator of NFKB signaling	protein-coding
Hypomethylation	chrX	90689799	90691998	+	NR_110659	102724167	Hs.571694	NR_110659	ENSG00000234161	PABPC5-AS1	CXorf46	PABPC5 antisense RNA 1	ncRNA
Hypomethylation	chr9	34627812	34630011	+	NM_001017363	138715	Hs.534549	NM_001017363	ENSG00000205143	ARID3C	-	AT-rich interaction domain 3C	protein-coding
Hypomethylation	chr14	95793921	95796120	+	NR_110127	101929080	Hs.525567	NR_110127	ENSG00000258630	LINC02292	-	long intergenic non-protein coding RNA 2292	ncRNA
Hypomethylation	chrX	48658487	48660686	+	NM_001321225	10013	Hs.6764	NM_006044	ENSG00000094631	HDAC6	CPBHM|HD6|JM21|PPP1R90	histone deacetylase 6	protein-coding
Hypomethylation	chrY	2618337	2620536	+	NR_003254	100132596	Hs.1992	NR_003254		XGY2	XG|XGPY|XGPY2	XG pseudogene, Y-linked 2	pseudo
Hypomethylation	chr1	159173049	159175248	+	NM_002036	2532	Hs.153381	NM_002036	ENSG00000213088	ACKR1	CCBP1|CD234|DARC|DARC/ACKR1|Dfy|FY|GPD|GpFy|WBCQ1	atypical chemokine receptor 1 (Duffy blood group)	protein-coding
Hypomethylation	chr12	124821589	124823788	+	NR_106940	102466204		NR_106940	ENSG00000275967	MIR6880	hsa-mir-6880	microRNA 6880	ncRNA
Hypomethylation	chr7	72936416	72938615	+	NM_032408	9031	Hs.743372	NM_023005	ENSG00000009954	BAZ1B	WBSCR10|WBSCR9|WSTF	bromodomain adjacent to zinc finger domain 1B	protein-coding
Hypomethylation	chr2	173938565	173940764	+	NM_133646	51776	Hs.444451	NM_016653	ENSG00000091436	MAP3K20	AZK|CNM6|MLK7|MLT|MLTK|MLTKalpha|MLTKbeta|MRK|SFMMP|ZAK|mlklak|pk	mitogen-activated protein kinase kinase kinase 20	protein-coding
Hypomethylation	chr3	187388002	187390201	+	NM_001048	6750	Hs.12409	NM_001048	ENSG00000157005	SST	SMST	somatostatin	protein-coding
Hypomethylation	chr6	42845671	42847870	+	NR_134563	285855	Hs.520133	NM_198486	ENSG00000146223	RPL7L1	dJ475N16.4	ribosomal protein L7 like 1	protein-coding
Hypomethylation	chr6	43423163	43425362	+	NM_206539	65989	Hs.337251	NM_023932	ENSG00000171462	DLK2	DLK-2|EGFL9	delta like non-canonical Notch ligand 2	protein-coding
Hypomethylation	chr20	48937680	48939879	+	NR_109950	101927586	Hs.637665	NR_109950	ENSG00000233077	LINC01271	-	long intergenic non-protein coding RNA 1271	ncRNA
Hypomethylation	chr8	7416427	7418626	+	NR_046343	441317	Hs.715411	NM_001136572		FAM90A7P	FAM90A7	putative protein FAM90A7	pseudo
Hypomethylation	chr1	162346445	162348644	+	NM_182581	284680	Hs.97784	NM_182581	ENSG00000171722	SPATA46	C1orf111|HSD20	spermatogenesis associated 46	protein-coding
Hypomethylation	chr16	85657814	85660013	+	NM_001278184	23199	Hs.461647	NM_014615	ENSG00000131149	GSE1	CRHSP24|KIAA0182	Gse1 coiled-coil protein	protein-coding
Hypomethylation	chr19	49126209	49128408	+	NM_001204160	56848	Hs.528006	NM_020126	ENSG00000063176	SPHK2	SK 2|SK-2|SPK 2|SPK-2	sphingosine kinase 2	protein-coding
Hypomethylation	chr8	142348648	142350847	+	NR_024441	731779	Hs.586414	NR_024441	ENSG00000253595	LINC01300	-	long intergenic non-protein coding RNA 1300	ncRNA
Hypomethylation	chr5	6446736	6448935	+	NM_001145161	134111	Hs.126856	NM_001145161	ENSG00000215218	UBE2QL1	-	ubiquitin conjugating enzyme E2 Q family like 1	protein-coding
Hypomethylation	chr16	1357154	1359353	+	NM_194261	7329	Hs.302903	NM_003345	ENSG00000103275	UBE2I	C358B7.1|P18|UBC9	ubiquitin conjugating enzyme E2 I	protein-coding
Hypomethylation	chr1	33366754	33368953	+	NM_033504	113452	Hs.534521	NM_033504	ENSG00000121900	TMEM54	BCLP|CAC-1|CAC1	transmembrane protein 54	protein-coding
Hypomethylation	chrX	122316096	122318295	+	NM_007325	2892	Hs.377070	NM_000828	ENSG00000125675	GRIA3	GLUR-C|GLUR-K3|GLUR3|GLURC|GluA3|MRX94	glutamate ionotropic receptor AMPA type subunit 3	protein-coding
Hypomethylation	chr2	238473217	238475416	+	NM_015893	51052	Hs.247710	NM_015893	ENSG00000071677	PRLH	PRH|PRRP	prolactin releasing hormone	protein-coding
Hypomethylation	chr6	17391736	17393935	+	NM_006366	10486	Hs.132902	NM_006366	ENSG00000112186	CAP2	-	cyclase associated actin cytoskeleton regulatory protein 2	protein-coding
Hypomethylation	chr1	33815300	33817499	+	NR_125978	101929464	Hs.568627	NR_125978	ENSG00000233246	LOC101929464	-	uncharacterized LOC101929464	ncRNA
Hypomethylation	chr2	242125924	242128123	+	NM_001001891	50636	Hs.163909	NM_001001666	ENSG00000146205	ANO7	D-TMPP|DTMPP|IPCA-5|IPCA5|NGEP|PCANAP5|PCANAP5L|TMEM16G	anoctamin 7	protein-coding
Hypomethylation	chr8	133877205	133879404	+	NM_003235	7038	Hs.654591	NM_003235	ENSG00000042832	TG	AITD3|TGN	thyroglobulin	protein-coding
Hypomethylation	chrX	47865170	47867369	+	NM_001079900	729201	Hs.319319	NM_001079900	ENSG00000171478	SPACA5B	LYZL5B	sperm acrosome associated 5B	protein-coding
Hypomethylation	chr16	30404740	30406939	+	NM_001324494	197407	Hs.513501	NM_152652	ENSG00000180035	ZNF48	ZNF553	zinc finger protein 48	protein-coding
Hypomethylation	chr7	2717156	2719355	+	NM_133463	155185	Hs.42221	NM_133463	ENSG00000174945	AMZ1	-	archaelysin family metallopeptidase 1	protein-coding
Hypomethylation	chr21	11098726	11100925	+	NM_001187	574	Hs.545789	NM_001187		BAGE	BAGE1|CT2.1	B melanoma antigen	protein-coding
Hypomethylation	chr3	112049916	112052115	+	NM_001004196	4345	Hs.79015	NM_005944	ENSG00000091972	CD200	MOX1|MOX2|MRC|OX-2	CD200 molecule	protein-coding
Hypomethylation	chr22	37608217	37610416	+	NM_001051	6753	Hs.225995	NM_001051	ENSG00000278195	SSTR3	SS-3-R|SS3-R|SS3R|SSR-28	somatostatin receptor 3	protein-coding
Hypomethylation	chr10	735409	737608	+	NM_014974	22982	Hs.432397	NM_014974	ENSG00000151240	DIP2C	KIAA0934	disco interacting protein 2 homolog C	protein-coding
Hypomethylation	chr19	43383672	43385871	+	NM_001330524	5669	Hs.709192	NM_006905	ENSG00000231924	PSG1	B1G1|CD66f|DHFRP2|FL-NCA-1/2|PBG1|PS-beta-C/D|PS-beta-G-1|PSBG-1|PSBG1|PSG95|PSGGA|PSGIIA|SP1	pregnancy specific beta-1-glycoprotein 1	protein-coding
Hypomethylation	chr3	129929663	129931862	+	NR_027898	646300	Hs.170475	NR_027898		COL6A4P2	COL6A4	collagen type VI alpha 4 pseudogene 2	pseudo
Hypomethylation	chr8	145027889	145030088	+	NM_201379	5339	Hs.434248	NM_000445	ENSG00000178209	PLEC	EBS1|EBSMD|EBSND|EBSO|EBSOG|EBSPA|HD1|LGMD2Q|PCN|PLEC1|PLEC1b|PLTN	plectin	protein-coding
Hypomethylation	chr1	172113776	172115975	+	NR_038397	100628315	Hs.584880	NR_038397	ENSG00000230630	DNM3OS	DNM3-AS1|MIR199A2HG	DNM3 opposite strand/antisense RNA	ncRNA
Hypomethylation	chrY	2475306	2477505	+	NR_106737	102464837		NR_106737	ENSG00000277120	MIR6089	MIR6089-1|MIR6089-2|hsa-mir-6089-1|hsa-mir-6089-2	microRNA 6089	ncRNA
Hypomethylation	chr4	697573	699772	+	NM_001317836	10336	Hs.144309	NM_006315	ENSG00000185619	PCGF3	DONG1|RNF3|RNF3A	polycomb group ring finger 3	protein-coding
Hypomethylation	chr2	209028098	209030297	+	NM_014617	1418	Hs.122566	NM_014617	ENSG00000168582	CRYGA	CRY-g-A|CRYG1|CRYG5	crystallin gamma A	protein-coding
Hypomethylation	chr7	2353900	2356099	+	NM_013321	29886	Hs.584900	NM_013321	ENSG00000106266	SNX8	Mvp1	sorting nexin 8	protein-coding
Hypomethylation	chr19	40895895	40898094	+	NM_144685	147746	Hs.79363	NM_144685	ENSG00000160396	HIPK4	-	homeodomain interacting protein kinase 4	protein-coding
Hypomethylation	chr11	55585106	55587305	+	NM_001001952	219438	Hs.553624	NM_001001952	ENSG00000186119	OR5D18	OR11-143	olfactory receptor family 5 subfamily D member 18	protein-coding
Hypomethylation	chr7	751962	754161	+	NM_001164761	5575	Hs.520851	NM_002735	ENSG00000188191	PRKAR1B	PRKAR1	protein kinase cAMP-dependent type I regulatory subunit beta	protein-coding
Hypomethylation	chr22	24197187	24199386	+	NR_104247	66035	Hs.661910	NM_030807	ENSG00000133460	SLC2A11	GLUT10|GLUT11	solute carrier family 2 member 11	protein-coding
Hypomethylation	chr11	118900079	118902278	+	NM_001164277	2542	Hs.719203	NM_001467	ENSG00000137700	SLC37A4	G6PT1|G6PT2|G6PT3|GSD1b|GSD1c|GSD1d|PRO0685|TRG-19|TRG19	solute carrier family 37 member 4	protein-coding
Hypomethylation	chr3	158288656	158290855	+	NM_022443	4291	Hs.85195	NM_022443	ENSG00000178053	MLF1	-	myeloid leukemia factor 1	protein-coding
Hypomethylation	chr11	120136442	120138641	+	NR_038829	649133	Hs.568902	NR_038829	ENSG00000259541	LOC649133	-	uncharacterized LOC649133	ncRNA
Hypomethylation	chr16	75282025	75284224	+	NM_001170719	9564	Hs.479747	NM_014567	ENSG00000050820	BCAR1	CAS|CAS1|CASS1|CRKAS|P130Cas	BCAR1, Cas family scaffold protein	protein-coding
Hypomethylation	chr7	4719930	4722129	+	NM_001037165	221937	Hs.487393	NM_001037165	ENSG00000164916	FOXK1	FOXK1L	forkhead box K1	protein-coding
Hypomethylation	chr1	11712914	11715113	+	NM_001304791	93611	Hs.556006	NM_033182	ENSG00000132879	FBXO44	FBG3|FBX30|FBX6A|Fbx44|Fbxo6a	F-box protein 44	protein-coding
Hypomethylation	chr11	47399928	47402127	+	NM_003120	6688	Hs.502511	NM_003120	ENSG00000066336	SPI1	OF|PU.1|SFPI1|SPI-1|SPI-A	Spi-1 proto-oncogene	protein-coding
Hypomethylation	chr19	49575999	49578198	+	NM_031886	3743	Hs.306973	NM_031886	ENSG00000104848	KCNA7	HAK6|KV1.7	potassium voltage-gated channel subfamily A member 7	protein-coding
Hypomethylation	chr7	27177983	27180182	+	NR_038832	100133311	Hs.610216	NR_038831	ENSG00000254369	HOXA-AS3	HOXA6as	HOXA cluster antisense RNA 3	ncRNA
Hypomethylation	chr9	19127405	19129604	+	NR_038064	123	Hs.3416	NM_001122	ENSG00000147872	PLIN2	ADFP|ADRP	perilipin 2	protein-coding
Hypomethylation	chr11	615800	617999	+	NM_001572	3665	Hs.166120	NM_001572	ENSG00000185507	IRF7	IMD39|IRF-7H|IRF7A|IRF7B|IRF7C|IRF7H	interferon regulatory factor 7	protein-coding
Hypomethylation	chr3	39323027	39325226	+	NM_001171174	1524	Hs.78913	NM_001337	ENSG00000168329	CX3CR1	CCRL1|CMKBRL1|CMKDR1|GPR13|GPRV28|V28	C-X3-C motif chemokine receptor 1	protein-coding
Hypomethylation	chr3	63848233	63850432	+	NM_001285404	80145	Hs.288151	NM_025075	ENSG00000163634	THOC7	NIF3L1BP1|fSAP24|hTREX30	THO complex 7	protein-coding
Hypomethylation	chr17	39216145	39218344	+	NM_001165252	730755	Hs.406714	NM_001165252	ENSG00000212724	KRTAP2-3	KAP2.3|KRTAP2.3	keratin associated protein 2-3	protein-coding
Hypomethylation	chr1	151148348	151150547	+	NM_013353	29765	Hs.709681	NM_013353	ENSG00000163157	TMOD4	SK-TMOD	tropomodulin 4	protein-coding
Hypomethylation	chr18	74728856	74731055	+	NM_001025081	4155	Hs.551713	NM_002385	ENSG00000197971	MBP	-	myelin basic protein	protein-coding
Hypomethylation	chr17	1644320	1646519	+	NM_000934	5345	Hs.159509	NM_000934	ENSG00000167711	SERPINF2	A2AP|AAP|ALPHA-2-PI|API|PLI	serpin family F member 2	protein-coding
Hypomethylation	chr15	97326368	97328567	+	NM_001304806	145946	Hs.326528	NM_173499	ENSG00000185594	SPATA8	SRG8	spermatogenesis associated 8	protein-coding
Hypomethylation	chr5	81046873	81049072	+	NM_001256732	23635	Hs.102735	NM_012446	ENSG00000145687	SSBP2	HSPC116|SOSS-B2	single stranded DNA binding protein 2	protein-coding
Hypomethylation	chr15	50557963	50560162	+	NM_002112	3067	Hs.1481	NM_002112	ENSG00000140287	HDC	-	histidine decarboxylase	protein-coding
Hypomethylation	chr22	20101461	20103660	+	NR_106874	102465490		NR_106874	ENSG00000278278	MIR6816	hsa-mir-6816	microRNA 6816	ncRNA
Hypomethylation	chr17	26903752	26905951	+	NM_005165	230	Hs.155247	NM_005165	ENSG00000109107	ALDOC	ALDC	aldolase, fructose-bisphosphate C	protein-coding
Hypomethylation	chrX	49124306	49126505	+	NM_033215	89801	Hs.433652	NM_033215	ENSG00000049769	PPP1R3F	HB2E|LL0XNC01-7P3.1|R3F	protein phosphatase 1 regulatory subunit 3F	protein-coding
Hypomethylation	chr9	123603320	123605519	+	NM_001270427	5711	Hs.193725	NM_005047	ENSG00000095261	PSMD5	S5B	proteasome 26S subunit, non-ATPase 5	protein-coding
Hypomethylation	chr12	7071260	7073459	+	NR_135032	105369635	Hs.744442	NR_135032	ENSG00000257084	MIR200CHG	U47924.27	MIR200C and MIR141 host gene	ncRNA
Hypomethylation	chr11	5255659	5257858	+	NM_000519	3045	Hs.699280	NM_000519	ENSG00000223609	HBD	-	hemoglobin subunit delta	protein-coding
Hypomethylation	chr22	48943000	48945199	+	NR_038917	284933	Hs.159057	NR_038917	ENSG00000281732	LOC284933	-	uncharacterized LOC284933	ncRNA
Hypomethylation	chr15	72523528	72525727	+	NM_001316318	5315	Hs.534770	NM_002654	ENSG00000067225	PKM	CTHBP|HEL-S-30|OIP3|PK3|PKM2|TCB|THBP1	pyruvate kinase M1/2	protein-coding
Hypomethylation	chr8	7395149	7397348	+	NM_001282479	100131608		NM_001282479	ENSG00000255251	PRR23D1	-	proline rich 23 domain containing 1	protein-coding
Hypomethylation	chr2	130886596	130888795	+	NR_033903	285103	Hs.570106	NR_033903	ENSG00000223760	MED15P9	CCDC74B-AS1|MED15P2	mediator complex subunit 15 pseudogene 9	pseudo
Hypomethylation	chr3	38033078	38035277	+	NM_015873	50853	Hs.103665	NM_015873	ENSG00000136059	VILL	-	villin like	protein-coding
Hypomethylation	chr8	11651082	11653281	+	NM_001287742	2222	Hs.593928	NM_004462	ENSG00000079459	FDFT1	DGPT|ERG9|SQS|SS	farnesyl-diphosphate farnesyltransferase 1	protein-coding
Hypomethylation	chrX	148621113	148623312	+	NM_001324274	91966	Hs.458216	NM_178124	ENSG00000197620	CXorf40A	CXorf40|EOLA1	chromosome X open reading frame 40A	protein-coding
Hypomethylation	chr9	116170924	116173123	+	NM_001278629	257169	Hs.632691	NM_152786	ENSG00000157653	C9orf43	-	chromosome 9 open reading frame 43	protein-coding
Hypomethylation	chr19	474784	476983	+	NM_182577	284451	Hs.104777	NM_182577	ENSG00000181781	ODF3L2	C19orf19	outer dense fiber of sperm tails 3 like 2	protein-coding
Hypomethylation	chr7	50597457	50599656	+	NR_033845	100129427	Hs.680434	NR_033845	ENSG00000226122	DDC-AS1	-	DDC antisense RNA 1	ncRNA
Hypomethylation	chr5	131394347	131396546	+	NM_000588	3562	Hs.694	NM_000588	ENSG00000164399	IL3	IL-3|MCGF|MULTI-CSF	interleukin 3	protein-coding
Hypomethylation	chr22	45596701	45598900	+	NR_031651	100302149		NR_031651	ENSG00000221598	MIR1249	MIRN1249|hsa-mir-1249	microRNA 1249	ncRNA
Hypomethylation	chrX	47004410	47006609	+	NM_001204466	8241	Hs.401509	NM_005676	ENSG00000182872	RBM10	DXS8237E|GPATC9|GPATCH9|S1-1|TARPS|ZRANB5	RNA binding motif protein 10	protein-coding
Hypomethylation	chr22	21901736	21903935	+	NM_001256355	7332	Hs.108104	NM_003347	ENSG00000185651	UBE2L3	E2-F1|L-UBC|UBCH7|UbcM4	ubiquitin conjugating enzyme E2 L3	protein-coding
Hypomethylation	chr10	88024346	88026545	+	NR_029907	442911		NR_029907	ENSG00000199104	MIR346	MIRN346|hsa-mir-346|miR-346|miRNA346	microRNA 346	ncRNA
Hypomethylation	chr10	47133637	47135836	+	NR_003277	728643	Hs.711067	NR_003277	ENSG00000213412	HNRNPA1P33	-	heterogeneous nuclear ribonucleoprotein A1 pseudogene 33	pseudo
Hypomethylation	chr1	38552903	38555102	+	NR_037432	100500801		NR_037432	ENSG00000265596	MIR3659	mir-3659	microRNA 3659	ncRNA
Hypomethylation	chr4	7310177	7312376	+	NR_039961	100616471		NR_039961	ENSG00000264658	MIR4798	-	microRNA 4798	ncRNA
Hypomethylation	chr11	73357735	73359934	+	NM_001130034	58473	Hs.445489	NM_021200	ENSG00000021300	PLEKHB1	KPL1|PHR1|PHRET1	pleckstrin homology domain containing B1	protein-coding
Hypomethylation	chr2	42160664	42162863	+	NR_110263	101929723	Hs.369330	NR_110262	ENSG00000234362	LINC01914	-	long intergenic non-protein coding RNA 1914	ncRNA
Hypomethylation	chr1	236847754	236849953	+	NM_001103	88	Hs.498178	NM_001103	ENSG00000077522	ACTN2	CMD1AA|CMH23	actinin alpha 2	protein-coding
Hypomethylation	chr8	37652401	37654600	+	NM_032777	25960	Hs.274136	NM_032777	ENSG00000020181	ADGRA2	GPR124|TEM5	adhesion G protein-coupled receptor A2	protein-coding
Hypomethylation	chr22	51066402	51068601	+	NM_001085427	410	Hs.88251	NM_000487	ENSG00000100299	ARSA	MLD	arylsulfatase A	protein-coding
Hypomethylation	chr19	39900119	39902318	+	NR_039755	100616163		NR_039755	ENSG00000266559	MIR4530	-	microRNA 4530	ncRNA
Hypomethylation	chr17	4734635	4736834	+	NM_001024937	50488	Hs.443417	NM_015716	ENSG00000141503	MINK1	B55|MAP4K6|MINK|YSK2|ZC3	misshapen like kinase 1	protein-coding
Hypomethylation	chr13	19477579	19479778	+	NR_104118	100652856	Hs.549878	NR_104118		LINC00408	-	long intergenic non-protein coding RNA 408	ncRNA
Hypomethylation	chr17	7756384	7758583	+	NM_203411	92162	Hs.389669	NM_203411	ENSG00000167874	TMEM88	-	transmembrane protein 88	protein-coding
Hypomethylation	chr12	8183359	8185558	+	NM_018416	55810	Hs.120844	NM_018416	ENSG00000065970	FOXJ2	FHX	forkhead box J2	protein-coding
Hypomethylation	chr6	76309622	76311821	+	NM_001100409	26054	Hs.485784	NM_015571	ENSG00000112701	SENP6	SSP1|SUSP1	SUMO specific peptidase 6	protein-coding
Hypomethylation	chr2	114735146	114737345	+	NR_034128	440900	Hs.662205	NR_034128	ENSG00000234199	LINC01191	VIN|lnc-ACTR3	long intergenic non-protein coding RNA 1191	ncRNA
Hypomethylation	chr2	105719203	105721402	+	NR_110227	101927492	Hs.469537	NR_110227	ENSG00000231851	UTAT33	-	uncharacterized LOC101927492	ncRNA
Hypomethylation	chr19	42347086	42349285	+	NM_001291419	147719	Hs.98660	NM_173506	ENSG00000273111	LYPD4	SMR	LY6/PLAUR domain containing 4	protein-coding
Hypomethylation	chrX	151082709	151084908	+	NM_002362	4103	Hs.37107	NM_002362	ENSG00000147381	MAGEA4	CT1.4|MAGE-41|MAGE-X2|MAGE4|MAGE4A|MAGE4B	MAGE family member A4	protein-coding
Hypomethylation	chr22	32766864	32769063	+	NR_104232	10737	Hs.274285	NR_001450	ENSG00000205853	RFPL3S	NCRNA00005|RFPL3-AS|RFPL3-AS1|RFPL3ANT|RFPL3AS	RFPL3 antisense	ncRNA
Hypomethylation	chr10	123353282	123355481	+	NM_001144916	2263	Hs.533683	NM_000141	ENSG00000066468	FGFR2	BBDS|BEK|BFR-1|CD332|CEK3|CFD1|ECT1|JWS|K-SAM|KGFR|TK14|TK25	fibroblast growth factor receptor 2	protein-coding
Hypomethylation	chr1	43830187	43832386	+	NR_106792	102466723		NR_106792	ENSG00000283836	MIR6734	hsa-mir-6734	microRNA 6734	ncRNA
Hypomethylation	chr1	3477155	3479354	+	NR_030277	693135		NR_030277	ENSG00000207776	MIR551A	MIRN551A|mir-551a	microRNA 551a	ncRNA
Hypomethylation	chr19	6416323	6418522	+	NR_037505	100500888		NR_037505	ENSG00000284159	MIR3940	mir-3940	microRNA 3940	ncRNA
Hypomethylation	chrX	152160562	152162761	+	NM_052926	114824	Hs.573567	NM_052926	ENSG00000198883	PNMA5	-	PNMA family member 5	protein-coding
Hypomethylation	chr21	11098738	11100937	+	NM_001187	574	Hs.545789	NM_001187		BAGE	BAGE1|CT2.1	B melanoma antigen	protein-coding
Hypomethylation	chr1	228335415	228337614	+	NM_020435	57165	Hs.100072	NM_020435	ENSG00000198835	GJC2	CX46.6|Cx47|GJA12|HLD2|LMPH1C|PMLDAR|SPG44	gap junction protein gamma 2	protein-coding
Hypomethylation	chr16	33260118	33262317	+	NM_001099687	729355	Hs.592038	NM_001099687	ENSG00000261509	TP53TG3B	TP53TG3E|TP53TG3F	TP53 target 3B	protein-coding
Hypomethylation	chr11	1242295	1244494	+	NM_002458	727897	Hs.523395	NM_002458	ENSG00000117983	MUC5B	MG1|MUC-5B|MUC5|MUC9	mucin 5B, oligomeric mucus/gel-forming	protein-coding
Hypomethylation	chr14	82089206	82091405	+	NR_110074	101928559	Hs.525499	NR_110074	ENSG00000258977	LINC01467	-	long intergenic non-protein coding RNA 1467	ncRNA
Hypomethylation	chr19	39926419	39928618	+	NM_001020	6217	Hs.397609	NM_001020	ENSG00000105193	RPS16	S16	ribosomal protein S16	protein-coding
Hypomethylation	chr11	71542246	71544445	+	NM_001002035	245911	Hs.555032	NM_001002035	ENSG00000184276	DEFB108B	DEFB-8|hBD-8	defensin beta 108B	protein-coding
Hypomethylation	chrY	533079	535278	+	NM_000451	6473	Hs.105932	NM_000451	ENSG00000185960	SHOX	GCFX|PHOG|SHOXY|SS	short stature homeobox	protein-coding
Hypomethylation	chr19	52194593	52196792	+	NR_029843	407056		NR_029843	ENSG00000207550	MIR99B	MIRN99B|mir-99b	microRNA 99b	ncRNA
Hypomethylation	chr16	2156555	2158754	+	NR_106775	102465429		NR_106775	ENSG00000284008	MIR6511B1	MIR6511B-1|hsa-mir-6511b-1	microRNA 6511b-1	ncRNA
Hypomethylation	chr6	36914039	36916238	+	NM_001199159	221476	Hs.25391	NM_153370	ENSG00000164530	PI16	CD364|CRISP9|MSMBBP|PSPBP	peptidase inhibitor 16	protein-coding
Hypomethylation	chrX	54522400	54524599	+	NM_004463	2245	Hs.709201	NM_004463	ENSG00000102302	FGD1	AAS|FGDY|MRXS16|ZFYVE3	FYVE, RhoGEF and PH domain containing 1	protein-coding
Hypomethylation	chrX	106159590	106161789	+	NM_001171095	9075	Hs.522746	NM_020384	ENSG00000165376	CLDN2	-	claudin 2	protein-coding
Hypomethylation	chr19	51587303	51589502	+	NM_022046	43847	Hs.283925	NM_022046	ENSG00000129437	KLK14	KLK-L6	kallikrein related peptidase 14	protein-coding
Hypomethylation	chr9	72435456	72437655	+	NR_131757	138255	Hs.444459	NM_001010940	ENSG00000204711	C9orf135	-	chromosome 9 open reading frame 135	protein-coding
Hypomethylation	chr11	65282634	65284833	+	NM_001048218	57410	Hs.238839	NM_020680	ENSG00000142186	SCYL1	GKLP|HT019|NKTL|NTKL|P105|SCAR21|TAPK|TEIF|TRAP	SCY1 like pseudokinase 1	protein-coding
Hypomethylation	chr22	48027119	48029318	+	NR_122046	284930	Hs.407567	NR_122046	ENSG00000224271	LOC284930	-	uncharacterized LOC284930	ncRNA
Hypomethylation	chr14	24047810	24050009	+	NM_001146028	84502	Hs.597841	NM_032452	ENSG00000092051	JPH4	JP4|JPHL1	junctophilin 4	protein-coding
Hypomethylation	chr2	27341574	27343773	+	NM_001301324	10669	Hs.159525	NM_006569	ENSG00000138028	CGREF1	CGR11	cell growth regulator with EF-hand domain 1	protein-coding
Hypomethylation	chr2	241835374	241837573	+	NM_001085437	79919	Hs.193745	NM_024861	ENSG00000172478	C2orf54	-	chromosome 2 open reading frame 54	protein-coding
Hypomethylation	chr12	121414549	121416748	+	NM_000545	6927	Hs.654455	NM_000545	ENSG00000135100	HNF1A	HNF-1A|HNF1|HNF4A|IDDM20|LFB1|MODY3|TCF-1|TCF1	HNF1 homeobox A	protein-coding
Hypomethylation	chr4	99914788	99916987	+	NM_015143	23173	Hs.480364	NM_015143	ENSG00000164024	METAP1	MAP1A|MetAP1A	methionyl aminopeptidase 1	protein-coding
Hypomethylation	chr6	30128512	30130711	+	NM_052828	10107	Hs.709483	NM_006778	ENSG00000204613	TRIM10	HERF1|RFB30|RNF9	tripartite motif containing 10	protein-coding
Hypomethylation	chr1	28503256	28505455	+	NM_000952	5724	Hs.77542	NM_000952	ENSG00000169403	PTAFR	PAFR	platelet activating factor receptor	protein-coding
Hypomethylation	chr14	101507314	101509513	+	NR_030582	100126297		NR_030582	ENSG00000215957	MIR300	MIRN300|hsa-mir-300	microRNA 300	ncRNA
Hypomethylation	chrY	6112264	6114463	+	NM_022573	64591	Hs.646249	NM_022573	ENSG00000168757	TSPY2	TSPYQ1	testis specific protein, Y-linked 2	protein-coding
Hypomethylation	chr5	1199710	1201909	+	NM_001003841	340024	Hs.481478	NM_001003841	ENSG00000174358	SLC6A19	B0AT1|HND	solute carrier family 6 member 19	protein-coding
Hypomethylation	chr3	19975507	19977706	+	NM_144715	151651	Hs.733920	NM_144715	ENSG00000163576	EFHB	CFAP21	EF-hand domain family member B	protein-coding
Hypomethylation	chr1	854618	856817	+	NR_122045	100130417	Hs.200644	NM_175912	ENSG00000223764	LOC100130417	-	uncharacterized LOC100130417	ncRNA
Hypomethylation	chr2	217236551	217238750	+	NM_020814	57574	Hs.170388	NM_020814	ENSG00000144583	MARCH4	MARCH-IV|RNF174	membrane associated ring-CH-type finger 4	protein-coding
Hypomethylation	chr11	77897858	77900057	+	NM_001029859	283219	Hs.528439	NM_001029859	ENSG00000188997	KCTD21	KCASH2	potassium channel tetramerization domain containing 21	protein-coding
Hypomethylation	chr17	1644130	1646329	+	NM_000934	5345	Hs.159509	NM_000934	ENSG00000167711	SERPINF2	A2AP|AAP|ALPHA-2-PI|API|PLI	serpin family F member 2	protein-coding
Hypomethylation	chr4	21305330	21307529	+	NM_147183	80333	Hs.655705	NM_025221	ENSG00000185774	KCNIP4	CALP|KCHIP4	potassium voltage-gated channel interacting protein 4	protein-coding
Hypomethylation	chr7	138480739	138482938	+	NM_001085429	155006	Hs.567729	NM_001085429	ENSG00000214128	TMEM213	-	transmembrane protein 213	protein-coding
Hypomethylation	chr11	118512718	118514917	+	NR_106773	102466719		NR_106773	ENSG00000284246	MIR6716	hsa-mir-6716	microRNA 6716	ncRNA
Hypomethylation	chr16	3017343	3019542	+	NM_001284511	124222	Hs.351474	NM_152341	ENSG00000162073	PAQR4	-	progestin and adipoQ receptor family member 4	protein-coding
Hypomethylation	chr8	21909081	21911280	+	NM_001114137	2039	Hs.106124	NM_001978	ENSG00000158856	DMTN	DMT|EPB49	dematin actin binding protein	protein-coding
Hypomethylation	chr17	934882	937081	+	NM_001256847	29	Hs.159306	NM_001092	ENSG00000159842	ABR	MDB	ABR, RhoGEF and GTPase activating protein	protein-coding
Hypomethylation	chr20	3765419	3767618	+	NM_001810	1059	Hs.516855	NM_001810	ENSG00000125817	CENPB	-	centromere protein B	protein-coding
Hypomethylation	chr5	167659178	167661377	+	NR_109894	101927862	Hs.659376	NR_109894	ENSG00000253978	CTB-178M22.2	-	uncharacterized LOC101927862	ncRNA
Hypomethylation	chr19	47775659	47777858	+	NR_037675	255783	Hs.128690	NM_178511	ENSG00000257704	INAFM1	PRR24	InaF motif containing 1	protein-coding
Hypomethylation	chr17	7166065	7168264	+	NM_001185022	1366	Hs.513915	NM_001307	ENSG00000181885	CLDN7	CEPTRL2|CLDN-7|CPETRL2|Hs.84359|claudin-1	claudin 7	protein-coding
Hypomethylation	chrX	48366172	48368371	+	NR_135596	101927635	Hs.522635	NR_135596	ENSG00000224292	LOC101927635	-	uncharacterized LOC101927635	ncRNA
Hypomethylation	chrX	148620519	148622718	+	NR_027455	100131434	Hs.669775	NM_001039766	ENSG00000241769	LINC00893	-	long intergenic non-protein coding RNA 893	ncRNA
Hypomethylation	chr12	132849977	132852176	+	NR_024563	100130238	Hs.536338	NR_024563		LOC100130238	-	uncharacterized LOC100130238	ncRNA
Hypomethylation	chr6	656765	658964	+	NM_148959	135458	Hs.669039	NM_148959	ENSG00000188996	HUS1B	-	HUS1 checkpoint clamp component B	protein-coding
Hypomethylation	chr22	50607160	50609359	+	NR_027691	56666	Hs.440092	NM_052839	ENSG00000073150	PANX2	PX2|hPANX2	pannexin 2	protein-coding
Hypomethylation	chr9	116223980	116226179	+	NM_017790	5998	Hs.494875	NM_017790	ENSG00000138835	RGS3	C2PA|RGP3	regulator of G protein signaling 3	protein-coding
Hypomethylation	chr2	183903387	183905586	+	NM_013436	10787	Hs.603732	NM_013436	ENSG00000061676	NCKAP1	HEM2|NAP1|NAP125|p125Nap1	NCK associated protein 1	protein-coding
Hypomethylation	chr16	68267203	68269402	+	NR_106831	102466194		NR_106831	ENSG00000284259	MIR6773	hsa-mir-6773	microRNA 6773	ncRNA
Hypomethylation	chr1	202974536	202976735	+	NR_036557	100506747	Hs.642024	NR_036557		LOC100506747	-	alpha-1,3-mannosyl-glycoprotein 4-beta-N-acetylglucosaminyltransferase-like protein LOC641515 homolog	pseudo
Hypomethylation	chr1	151169021	151171220	+	NM_001330689	8394	Hs.655131	NM_003557	ENSG00000143398	PIP5K1A	-	phosphatidylinositol-4-phosphate 5-kinase type 1 alpha	protein-coding
Hypomethylation	chr9	119449295	119451494	+	NM_012210	22954	Hs.591910	NM_012210	ENSG00000119401	TRIM32	BBS11|HT2A|LGMD2H|TATIP	tripartite motif containing 32	protein-coding
Hypomethylation	chr9	34838384	34840583	+	NR_024481	389715	Hs.713965	NM_001126494		FAM205BP	C9orf144|C9orf144A|FAM205B	transmembrane protein C9orf144B pseudogene	pseudo
Hypomethylation	chr22	20102075	20104274	+	NM_001278639	5902	Hs.24763	NM_002882	ENSG00000099901	RANBP1	HTF9A	RAN binding protein 1	protein-coding
Hypomethylation	chr1	228778657	228780856	+	NR_106988
Hypomethylation	chr19	57740377	57742576	+	NM_003160	6795	Hs.98338	NM_003160	ENSG00000105146	AURKC	AIE2|AIK3|ARK3|AurC|HEL-S-90|SPGF5|STK13|aurora-C	aurora kinase C	protein-coding
Hypomethylation	chr4	2251684	2253883	+	NR_039964	100616358		NR_039964	ENSG00000284276	MIR4800	mir-4800	microRNA 4800	ncRNA
Hypomethylation	chr14	75534280	75536479	+	NM_001302617	97	Hs.18573	NM_001107	ENSG00000119640	ACYP1	ACYPE	acylphosphatase 1	protein-coding
Hypomethylation	chr7	150757739	150759938	+	NM_001199693	6522	Hs.647069	NM_003040	ENSG00000164889	SLC4A2	AE2|BND3L|EPB3L1|HKB3|NBND3	solute carrier family 4 member 2	protein-coding
Hypomethylation	chr15	74501172	74503371	+	NM_001199040	64220	Hs.24553	NM_022369	ENSG00000137868	STRA6	MCOPCB8|MCOPS9|PP14296	stimulated by retinoic acid 6	protein-coding
Hypomethylation	chr22	51016307	51018506	+	NM_001145134	1375	Hs.439777	NM_004377	ENSG00000205560	CPT1B	CPT1-M|CPT1M|CPTI|CPTI-M|M-CPT1|MCCPT1|MCPT1	carnitine palmitoyltransferase 1B	protein-coding
Hypomethylation	chr2	107084602	107086801	+	NM_001144013	653489	Hs.726367	NM_001144013	ENSG00000153165	RGPD3	RGP3	RANBP2-like and GRIP domain containing 3	protein-coding
Hypomethylation	chr16	70655895	70658094	+	NM_001172772	146433	Hs.461214	NM_152456	ENSG00000157368	IL34	C16orf77|IL-34	interleukin 34	protein-coding
Hypomethylation	chr18	28933700	28935899	+	NR_110789	101927718	Hs.625473	NR_110788	ENSG00000266729	DSG1-AS1	-	DSG1 antisense RNA 1	ncRNA
Hypomethylation	chr6	166878672	166880871	+	NR_046793	100874353	Hs.675698	NR_046793	ENSG00000232082	RPS6KA2-IT1	-	RPS6KA2 intronic transcript 1	ncRNA
Hypomethylation	chr15	45542428	45544627	+	NM_004212	9153	Hs.367833	NM_004212	ENSG00000137860	SLC28A2	CNT2|HCNT2|HsT17153|SPNT1	solute carrier family 28 member 2	protein-coding
Hypomethylation	chr11	111783738	111785937	+	NM_001289807	1410	Hs.53454	NM_001885	ENSG00000109846	CRYAB	CMD1II|CRYA2|CTPP2|CTRCT16|HEL-S-101|HSPB5|MFM2	crystallin alpha B	protein-coding
Hypomethylation	chr8	41504679	41506878	+	NM_152568	157848		NM_152568	ENSG00000165066	NKX6-3	NKX6.3	NK6 homeobox 3	protein-coding
Hypomethylation	chr11	126271311	126273510	+	NM_001254758	6484	Hs.591947	NM_006278	ENSG00000110080	ST3GAL4	CGS23|NANTA3|SAT3|SIAT4|SIAT4C|ST-4|ST3GalA.2|ST3GalIV|STZ|gal-NAc6S	ST3 beta-galactoside alpha-2,3-sialyltransferase 4	protein-coding
Hypomethylation	chr16	16460733	16462932	+	NR_106969	102466812		NR_106969	ENSG00000278221	MIR6511A2	MIR6511A-2|hsa-mir-6511a-2	microRNA 6511a-2	ncRNA
Hypomethylation	chr5	610405	612604	+	NR_103444	100996325	Hs.575249	NR_103444		LOC100996325	-	uncharacterized LOC100996325	ncRNA
Hypomethylation	chr15	23086237	23088436	+	NM_001142275	123606	Hs.511797	NM_144599	ENSG00000170113	NIPA1	FSP3|SLC57A1|SPG6	NIPA magnesium transporter 1	protein-coding
Hypomethylation	chrX	140675835	140678034	+	NM_013453	30014	Hs.334464	NM_013453	ENSG00000198021	SPANXA1	CT11.1|NAP-X|SPAN-X|SPAN-Xa|SPAN-Xb|SPANX|SPANX-A	sperm protein associated with the nucleus, X-linked, family member A1	protein-coding
Hypomethylation	chr18	77903807	77906006	+	NR_028339	100130522	Hs.352602	NM_001145731	ENSG00000267270	PARD6G-AS1	-	PARD6G antisense RNA 1	ncRNA
Hypomethylation	chr6	43209222	43211421	+	NM_032538	84630	Hs.485436	NM_032538	ENSG00000146216	TTBK1	BDTK	tau tubulin kinase 1	protein-coding
Hypomethylation	chr2	67442252	67444451	+	NR_038844	644838	Hs.145561	NR_038844	ENSG00000236780	LINC01829	-	long intergenic non-protein coding RNA 1829	ncRNA
Hypomethylation	chr2	233251555	233253754	+	NR_028501	347694	Hs.452575	NR_028501	ENSG00000244280	ECEL1P2	ECEL2	endothelin converting enzyme like 1 pseudogene 2	pseudo
Hypomethylation	chr17	7309502	7311701	+	NM_020795	57555	Hs.26229	NM_020795	ENSG00000169992	NLGN2	-	neuroligin 2	protein-coding
Hypomethylation	chr13	20135515	20137714	+	NR_073485	93492	Hs.377488	NM_130785	ENSG00000132958	TPTE2	TPIP	transmembrane phosphoinositide 3-phosphatase and tensin homolog 2	protein-coding
Hypomethylation	chrX	149394239	149396438	+	NR_031748	100313839		NR_031748	ENSG00000252454	MIR2114	-	microRNA 2114	ncRNA
Hypomethylation	chr19	41105277	41107476	+	NM_001042545	8425	Hs.466766	NM_003573	ENSG00000090006	LTBP4	ARCL1C|LTBP-4|LTBP4L|LTBP4S	latent transforming growth factor beta binding protein 4	protein-coding
Hypomethylation	chr22	37606806	37609005	+	NM_001051	6753	Hs.225995	NM_001051	ENSG00000278195	SSTR3	SS-3-R|SS3-R|SS3R|SSR-28	somatostatin receptor 3	protein-coding
Hypomethylation	chr10	694017	696216	+	NM_001355388	414235	Hs.587103	NM_001012714	ENSG00000180525	PRR26	C10orf108	proline rich 26	protein-coding
Hypomethylation	chr3	47517246	47519445	+	NM_001320044	22937	Hs.531789	NM_012235	ENSG00000114650	SCAP	-	SREBF chaperone	protein-coding
Hypomethylation	chr8	7703402	7705601	+	NM_001081552	653423	Hs.559506	NM_001081552	ENSG00000178287	SPAG11A	EDDM2A|HE2	sperm associated antigen 11A	protein-coding
Hypomethylation	chrX	68046840	68049039	+	NM_004429	1947	Hs.144700	NM_004429	ENSG00000090776	EFNB1	CFND|CFNS|EFB1|EFL3|EPLG2|Elk-L|LERK2	ephrin B1	protein-coding
Hypomethylation	chr11	45713127	45715326	+	NR_106976	102465691		NR_106976	ENSG00000276639	MIR7154	hsa-mir-7154	microRNA 7154	ncRNA
Hypomethylation	chr3	52568621	52570820	+	NM_022908	64943	Hs.84753	NM_022908	ENSG00000168268	NT5DC2	-	5'-nucleotidase domain containing 2	protein-coding
Hypomethylation	chr1	201796288	201798487	+	NM_018085	55705	Hs.596014	NM_018085	ENSG00000198700	IPO9	Imp9	importin 9	protein-coding
Hypomethylation	chr8	123791901	123794100	+	NM_014943	22882	Hs.377090	NM_014943	ENSG00000178764	ZHX2	AFR1|RAF	zinc fingers and homeoboxes 2	protein-coding
Hypomethylation	chr17	44588076	44590275	+	NM_001006607	474170	Hs.646568	NM_001006607	ENSG00000238083	LRRC37A2	LRRC37	leucine rich repeat containing 37 member A2	protein-coding
Hypomethylation	chr11	1890099	1892298	+	NM_001289005	4046	Hs.56729	NM_002339	ENSG00000130592	LSP1	WP34|pp52	lymphocyte-specific protein 1	protein-coding
Hypomethylation	chr21	9824203	9826402	+	NR_128711	103504731		NR_128711	ENSG00000264462	MIR3648-2	hsa-mir-3648-2	microRNA 3648-2	ncRNA
Hypomethylation	chr19	53394400	53396599	+	NM_001351775	162967	Hs.369632	NM_207333	ENSG00000182986	ZNF320	ZFPL	zinc finger protein 320	protein-coding
Hypomethylation	chr2	130885196	130887395	+	NM_001099771	728378	Hs.580547	NM_001099771	ENSG00000196604	POTEF	A26C1B|ACTB|POTE2alpha|POTEACTIN	POTE ankyrin domain family member F	protein-coding
Hypomethylation	chr15	81134215	81136414	+	NR_030393	693132		NR_030393	ENSG00000208003	MIR549A	MIR549|MIRN549|hsa-mir-549|hsa-mir-549a|mir-549a	microRNA 549a	ncRNA
Hypomethylation	chr9	140317515	140319714	+	NM_001256067	10811	Hs.495554	NM_006647	ENSG00000188747	NOXA1	NY-CO-31|SDCCAG31|p51NOX	NADPH oxidase activator 1	protein-coding
Hypomethylation	chrX	48931505	48933704	+	NM_007213	11230	Hs.29595	NM_007213	ENSG00000243279	PRAF2	JM4|Yip6a	PRA1 domain family member 2	protein-coding
Hypomethylation	chr9	33076515	33078714	+	NM_018225	55234	Hs.655351	NM_018225	ENSG00000122692	SMU1	BWD|SMU-1|fSAP57	SMU1, DNA replication regulator and spliceosomal factor	protein-coding
Hypomethylation	chr15	102029988	102032187	+	NM_138323	5046	Hs.498494	NM_002570	ENSG00000140479	PCSK6	PACE4|SPC4	proprotein convertase subtilisin/kexin type 6	protein-coding
Hypomethylation	chr19	46916720	46918919	+	NM_032040	83987	Hs.97876	NM_032040	ENSG00000169515	CCDC8	3M3|PPP1R20|p90	coiled-coil domain containing 8	protein-coding
Hypomethylation	chrX	99897163	99899362	+	NM_014467	27286	Hs.306339	NM_014467	ENSG00000102359	SRPX2	BPP|CBPS|PMGX|RESDX|SRPUL	sushi repeat containing protein, X-linked 2	protein-coding
Hypomethylation	chr9	109623378	109625577	+	NM_021224	58499	Hs.370379	NM_021224	ENSG00000148143	ZNF462	Zfp462	zinc finger protein 462	protein-coding
Hypomethylation	chr21	43373800	43375999	+	NM_015500	25966	Hs.473894	NM_015500	ENSG00000157617	C2CD2	C21orf25|C21orf258|TMEM24L	C2 calcium dependent domain containing 2	protein-coding
Hypomethylation	chr1	224033475	224035674	+	NM_005426	7159	Hs.523968	NM_005426	ENSG00000143514	TP53BP2	53BP2|ASPP2|BBP|P53BP2|PPP1R13A	tumor protein p53 binding protein 2	protein-coding
Hypomethylation	chr2	97652102	97654301	+	NM_001122646	51252	Hs.107922	NM_016490	ENSG00000168754	FAM178B	-	family with sequence similarity 178 member B	protein-coding
Hypomethylation	chr3	45550838	45553037	+	NR_048543	100885795	Hs.641094	NR_048543		LARS2-AS1	-	LARS2 antisense RNA 1	ncRNA
Hypomethylation	chr12	106992915	106995114	+	NM_001206691	5992	Hs.388827	NM_002920	ENSG00000111783	RFX4	NYD-SP10	regulatory factor X4	protein-coding
Hypomethylation	chr12	8995600	8997799	+	NM_001282424	144568	Hs.620532	NM_144670	ENSG00000166535	A2ML1	CPAMD9|p170	alpha-2-macroglobulin like 1	protein-coding
Hypomethylation	chr3	184077502	184079701	+	NM_004366	1181	Hs.436847	NM_004366	ENSG00000114859	CLCN2	CIC-2|CLC2|ECA2|ECA3|EGI11|EGI3|EGMA|EJM6|EJM8|LKPAT|clC-2	chloride voltage-gated channel 2	protein-coding
Hypomethylation	chr11	1884395	1886594	+	NM_001242932	4046	Hs.56729	NM_002339	ENSG00000130592	LSP1	WP34|pp52	lymphocyte-specific protein 1	protein-coding
Hypomethylation	chr19	52193865	52196064	+	NR_029843	407056		NR_029843	ENSG00000207550	MIR99B	MIRN99B|mir-99b	microRNA 99b	ncRNA
Hypomethylation	chr10	693888	696087	+	NM_001355388	414235	Hs.587103	NM_001012714	ENSG00000180525	PRR26	C10orf108	proline rich 26	protein-coding
Hypomethylation	chr2	241075548	241077747	+	NM_138336	150678	Hs.293884	NM_138336	ENSG00000172428	COPS9	CSNAP|MYEOV2	COP9 signalosome subunit 9	protein-coding
Hypomethylation	chr19	8839316	8841515	+	NM_001004699	284383	Hs.553675	NM_001004699	ENSG00000181733	OR2Z1	OR19-4|OR2Z2	olfactory receptor family 2 subfamily Z member 1	protein-coding
Hypomethylation	chr15	102519097	102521296	+	NR_148357	102725121	Hs.712940	NR_148357		LOC102725121	-	DEAD/H-box helicase 11 pseudogene	pseudo
Hypomethylation	chr11	85564144	85566343	+	NM_001286159	220047	Hs.567774	NM_173556	ENSG00000150676	CCDC83	CT148|HSD9	coiled-coil domain containing 83	protein-coding
Hypomethylation	chrX	136113634	136115833	+	NM_054021	83550	Hs.350569	NM_054021	ENSG00000165370	GPR101	GPCR6|PAGH2|PITA2	G protein-coupled receptor 101	protein-coding
Hypomethylation	chr1	207095179	207097378	+	NM_001142473	9214	Hs.58831	NM_005449	ENSG00000162894	FCMR	FAIM3|TOSO	Fc fragment of IgM receptor	protein-coding
Hypomethylation	chrX	48642982	48645181	+	NM_002049	2623	Hs.765	NM_002049	ENSG00000102145	GATA1	ERYF1|GATA-1|GF-1|GF1|NF-E1|NFE1|XLANP|XLTDA|XLTT	GATA binding protein 1	protein-coding
Hypomethylation	chr3	8773486	8775685	+	NM_033337	859	Hs.98303	NM_001234	ENSG00000182533	CAV3	LGMD1C|LQT9|VIP-21|VIP21	caveolin 3	protein-coding
Hypomethylation	chr16	18434590	18436789	+	NR_103772	100288162	Hs.744813	NR_103772		LOC100288162	-	uncharacterized LOC100288162	ncRNA
Hypomethylation	chr19	45004376	45006575	+	NM_001278508	7733	Hs.22305	NM_013256	ENSG00000167384	ZNF180	HHZ168	zinc finger protein 180	protein-coding
Hypomethylation	chr3	139060861	139063060	+	NM_020191	56945	Hs.745001	NM_020191	ENSG00000175110	MRPS22	C3orf5|COXPD5|GIBT|GK002|MRP-S22|RPMS22	mitochondrial ribosomal protein S22	protein-coding
Hypomethylation	chrX	153605597	153607796	+	NM_000117	2010	Hs.522823	NM_000117	ENSG00000102119	EMD	EDMD|LEMD5|STA	emerin	protein-coding
Hypomethylation	chr19	49053429	49055628	+	NM_177973	6820	Hs.369331	NM_004605	ENSG00000088002	SULT2B1	ARCI14|HSST2	sulfotransferase family 2B member 1	protein-coding
Hypomethylation	chr17	78120783	78122982	+	NM_014740	9775	Hs.389649	NM_014740	ENSG00000141543	EIF4A3	DDX48|Fal1|MUK34|NMP265|NUK34|RCPS|eIF4AIII	eukaryotic translation initiation factor 4A3	protein-coding
Hypomethylation	chr9	138071455	138073654	+	NR_046107	401557	Hs.640138	NR_046107		LOC401557	-	uncharacterized LOC401557	ncRNA
Hypomethylation	chr10	11936510	11938709	+	NR_038222	219731	Hs.576787	NR_038222	ENSG00000225778	PROSER2-AS1	-	PROSER2 antisense RNA 1	ncRNA
Hypomethylation	chr5	78983659	78985858	+	NM_153610	202333	Hs.482625	NM_153610	ENSG00000164309	CMYA5	C5orf10|SPRYD2|TRIM76	cardiomyopathy associated 5	protein-coding
Hypomethylation	chr22	37499494	37501693	+	NM_153609	164656	Hs.370885	NM_153609	ENSG00000187045	TMPRSS6	IRIDA	transmembrane serine protease 6	protein-coding
Hypomethylation	chrX	49017181	49019380	+	NM_001099681	79917	Hs.193170	NM_024859	ENSG00000269313	MAGIX	JM10|PDZX	MAGI family member, X-linked	protein-coding
Hypomethylation	chr2	131266609	131268808	+	NM_001277406	653269	Hs.558782	NM_001277406	ENSG00000196834	POTEI	POTE2beta	POTE ankyrin domain family member I	protein-coding
Hypomethylation	chrX	2525232	2527431	+	NR_106737	102464837		NR_106737	ENSG00000277120	MIR6089	MIR6089-1|MIR6089-2|hsa-mir-6089-1|hsa-mir-6089-2	microRNA 6089	ncRNA
Hypomethylation	chr17	39968252	39970451	+	NM_021939	60681	Hs.463035	NM_021939	ENSG00000141756	FKBP10	BRKS1|FKBP65|OI11|OI6|PPIASE|hFKBP65	FK506 binding protein 10	protein-coding
Hypomethylation	chr7	27183088	27185287	+	NM_019102	3202	Hs.655218	NM_019102	ENSG00000106004	HOXA5	HOX1|HOX1.3|HOX1C	homeobox A5	protein-coding
Hypomethylation	chr1	6489757	6491956	+	NR_036218	100422975		NR_036218	ENSG00000265392	MIR4252	-	microRNA 4252	ncRNA
Hypomethylation	chr1	20141572	20143771	+	NM_019062	54546	Hs.124835	NM_019062	ENSG00000178828	RNF186	-	ring finger protein 186	protein-coding
Hypomethylation	chr19	39805777	39807976	+	NM_020862	57622	Hs.97860	NM_020862	ENSG00000128011	LRFN1	SALM2	leucine rich repeat and fibronectin type III domain containing 1	protein-coding
Hypomethylation	chr4	159440866	159443065	+	NR_045584	59350	Hs.591686	NM_021634	ENSG00000171509	RXFP1	LGR7|RXFPR1	relaxin family peptide receptor 1	protein-coding
Hypomethylation	chr3	120169719	120171918	+	NM_007085	11167	Hs.269512	NM_007085	ENSG00000163430	FSTL1	FRP|FSL1|MIR198|OCC-1|OCC1|tsc36	follistatin like 1	protein-coding
Hypomethylation	chrX	85302367	85304566	+	NM_001145414	1121	Hs.496449	NM_000390	ENSG00000188419	CHM	DXS540|GGTA|HSD-32|REP-1|TCD	CHM, Rab escort protein 1	protein-coding
Hypomethylation	chr6	30654894	30657093	+	NM_133471	170954	Hs.101150	NM_133471	ENSG00000146112	PPP1R18	HKMT1098|KIAA1949	protein phosphatase 1 regulatory subunit 18	protein-coding
Hypomethylation	chr19	1063922	1066121	+	NM_001258328	23526	Hs.465521	NM_012292	ENSG00000180448	ARHGAP45	HA-1|HLA-HA1|HMHA1	Rho GTPase activating protein 45	protein-coding
Hypomethylation	chr8	145317441	145319640	+	NR_107057	102465906		NR_107057	ENSG00000284054	MIR7112	MIR7112-1|MIR7112-2|hsa-mir-7112|hsa-mir-7112-1|hsa-mir-7112-2	microRNA 7112	ncRNA
Hypomethylation	chr18	13823543	13825742	+	NM_005913	4161	Hs.248145	NM_005913	ENSG00000176136	MC5R	MC2	melanocortin 5 receptor	protein-coding
Hypomethylation	chr9	136223162	136225361	+	NM_001278928	6835	Hs.159448	NM_017503	ENSG00000148291	SURF2	SURF-2	surfeit 2	protein-coding
Hypomethylation	chr12	56358553	56360752	+	NM_001200053	6490	Hs.95972	NM_006928	ENSG00000185664	PMEL	D12S53E|ME20|ME20-M|ME20M|P1|P100|PMEL17|SI|SIL|SILV|gp100	premelanosome protein	protein-coding
Hypomethylation	chr17	32510452	32512651	+	NR_110748	101927239	Hs.603592	NR_110748	ENSG00000261156	LINC01989	-	long intergenic non-protein coding RNA 1989	ncRNA
Hypomethylation	chr7	128764325	128766524	+	NR_002144	407835	Hs.592273	NR_002144		LOC407835	-	mitogen-activated protein kinase kinase 2 pseudogene	pseudo
Hypomethylation	chr19	45004375	45006574	+	NM_001278508	7733	Hs.22305	NM_013256	ENSG00000167384	ZNF180	HHZ168	zinc finger protein 180	protein-coding
Hypomethylation	chr17	7253208	7255407	+	NM_001002914	147040	Hs.592112	NM_001002914	ENSG00000213859	KCTD11	C17orf36|KCASH1|REN|REN/KCTD11	potassium channel tetramerization domain containing 11	protein-coding
Hypomethylation	chr19	5784577	5786776	+	NM_001134316	163154	Hs.631838	NM_153359	ENSG00000212123	PRR22	-	proline rich 22	protein-coding
Hypomethylation	chr14	94983982	94986181	+	NM_173850	145264	Hs.99476	NM_173850	ENSG00000165953	SERPINA12	OL-64	serpin family A member 12	protein-coding
Hypomethylation	chrX	133928443	133930642	+	NM_001331090	159090	Hs.404706	NM_145284	ENSG00000156504	FAM122B	SPACIA2	family with sequence similarity 122B	protein-coding
Hypomethylation	chr6	29595806	29598005	+	NM_021903	2550	Hs.167017	NM_001470	ENSG00000204681	GABBR1	GABABR1|GABBR1-3|GB1|GPRC3A	gamma-aminobutyric acid type B receptor subunit 1	protein-coding
Hypomethylation	chr3	52826784	52828983	+	NM_002217	3699	Hs.76716	NM_002217	ENSG00000162267	ITIH3	H3P|ITI-HC3|SHAP	inter-alpha-trypsin inhibitor heavy chain 3	protein-coding
Hypomethylation	chr10	134913750	134915949	+	NM_001291085	84435	Hs.435183	NM_032422	ENSG00000197177	ADGRA1	GPR123	adhesion G protein-coupled receptor A1	protein-coding
Hypomethylation	chr21	46064331	46066530	+	NM_198692	386678	Hs.58076	NM_198692	ENSG00000243489	KRTAP10-11	KAP10.11|KAP18.11|KRTAP18-11|KRTAP18.11	keratin associated protein 10-11	protein-coding
Hypomethylation	chr9	95707601	95709800	+	NM_001083536	89846	Hs.411081	NM_033086	ENSG00000127084	FGD3	ZFYVE5	FYVE, RhoGEF and PH domain containing 3	protein-coding
Hypomethylation	chr17	54968517	54970716	+	NR_037408	100500827		NR_037408	ENSG00000284542	MIR3614	mir-3614	microRNA 3614	ncRNA
Hypomethylation	chr14	103386993	103389192	+	NM_030943	81693	Hs.534494	NM_030943	ENSG00000166126	AMN	PRO1028|amnionless	amnion associated transmembrane protein	protein-coding
Hypomethylation	chr17	73082036	73084235	+	NM_001271765	9121	Hs.592095	NM_004695	ENSG00000170190	SLC16A5	MCT5|MCT6	solute carrier family 16 member 5	protein-coding
Hypomethylation	chr16	85949953	85952152	+	NR_106832	102466732		NR_106832	ENSG00000274134	MIR6774	hsa-mir-6774	microRNA 6774	ncRNA
Hypomethylation	chr1	172626185	172628384	+	NM_000639	356	Hs.2007	NM_000639	ENSG00000117560	FASLG	ALPS1B|APT1LG1|APTL|CD178|CD95-L|CD95L|FASL|TNFSF6|TNLG1A	Fas ligand	protein-coding
Hypomethylation	chr9	140142045	140144244	+	NM_001001710	401565	Hs.522530	NM_001001710	ENSG00000188163	FAM166A	HSD46	family with sequence similarity 166 member A	protein-coding
Hypomethylation	chr20	26189670	26191869	+	NR_040095	284801	Hs.370699	NR_040095	ENSG00000227195	MIR663AHG	-	MIR663A host gene	ncRNA
Hypomethylation	chr19	36342696	36344895	+	NM_004646	4868	Hs.122186	NM_004646	ENSG00000161270	NPHS1	CNF|NPHN|nephrin	NPHS1, nephrin	protein-coding
Hypomethylation	chr17	40923454	40925653	+	NM_032353	84313	Hs.500165	NM_032353	ENSG00000131475	VPS25	DERP9|EAP20|FAP20	vacuolar protein sorting 25 homolog	protein-coding
Hypomethylation	chr19	49566925	49569124	+	NM_006179	4909	Hs.266902	NM_006179	ENSG00000225950	NTF4	GLC10|GLC1O|NT-4|NT-4/5|NT-5|NT4|NT5|NTF5	neurotrophin 4	protein-coding
Hypomethylation	chr5	36151816	36154015	+	NM_032637	6502	Hs.23348	NM_005983	ENSG00000145604	SKP2	FBL1|FBXL1|FLB1|p45	S-phase kinase associated protein 2	protein-coding
Hypomethylation	chr18	6929669	6931868	+	NR_034100	400643	Hs.253920	NM_001103383	ENSG00000265933	LINC00668	-	long intergenic non-protein coding RNA 668	ncRNA
Hypomethylation	chr14	101486403	101488602	+	NR_029871	494328		NR_029871	ENSG00000199088	MIR379	MIRN379|hsa-mir-379|mir-379	microRNA 379	ncRNA
Hypomethylation	chr3	42945658	42947857	+	NM_207404	389114	Hs.720173	NM_207404	ENSG00000182983	ZNF662	-	zinc finger protein 662	protein-coding
Hypomethylation	chr3	64673166	64675365	+	NM_001318781	56999	Hs.656071	NM_182920	ENSG00000163638	ADAMTS9	-	ADAM metallopeptidase with thrombospondin type 1 motif 9	protein-coding
Hypomethylation	chr1	16008827	16011026	+	NM_015164	23207	Hs.646775	NM_015164	ENSG00000116786	PLEKHM2	SKIP	pleckstrin homology and RUN domain containing M2	protein-coding
Hypomethylation	chr6	30850327	30852526	+	NM_001954	780	Hs.631988	NM_001954	ENSG00000204580	DDR1	CAK|CD167|DDR|EDDR1|HGK2|MCK10|NEP|NTRK4|PTK3|PTK3A|RTK6|TRKE	discoidin domain receptor tyrosine kinase 1	protein-coding
Hypomethylation	chr1	117212371	117214570	+	NR_031564	100302117		NR_031564	ENSG00000211543	MIR320B1	MIR320B-1|MIRN320B1|hsa-mir-320b-1|mir-320b-1	microRNA 320b-1	ncRNA
Hypomethylation	chr11	17410679	17412878	+	NM_001166290	3767	Hs.248141	NM_000525	ENSG00000187486	KCNJ11	BIR|HHF2|IKATP|KIR6.2|MODY13|PHHI|TNDM3	potassium voltage-gated channel subfamily J member 11	protein-coding
Hypomethylation	chr9	20622343	20624542	+	NM_004529	4300	Hs.317248	NM_004529	ENSG00000171843	MLLT3	AF9|YEATS3	MLLT3, super elongation complex subunit	protein-coding
Hypomethylation	chr9	5185419	5187618	+	NM_007179	11172	Hs.632648	NM_007179	ENSG00000120210	INSL6	RIF1	insulin like 6	protein-coding
Hypomethylation	chr9	138592031	138594230	+	NM_020822	57582	Hs.104950	NM_020822	ENSG00000107147	KCNT1	EIEE14|ENFL5|KCa4.1|SLACK|Slo2.2|bA100C15.2	potassium sodium-activated channel subfamily T member 1	protein-coding
Hypomethylation	chr4	171010984	171013183	+	NM_001286683	51166	Hs.529735	NM_016228	ENSG00000109576	AADAT	KAT2|KATII|KYAT2	aminoadipate aminotransferase	protein-coding
Hypomethylation	chr1	43733665	43735864	+	NM_001320244	128218	Hs.104476	NM_144626	ENSG00000179178	TMEM125	-	transmembrane protein 125	protein-coding
Hypomethylation	chr3	195867507	195869706	+	NR_034088	401109	Hs.280133	NM_001001699	ENSG00000224652	LINC00885	-	long intergenic non-protein coding RNA 885	ncRNA
Hypomethylation	chrX	31089971	31092170	+	NM_031894	53940	Hs.333125	NM_031894	ENSG00000132446	FTHL17	CT38	ferritin heavy chain like 17	protein-coding
Hypomethylation	chr16	23192040	23194239	+	NM_001039	6340	Hs.371727	NM_001039	ENSG00000166828	SCNN1G	BESC3|ENaCg|ENaCgamma|PHA1|SCNEG	sodium channel epithelial 1 gamma subunit	protein-coding
Hypomethylation	chr6	32144162	32146361	+	NM_032741	10554	Hs.409230	NM_006411	ENSG00000204310	AGPAT1	1-AGPAT1|G15|LPAAT-alpha|LPAATA	1-acylglycerol-3-phosphate O-acyltransferase 1	protein-coding
Hypomethylation	chr7	131010595	131012794	+	NR_125364	100506881	Hs.660830	NR_125364	ENSG00000236753	MKLN1-AS	MKLN1-AS2	MKLN1 antisense RNA	ncRNA
Hypomethylation	chr3	42945402	42947601	+	NM_207404	389114	Hs.720173	NM_207404	ENSG00000182983	ZNF662	-	zinc finger protein 662	protein-coding
Hypomethylation	chr20	49307868	49310067	+	NR_110890	140876	Hs.372578	NM_080829	ENSG00000042062	RIPOR3	C20orf175|C20orf176|FAM65C	RIPOR family member 3	protein-coding
Hypomethylation	chr17	27169658	27171857	+	NM_001288633	55731	Hs.564533	NM_018182	ENSG00000173065	FAM222B	C17orf63	family with sequence similarity 222 member B	protein-coding
Hypomethylation	chr16	84538089	84540288	+	NM_020947	57707	Hs.288274	NM_020947	ENSG00000140950	TLDC1	KIAA1609	TBC/LysM-associated domain containing 1	protein-coding
Hypomethylation	chr12	72146658	72148857	+	NM_014999	23011	Hs.524590	NM_014999	ENSG00000080371	RAB21	-	RAB21, member RAS oncogene family	protein-coding
Hypomethylation	chr2	169642740	169644939	+	NM_001171631	115677	Hs.189780	NM_052946	ENSG00000163072	NOSTRIN	DaIP2	nitric oxide synthase trafficking	protein-coding
Hypomethylation	chr19	49116495	49118694	+	NM_017708	54854	Hs.165803	NM_017708	ENSG00000105523	FAM83E	-	family with sequence similarity 83 member E	protein-coding
Hypomethylation	chrX	152989357	152991556	+	NM_000033	215	Hs.159546	NM_000033	ENSG00000101986	ABCD1	ABC42|ALD|ALDP|AMN	ATP binding cassette subfamily D member 1	protein-coding
Hypomethylation	chr19	57104664	57106863	+	NM_021216	58491	Hs.301431	NM_021216	ENSG00000197951	ZNF71	EZFIT	zinc finger protein 71	protein-coding
Hypomethylation	chr6	147960	150159	+	NR_109817	441123		NR_109817		LINC00266-3	C6orf88|NCRNA00266-3|NCRNA00266C|dJ24O22.2	long intergenic non-protein coding RNA 266-3	ncRNA
Hypomethylation	chr6	32119521	32121720	+	NM_138717	9374	Hs.332138	NM_005155	ENSG00000221988	PPT2	C6orf8|G14|PPT-2	palmitoyl-protein thioesterase 2	protein-coding
Hypomethylation	chr12	47471386	47473585	+	NM_001281429	91523	Hs.560100	NM_138371	ENSG00000179715	PCED1B	FAM113B	PC-esterase domain containing 1B	protein-coding
Hypomethylation	chr19	42386446	42388645	+	NM_198977	9138	Hs.631550	NM_004706	ENSG00000076928	ARHGEF1	GEF1|LBCL2|LSC|P115-RHOGEF|SUB1.5	Rho guanine nucleotide exchange factor 1	protein-coding
Hypomethylation	chr19	33555625	33557824	+	NM_033103	85415	Hs.466435	NM_033103	ENSG00000131941	RHPN2	P76RBE|RHOBP	rhophilin Rho GTPase binding protein 2	protein-coding
Hypomethylation	chr12	100581662	100583861	+	NR_031728	100302217		NR_031728	ENSG00000221476	MIR1827	MIRN1827|hsa-mir-1827	microRNA 1827	ncRNA
Hypomethylation	chr1	151345011	151347210	+	NM_001258289	8991	Hs.632460	NM_003944	ENSG00000143416	SELENBP1	HEL-S-134P|LPSB|MTO|SBP56|SP56|hSBP	selenium binding protein 1	protein-coding
Hypomethylation	chr1	13698206	13700405	+	NM_001099790	645414		NM_001099790	ENSG00000204480	PRAMEF19	-	PRAME family member 19	protein-coding
Hypomethylation	chr17	28884584	28886783	+	NM_015594	26083	Hs.241421	NM_015594	ENSG00000266733	TBC1D29	-	TBC1 domain family member 29	protein-coding
Hypomethylation	chrX	152989639	152991838	+	NM_000033	215	Hs.159546	NM_000033	ENSG00000101986	ABCD1	ABC42|ALD|ALDP|AMN	ATP binding cassette subfamily D member 1	protein-coding
Hypomethylation	chr22	32767052	32769251	+	NR_104232	10737	Hs.274285	NR_001450	ENSG00000205853	RFPL3S	NCRNA00005|RFPL3-AS|RFPL3-AS1|RFPL3ANT|RFPL3AS	RFPL3 antisense	ncRNA
Hypomethylation	chr11	17035764	17037963	+	NM_175058	144100	Hs.12332	NM_175058	ENSG00000166689	PLEKHA7	-	pleckstrin homology domain containing A7	protein-coding
Hypomethylation	chr8	7830576	7832775	+	NM_001256872	392188	Hs.741135	NM_001256872	ENSG00000237038	USP17L8	USP17L10	ubiquitin specific peptidase 17-like family member 8	protein-coding
Hypomethylation	chr4	154123598	154125797	+	NM_001351057	23321	Hs.435711	NM_015271	ENSG00000109654	TRIM2	CMT2R|RNF86	tripartite motif containing 2	protein-coding
Hypomethylation	chr16	33203583	33205782	+	NM_001099687	729355	Hs.592038	NM_001099687	ENSG00000261509	TP53TG3B	TP53TG3E|TP53TG3F	TP53 target 3B	protein-coding
Hypomethylation	chr16	30218049	30220248	+	NR_002556	388242	Hs.662549	NR_002556	ENSG00000258150	LOC388242	-	SAGA complex associated factor 29 pseudogene	pseudo
Hypomethylation	chr18	47806188	47808387	+	NM_001204143	4152	Hs.405610	NM_002384	ENSG00000141644	MBD1	CXXC3|PCM1|RFT	methyl-CpG binding domain protein 1	protein-coding
Hypomethylation	chr19	51150702	51152901	+	NM_001195076	342918	Hs.531650	NM_001195076	ENSG00000235034	C19orf81	-	chromosome 19 open reading frame 81	protein-coding
Hypomethylation	chr22	36013356	36015555	+	NM_203378	4151	Hs.517586	NM_005368	ENSG00000198125	MB	PVALB|myoglobgin	myoglobin	protein-coding
Hypomethylation	chr5	166353176	166355375	+	NR_108020	102557615		NR_108020	ENSG00000254130	LINC01947	CTB-7E3.1	long intergenic non-protein coding RNA 1947	ncRNA
Hypomethylation	chr1	200861949	200864148	+	NM_001142569	55765	Hs.518997	NM_018265	ENSG00000163362	INAVA	C1orf106	innate immunity activator	protein-coding
Hypomethylation	chr19	55458674	55460873	+	NM_139176	199713	Hs.351118	NM_139176	ENSG00000167634	NLRP7	CLR19.4|HYDM|NALP7|NOD12|PAN7|PYPAF3	NLR family pyrin domain containing 7	protein-coding
Hypomethylation	chr16	1146045	1148244	+	NM_207419	390664	Hs.527853	NM_207419	ENSG00000184471	C1QTNF8	CTRP8|UNQ5829	C1q and TNF related 8	protein-coding
Hypomethylation	chr11	4840616	4842815	+	NM_001004753	119694	Hs.553562	NM_001004753	ENSG00000176925	OR51F2	OR11-23	olfactory receptor family 51 subfamily F member 2	protein-coding
Hypomethylation	chr22	21053402	21055601	+	NR_026815	84222	Hs.546454	NM_032262	ENSG00000226287	TMEM191A	TMEM191AP	transmembrane protein 191A (pseudogene)	pseudo
Hypomethylation	chr4	3679383	3681582	+	NR_034136	100133461	Hs.554274	NR_034136	ENSG00000250632	LINC02171	-	long intergenic non-protein coding RNA 2171	ncRNA
Hypomethylation	chr18	24171300	24173499	+	NR_107024	102466874		NR_107024	ENSG00000276221	MIR8057	hsa-mir-8057	microRNA 8057	ncRNA
Hypomethylation	chr19	50389432	50391631	+	NR_039905	100616314		NR_039905	ENSG00000284394	MIR4750	mir-4750	microRNA 4750	ncRNA
Hypomethylation	chr10	135150276	135152475	+	NM_001321617	50632	Hs.148680	NM_015722	ENSG00000130643	CALY	DRD1IP|NSG3	calcyon neuron specific vesicular protein	protein-coding
Hypomethylation	chr19	38916746	38918945	+	NM_001146205	115727	Hs.130434	NM_052949	ENSG00000171777	RASGRP4	-	RAS guanyl releasing protein 4	protein-coding
Hypomethylation	chr7	150864436	150866635	+	NM_001098834	2636		NM_001098834	ENSG00000164900	GBX1	Huh-17	gastrulation brain homeobox 1	protein-coding
Hypomethylation	chr5	57853871	57856070	+	NR_109904	101928600	Hs.694699	NR_109904	ENSG00000250127	LINC02108	-	long intergenic non-protein coding RNA 2108	ncRNA
Hypomethylation	chr6	31632980	31635179	+	NM_001199237	7918	Hs.247478	NM_033177	ENSG00000204438	GPANK1	ANKRD59|BAT4|D6S54E|G5|GPATCH10	G-patch domain and ankyrin repeats 1	protein-coding
Hypomethylation	chr17	18312473	18314672	+	NR_104343	400579	Hs.375092	NR_104343	ENSG00000220161	LINC02076	-	long intergenic non-protein coding RNA 2076	ncRNA
Hypomethylation	chr16	1541352	1543551	+	NM_001351846	9894	Hs.271044	NM_016111	ENSG00000100726	TELO2	CLK2|TEL2|YHFS	telomere maintenance 2	protein-coding
Hypomethylation	chr17	48349788	48351987	+	NM_153229	162461	Hs.224630	NM_153229	ENSG00000167105	TMEM92	-	transmembrane protein 92	protein-coding
Hypomethylation	chr1	247693907	247696106	+	NR_027309	148824	Hs.23491	NR_027309	ENSG00000284824	GCSAML-AS1	-	GCSAML antisense RNA 1	ncRNA
Hypomethylation	chr16	6821810	6824009	+	NM_001142334	54715	Hs.459842	NM_018723	ENSG00000078328	RBFOX1	2BP1|A2BP1|FOX-1|FOX1|HRNBP1	RNA binding fox-1 homolog 1	protein-coding
Hypomethylation	chr12	52995123	52997322	+	NM_001146226	140807	Hs.662013	NM_080747	ENSG00000170486	KRT72	K6IRS2|K6irs|KRT6|KRT6IRS2	keratin 72	protein-coding
Hypomethylation	chr9	131154794	131156993	+	NR_029837	407003		NR_029837	ENSG00000284185	MIR219A2	MIR219-2|MIRN219-2|hsa-mir-219a-2|mir-219a-2	microRNA 219a-2	ncRNA
Hypomethylation	chr18	47807938	47810137	+	NM_001323950	4152	Hs.405610	NM_002384	ENSG00000141644	MBD1	CXXC3|PCM1|RFT	methyl-CpG binding domain protein 1	protein-coding
Hypomethylation	chr17	16118675	16120874	+	NM_004278	9487	Hs.499793	NM_004278	ENSG00000108474	PIGL	CHIME	phosphatidylinositol glycan anchor biosynthesis class L	protein-coding
Hypomethylation	chr6	31744909	31747108	+	NM_025258	80737	Hs.558553	NM_025258	ENSG00000204396	VWA7	C6orf27|G7c|NG37	von Willebrand factor A domain containing 7	protein-coding
Hypomethylation	chr22	39434673	39436872	+	NM_001006666	200316	Hs.659809	NM_145298	ENSG00000128394	APOBEC3F	A3F|ARP8|BK150C2.4.MRNA|KA6	apolipoprotein B mRNA editing enzyme catalytic subunit 3F	protein-coding
Hypomethylation	chr10	99531557	99533756	+	NM_003015	6425	Hs.279565	NM_003015	ENSG00000120057	SFRP5	SARP3	secreted frizzled related protein 5	protein-coding
Hypomethylation	chr7	100610904	100613103	+	NM_001164462	10071	Hs.489355	NM_001164462	ENSG00000205277	MUC12	MUC-11|MUC-12|MUC11	mucin 12, cell surface associated	protein-coding
Hypomethylation	chr19	58861336	58863535	+	NR_015380	503538	Hs.709582	NR_015380	ENSG00000268895	A1BG-AS1	A1BG-AS|A1BGAS|NCRNA00181	A1BG antisense RNA 1	ncRNA
Hypomethylation	chr19	37701252	37703451	+	NM_152279	92285	Hs.390568	NM_152279	ENSG00000245680	ZNF585B	SZFP41	zinc finger protein 585B	protein-coding
Hypomethylation	chr17	5404120	5406319	+	NM_001162371	728392	Hs.104305	NM_001162371		LOC728392	-	uncharacterized LOC728392	protein-coding
Hypomethylation	chr17	74303562	74305761	+	NM_032134	84074	Hs.252739	NM_032134	ENSG00000129646	QRICH2	-	glutamine rich 2	protein-coding
Hypomethylation	chr7	752378	754577	+	NM_001164761	5575	Hs.520851	NM_002735	ENSG00000188191	PRKAR1B	PRKAR1	protein kinase cAMP-dependent type I regulatory subunit beta	protein-coding
Hypomethylation	chr16	29466086	29468285	+	NR_037609	100526831	Hs.744871	NR_037609	ENSG00000260280	SLX1B-SULT1A4	-	SLX1B-SULT1A4 readthrough (NMD candidate)	ncRNA
Hypomethylation	chr10	44063708	44065907	+	NM_005674	8187	Hs.25040	NM_005674	ENSG00000196793	ZNF239	HOK-2|MOK2	zinc finger protein 239	protein-coding
Hypomethylation	chr9	116061121	116063320	+	NM_145051	138065	Hs.729641	NM_145051	ENSG00000165188	RNF183	-	ring finger protein 183	protein-coding
Hypomethylation	chr19	51106220	51108419	+	NR_004384	100126781	Hs.707968	NR_004384		SNAR-F	-	small ILF3/NF90-associated RNA F	snRNA
Hypomethylation	chrX	152938544	152940743	+	NM_001039582	139728	Hs.436667	NM_198452	ENSG00000130822	PNCK	BSTK3|CaMK1b	pregnancy up-regulated nonubiquitous CaM kinase	protein-coding
Hypomethylation	chr17	78150307	78152506	+	NM_001257970	79092	Hs.675480	NM_024110	ENSG00000141527	CARD14	BIMP2|CARMA2|PRP|PSORS2|PSS1	caspase recruitment domain family member 14	protein-coding
Hypomethylation	chr9	41311786	41313985	+	NR_026803	401507	Hs.553802	NM_001012278	ENSG00000215112	FAM74A1	FAM74A5	family with sequence similarity 74 member A1	ncRNA
Hypomethylation	chr2	232756809	232759008	+	NR_031717	100302126		NR_031717	ENSG00000222246	MIR1471	MIRN1471|hsa-mir-1471	microRNA 1471	ncRNA
Hypomethylation	chr7	142747438	142749637	+	NM_001001667	346517	Hs.554721	NM_001001667	ENSG00000225781	OR6V1	GPR138	olfactory receptor family 6 subfamily V member 1	protein-coding
Hypomethylation	chr22	36013185	36015384	+	NM_203378	4151	Hs.517586	NM_005368	ENSG00000198125	MB	PVALB|myoglobgin	myoglobin	protein-coding
Hypomethylation	chr19	53835002	53837201	+	NM_001321523	91664	Hs.720672	NM_138374	ENSG00000213799	ZNF845	-	zinc finger protein 845	protein-coding
Hypomethylation	chr2	152955036	152957235	+	NM_000726	785	Hs.120725	NM_000726	ENSG00000182389	CACNB4	CAB4|CACNLB4|EA5|EIG9|EJM|EJM4|EJM6	calcium voltage-gated channel auxiliary subunit beta 4	protein-coding
Hypomethylation	chr6	34078341	34080540	+	NM_001256812	2914	Hs.429018	NM_000841	ENSG00000124493	GRM4	GPRC1D|MGLUR4|mGlu4	glutamate metabotropic receptor 4	protein-coding
Hypomethylation	chr1	21671835	21674034	+	NM_001113348	1889	Hs.195080	NM_001397	ENSG00000117298	ECE1	ECE	endothelin converting enzyme 1	protein-coding
Hypomethylation	chr17	20769746	20771945	+	NR_104185	440416	Hs.661076	NR_104185	ENSG00000233098	CCDC144NL-AS1	-	CCDC144NL antisense RNA 1	ncRNA
Hypomethylation	chr11	2017862	2020061	+	NR_002196	283120	Hs.533566	NR_002196	ENSG00000130600	H19	ASM|ASM1|BWS|D11S813E|LINC00008|NCRNA00008|WT2	H19, imprinted maternally expressed transcript (non-protein coding)	ncRNA
Hypomethylation	chr14	77965011	77967210	+	NM_199296	145501	Hs.29742	NM_182509	ENSG00000100593	ISM2	TAIL1|THSD3	isthmin 2	protein-coding
Hypomethylation	chr16	87325859	87328058	+	NR_104667	101928682	Hs.149004	NR_104667	ENSG00000261697	LOC101928682	-	uncharacterized LOC101928682	ncRNA
Hypomethylation	chr1	93342508	93344707	+	NM_001252271	388650	Hs.180946	NM_001006605	ENSG00000154511	FAM69A	-	family with sequence similarity 69 member A	protein-coding
Hypomethylation	chr19	51875761	51877960	+	NM_005601	4818	Hs.10306	NM_005601	ENSG00000105374	NKG7	GIG1|GMP-17|p15-TIA-1	natural killer cell granule protein 7	protein-coding
Hypomethylation	chr16	29910147	29912346	+	NM_001243332	26470	Hs.6314	NM_012410	ENSG00000174938	SEZ6L2	BSRPA|PSK-1	seizure related 6 homolog like 2	protein-coding
Hypomethylation	chr14	106936445	106938644	+	NR_027457	338005	Hs.322826	NR_027457	ENSG00000270816	LINC00221	C14orf98|NCRNA00221	long intergenic non-protein coding RNA 221	ncRNA
Hypomethylation	chr4	185138915	185141114	+	NM_153343	133121	Hs.297814	NM_153343	ENSG00000164303	ENPP6	NPP6	ectonucleotide pyrophosphatase/phosphodiesterase 6	protein-coding
Hypomethylation	chr2	20792109	20794308	+	NR_046836	100874343	Hs.591546	NR_046836	ENSG00000231948	HS1BP3-IT1	-	HS1BP3 intronic transcript 1	ncRNA
Hypomethylation	chr8	143255700	143257899	+	NR_039682	100616268		NR_039682	ENSG00000265247	MIR4472-1	-	microRNA 4472-1	ncRNA
Hypomethylation	chr10	127583108	127585307	+	NM_001350939	92565	Hs.352591	NM_145235	ENSG00000203780	FANK1	HSD13	fibronectin type III and ankyrin repeat domains 1	protein-coding
Hypomethylation	chr1	162346696	162348895	+	NM_001135240	400793	Hs.447011	NM_001085375	ENSG00000239887	C1orf226	-	chromosome 1 open reading frame 226	protein-coding
Hypomethylation	chr5	92916827	92919026	+	NR_109818	441094	Hs.457407	NR_015369	ENSG00000237187	NR2F1-AS1	-	NR2F1 antisense RNA 1	ncRNA
Hypomethylation	chr10	90822969	90825168	+	NR_039827	100616192		NR_039827	ENSG00000265375	MIR4679-2	-	microRNA 4679-2	ncRNA
Hypomethylation	chr19	36117980	36120179	+	NM_024321	79171	Hs.5086	NM_024321	ENSG00000126254	RBM42	-	RNA binding motif protein 42	protein-coding
Hypomethylation	chr2	148776580	148778779	+	NM_001190882	5000	Hs.558364	NM_002552	ENSG00000115947	ORC4	ORC4L|ORC4P	origin recognition complex subunit 4	protein-coding
Hypomethylation	chr19	55172271	55174470	+	NM_001278430	11006	Hs.67846	NM_006847	ENSG00000186818	LILRB4	CD85K|ILT-3|ILT3|LIR-5|LIR5	leukocyte immunoglobulin like receptor B4	protein-coding
Hypomethylation	chr19	49139296	49141495	+	NM_001352	1628	Hs.414480	NM_001352	ENSG00000105516	DBP	DABP|taxREB302	D-box binding PAR bZIP transcription factor	protein-coding
Hypomethylation	chr16	21531566	21533765	+	NR_002594	387254	Hs.448808	NR_002594		SLC7A5P2	IMAA|MMAA	solute carrier family 7 member 5 pseudogene 2	pseudo
Hypomethylation	chr19	1132074	1134273	+	NM_001100122	22904	Hs.408708	NM_014963	ENSG00000064932	SBNO2	KIAA0963|SNO|STNO	strawberry notch homolog 2	protein-coding
Hypomethylation	chr19	54413991	54416190	+	NM_031896	59284	Hs.631597	NM_031896	ENSG00000105605	CACNG7	-	calcium voltage-gated channel auxiliary subunit gamma 7	protein-coding
Hypomethylation	chr10	103578023	103580222	+	NR_045118	100289509	Hs.568881	NR_045118	ENSG00000226009	KCNIP2-AS1	-	KCNIP2 antisense RNA 1	ncRNA
Hypomethylation	chr2	40006217	40008416	+	NM_001321480	80745	Hs.468254	NM_025264	ENSG00000138050	THUMPD2	C2orf8	THUMP domain containing 2	protein-coding
Hypomethylation	chr1	44582522	44584721	+	NM_173484	128209	Hs.567674	NM_173484	ENSG00000171872	KLF17	ZNF393|Zfp393	Kruppel like factor 17	protein-coding
Hypomethylation	chr9	19406925	19409124	+	NM_001010887	340485	Hs.41379	NM_001010887	ENSG00000177076	ACER2	ALKCDase2|ASAH3L	alkaline ceramidase 2	protein-coding
Hypomethylation	chr20	61567441	61569640	+	NM_022105	11083	Hs.517172	NM_022105	ENSG00000101191	DIDO1	BYE1|C20orf158|DATF-1|DATF1|DIDO2|DIDO3|DIO-1|DIO1|dJ885L7.8	death inducer-obliterator 1	protein-coding
Hypomethylation	chr5	147211061	147213260	+	NM_001354966	6690	Hs.407856	NM_003122	ENSG00000164266	SPINK1	PCTT|PSTI|Spink3|TATI|TCP	serine peptidase inhibitor, Kazal type 1	protein-coding
Hypomethylation	chr17	79918858	79921057	+	NM_178493	147111	Hs.106137	NM_178493	ENSG00000185269	NOTUM	hNOTUM	notum, palmitoleoyl-protein carboxylesterase	protein-coding
Hypomethylation	chr3	194071858	194074057	+	NM_001291988	1370	Hs.528368	NM_001309	ENSG00000178772	CPN2	ACBP	carboxypeptidase N subunit 2	protein-coding
Hypomethylation	chr6	88411786	88413985	+	NM_018064	55122	Hs.485915	NM_018064	ENSG00000135334	AKIRIN2	C6orf166|FBI1|dJ486L4.2	akirin 2	protein-coding
Hypomethylation	chr7	95025488	95027687	+	NM_000940	5446	Hs.440967	NM_000940	ENSG00000105852	PON3	-	paraoxonase 3	protein-coding
Hypomethylation	chr1	156093908	156096107	+	NM_001257374	4000	Hs.594444	NM_005572	ENSG00000160789	LMNA	CDCD1|CDDC|CMD1A|CMT2B1|EMD2|FPL|FPLD|FPLD2|HGPS|IDC|LDP1|LFP|LGMD1B|LMN1|LMNC|LMNL1|MADA|PRO1	lamin A/C	protein-coding
Hypomethylation	chr9	139303025	139305224	+	NM_001282944	23203	Hs.495471	NM_015160	ENSG00000165688	PMPCA	Alpha-MPP|CLA1|CPD3|INPP5E|P-55|SCAR2	peptidase, mitochondrial processing alpha subunit	protein-coding
Hypomethylation	chrX	11127406	11129605	+	NM_001171991	3052	Hs.211571	NM_005333	ENSG00000004961	HCCS	CCHL|LSDMCA1|MCOPS7|MLS	holocytochrome c synthase	protein-coding
Hypomethylation	chr22	24640911	24643110	+	NM_004121	2687	Hs.437156	NM_004121	ENSG00000099998	GGT5	GGL|GGT 5|GGT-REL|GGTLA1	gamma-glutamyltransferase 5	protein-coding
Hypomethylation	chr11	65793789	65795988	+	NM_053054	117144	Hs.189105	NM_053054	ENSG00000175294	CATSPER1	CATSPER|SPGF7	cation channel sperm associated 1	protein-coding
Hypomethylation	chr10	20838899	20841098	+	NR_039822	100616383		NR_039822	ENSG00000265372	MIR4675	-	microRNA 4675	ncRNA
Hypomethylation	chr16	57651605	57653804	+	NM_001290143	9289	Hs.513633	NM_005682	ENSG00000205336	ADGRG1	BFPP|BPPR|GPR56|TM7LN4|TM7XN1	adhesion G protein-coupled receptor G1	protein-coding
Hypomethylation	chr1	247267475	247269674	+	NR_147502	400812	Hs.558907	NR_147502		FLJ39095	-	uncharacterized LOC400812	ncRNA
Hypomethylation	chr17	19651547	19653746	+	NM_001330150	218	Hs.531682	NM_000691	ENSG00000108602	ALDH3A1	ALDH3|ALDHIII	aldehyde dehydrogenase 3 family member A1	protein-coding
Hypomethylation	chr15	72598457	72600656	+	NM_001172685	60677	Hs.348342	NM_052840	ENSG00000140488	CELF6	BRUNOL6	CUGBP Elav-like family member 6	protein-coding
Hypomethylation	chr1	1624044	1626243	+	NM_001110781	728661	Hs.655255	NM_001110781	ENSG00000189339	SLC35E2B	SLC35E2	solute carrier family 35 member E2B	protein-coding
Hypomethylation	chr21	30500806	30503005	+	NM_001286620	56911	Hs.222802	NM_020152	ENSG00000156265	MAP3K7CL	C21orf7|HC21ORF7|TAK1L|TAKL|TAKL-1|TAKL-2|TAKL-4	MAP3K7 C-terminal like	protein-coding
Hypomethylation	chr20	26188715	26190914	+	NR_040095	284801	Hs.370699	NR_040095	ENSG00000227195	MIR663AHG	-	MIR663A host gene	ncRNA
Hypomethylation	chr19	44218214	44220413	+	NM_019612	56269	Hs.515444	NM_019612	ENSG00000124449	IRGC	CINEMA|IFGGE|IRGC1|Iigp5|R30953_1	immunity related GTPase cinema	protein-coding
Hypomethylation	chr19	45737270	45739469	+	NM_138568	90332	Hs.337557	NM_138568	ENSG00000283632	EXOC3L2	XTP7	exocyst complex component 3 like 2	protein-coding
Hypomethylation	chr8	7395150	7397349	+	NM_001282479	100131608		NM_001282479	ENSG00000255251	PRR23D1	-	proline rich 23 domain containing 1	protein-coding
Hypomethylation	chr22	38902146	38904345	+	NM_001098504	10521	Hs.528305	NM_006386	ENSG00000100201	DDX17	P72|RH70	DEAD-box helicase 17	protein-coding
Hypomethylation	chr20	23731375	23733574	+	NM_001898	1469	Hs.123114	NM_001898	ENSG00000170373	CST1	-	cystatin SN	protein-coding
Hypomethylation	chr19	42569758	42571957	+	NM_001301030	2901	Hs.367799	NM_002088	ENSG00000105737	GRIK5	EAA2|GRIK2|GluK5|KA2	glutamate ionotropic receptor kainate type subunit 5	protein-coding
Hypomethylation	chr2	241906669	241908868	+	NR_033841	200772	Hs.647893	NR_033841	ENSG00000233392	LOC200772	-	uncharacterized LOC200772	ncRNA
Hypomethylation	chr15	41694459	41696658	+	NM_016013	51103	Hs.106529	NM_016013	ENSG00000137806	NDUFAF1	CGI-65|CGI65|CIA30	NADH:ubiquinone oxidoreductase complex assembly factor 1	protein-coding
Hypomethylation	chr19	36603888	36606087	+	NM_001281	1155	Hs.31053	NM_001281	ENSG00000105254	TBCB	CG22|CKAP1|CKAPI	tubulin folding cofactor B	protein-coding
Hypomethylation	chr9	35730317	35732516	+	NM_006368	10488	Hs.522110	NM_006368	ENSG00000107175	CREB3	LUMAN|LZIP|sLZIP	cAMP responsive element binding protein 3	protein-coding
Hypomethylation	chrX	140786399	140788598	+	NM_032417	64648	Hs.375036	NM_032417	ENSG00000196406	SPANXD	CT11.4|SPANX-C|SPANX-D|SPANX-E|SPANXE|dJ171K16.1	SPANX family member D	protein-coding
Hypomethylation	chr1	20249911	20252110	+	NM_014589	30814	Hs.272372	NM_014589	ENSG00000188784	PLA2G2E	GIIE sPLA2|sPLA2-IIE	phospholipase A2 group IIE	protein-coding
Hypomethylation	chr17	79895005	79897204	+	NM_001282280	5831	Hs.163451	NM_006907	ENSG00000183010	PYCR1	ARCL2B|ARCL3B|P5C|P5CR|PIG45|PP222|PRO3|PYCR	pyrroline-5-carboxylate reductase 1	protein-coding
Hypomethylation	chr8	142238474	142240673	+	NM_001080431	57210	Hs.372492	NM_001080431	ENSG00000022567	SLC45A4	-	solute carrier family 45 member 4	protein-coding
Hypomethylation	chr17	48844011	48846210	+	NM_001358683	55018	Hs.389460	NM_017928	ENSG00000167117	LINC00483	C17orf73	long intergenic non-protein coding RNA 483	protein-coding
Hypomethylation	chrX	149529545	149531744	+	NM_001177465	10046	Hs.20136	NM_005491	ENSG00000013619	MAMLD1	CG1|CXorf6|F18|HYSP2	mastermind like domain containing 1	protein-coding
Hypomethylation	chr9	96579639	96581838	+	NR_036254	100422927		NR_036254	ENSG00000265347	MIR4291	-	microRNA 4291	ncRNA
Hypomethylation	chr20	61160119	61162318	+	NR_029676	406923		NR_029676	ENSG00000284508	MIR133A2	MIRN133A2|mir-133a-2	microRNA 133a-2	ncRNA
Hypomethylation	chr4	46996225	46998424	+	NM_000809	2557	Hs.248112	NM_000809	ENSG00000109158	GABRA4	-	gamma-aminobutyric acid type A receptor alpha4 subunit	protein-coding
Hypomethylation	chr14	62227075	62229274	+	NM_003082	6617	Hs.179312	NM_003082	ENSG00000023608	SNAPC1	PTFgamma|SNAP43	small nuclear RNA activating complex polypeptide 1	protein-coding
Hypomethylation	chr2	27341796	27343995	+	NM_001301324	10669	Hs.159525	NM_006569	ENSG00000138028	CGREF1	CGR11	cell growth regulator with EF-hand domain 1	protein-coding
Hypomethylation	chr4	1242709	1244908	+	NR_033339	92070	Hs.561314	NM_052861		CTBP1-DT	C4orf42|CTBP1-AS1|CTBP1-AS2	CTBP1 divergent transcript	ncRNA
Hypomethylation	chr17	39203369	39205568	+	NM_001123387	81872	Hs.528921	NM_030977	ENSG00000212725	KRTAP2-1	KAP2.1A|KRTAP2.1A	keratin associated protein 2-1	protein-coding
Hypomethylation	chr8	40008987	40011186	+	NM_020130	56892	Hs.591849	NM_020130	ENSG00000176907	TCIM	C8orf4|TC-1|TC1	transcriptional and immune response regulator	protein-coding
Hypomethylation	chr19	49658482	49660681	+	NM_002152	3270	Hs.436885	NM_002152	ENSG00000130528	HRC	-	histidine rich calcium binding protein	protein-coding
Hypomethylation	chr5	271440	273639	+	NM_001267559	10016	Hs.50823	NM_013232	ENSG00000249915	PDCD6	ALG-2|ALG2|PEF1B	programmed cell death 6	protein-coding
Hypomethylation	chr15	65903428	65905627	+	NM_001301033	9187	Hs.173092	NM_004727	ENSG00000074621	SLC24A1	CSNB1D|HsT17412|NCKX|NCKX1|RODX	solute carrier family 24 member 1	protein-coding
Hypomethylation	chr4	170678894	170681093	+	NM_017867	54969	Hs.406756	NM_017867	ENSG00000056050	HPF1	C4orf27	histone PARylation factor 1	protein-coding
Hypomethylation	chr1	201775739	201777938	+	NR_031599	100302158		NR_031599	ENSG00000221028	MIR1231	MIRN1231|hsa-mir-1231	microRNA 1231	ncRNA
Hypomethylation	chr2	208994355	208996554	+	NM_020989	1420	Hs.72910	NM_020989	ENSG00000163254	CRYGC	CCL|CRYG3|CTRCT2	crystallin gamma C	protein-coding
Hypomethylation	chr7	57247664	57249863	+	NR_030766	642006	Hs.562648	NR_030766		GUSBP10	-	glucuronidase, beta pseudogene 10	pseudo
Hypomethylation	chrX	140672637	140674836	+	NM_145662	728712	Hs.334464	NM_145662	ENSG00000203926	SPANXA2	CT11.1|SPANX|SPANX-A|SPANXA	SPANX family member A2	protein-coding
Hypomethylation	chr19	54192135	54194334	+	NR_030189	574467		NR_030189	ENSG00000207594	MIR520A	MIRN520A	microRNA 520a	ncRNA
Hypomethylation	chrX	153881654	153883853	+	NM_172377	30848	Hs.87225	NM_020994	ENSG00000126890	CTAG2	CAMEL|CT2|CT6.2|CT6.2a|CT6.2b|ESO2|LAGE-1|LAGE2B	cancer/testis antigen 2	protein-coding
Hypomethylation	chr20	43027896	43030095	+	NM_178849	3172	Hs.116462	NM_000457	ENSG00000101076	HNF4A	FRTS4|HNF4|HNF4a7|HNF4a8|HNF4a9|HNF4alpha|MODY|MODY1|NR2A1|NR2A21|TCF|TCF14	hepatocyte nuclear factor 4 alpha	protein-coding
Hypomethylation	chr19	54175451	54177650	+	NR_030182	574460		NR_030182	ENSG00000207869	MIR498	MIRN498|hsa-mir-498|mir-498	microRNA 498	ncRNA
Hypomethylation	chr7	5320561	5322760	+	NM_001040661	222962	Hs.4302	NM_153247	ENSG00000164638	SLC29A4	ENT4|PMAT	solute carrier family 29 member 4	protein-coding
Hypomethylation	chr21	43134596	43136795	+	NR_027272	150135	Hs.350679	NM_152506	ENSG00000236384	LINC00479	C21orf129|PRED76	long intergenic non-protein coding RNA 479	ncRNA
Hypomethylation	chr6	32144232	32146431	+	NM_032741	10554	Hs.409230	NM_006411	ENSG00000204310	AGPAT1	1-AGPAT1|G15|LPAAT-alpha|LPAATA	1-acylglycerol-3-phosphate O-acyltransferase 1	protein-coding
Hypomethylation	chr1	172113585	172115784	+	NR_038397	100628315	Hs.584880	NR_038397	ENSG00000230630	DNM3OS	DNM3-AS1|MIR199A2HG	DNM3 opposite strand/antisense RNA	ncRNA
Hypomethylation	chr6	46922476	46924675	+	NM_015234	221395	Hs.362806	NM_015234	ENSG00000069122	ADGRF5	GPR116|KPG_001	adhesion G protein-coupled receptor F5	protein-coding
Hypomethylation	chr16	30404433	30406632	+	NM_001324494	197407	Hs.513501	NM_152652	ENSG00000180035	ZNF48	ZNF553	zinc finger protein 48	protein-coding
Hypomethylation	chr5	141030787	141032986	+	NM_033449	89848	Hs.591257	NM_033449	ENSG00000197948	FCHSD1	NWK2	FCH and double SH3 domains 1	protein-coding
Hypomethylation	chr19	11606238	11608437	+	NR_107014	102465856		NR_107014	ENSG00000274713	MIR7974	hsa-mir-7974	microRNA 7974	ncRNA
Hypomethylation	chr1	207095036	207097235	+	NM_001142473	9214	Hs.58831	NM_005449	ENSG00000162894	FCMR	FAIM3|TOSO	Fc fragment of IgM receptor	protein-coding
Hypomethylation	chrX	1399571	1401770	+	NM_172247	1438	Hs.520937	NM_006140	ENSG00000198223	CSF2RA	CD116|CDw116|CSF2R|CSF2RAX|CSF2RAY|CSF2RX|CSF2RY|GM-CSF-R-alpha|GMCSFR|GMR|SMDP4|alphaGMR	colony stimulating factor 2 receptor alpha subunit	protein-coding
Hypomethylation	chr16	88533326	88535525	+	NR_049821	100847057		NR_049821	ENSG00000263456	MIR5189	mir-5189	microRNA 5189	ncRNA
Hypomethylation	chr4	171011339	171013538	+	NM_001286683	51166	Hs.529735	NM_016228	ENSG00000109576	AADAT	KAT2|KATII|KYAT2	aminoadipate aminotransferase	protein-coding
Hypomethylation	chr18	48554583	48556782	+	NM_005359	4089	Hs.75862	NM_005359	ENSG00000141646	SMAD4	DPC4|JIP|MADH4|MYHRS	SMAD family member 4	protein-coding
Hypomethylation	chr16	1726278	1728477	+	NM_144570	90861	Hs.513261	NM_144570	ENSG00000206053	JPT2	C16orf34|HN1L|L11	Jupiter microtubule associated homolog 2	protein-coding
Hypomethylation	chr7	76104118	76106317	+	NR_003262	619190	Hs.609978	NR_003262		FDPSP2	FDPSL2|FDPSL2A|FPSL2	farnesyl diphosphate synthase pseudogene 2	pseudo
Hypomethylation	chr1	228778394	228780593	+	NR_106988
Hypomethylation	chrX	46431122	46433321	+	NM_019886	56548	Hs.129955	NM_019886	ENSG00000147119	CHST7	C6ST-2|GST-5	carbohydrate sulfotransferase 7	protein-coding
Hypomethylation	chr19	8373041	8375240	+	NM_001165895	51293	Hs.558499	NM_016579	ENSG00000167775	CD320	8D6|8D6A|TCBLR	CD320 molecule	protein-coding
Hypomethylation	chr11	60258251	60260450	+	NM_017716	54860	Hs.272789	NM_017716	ENSG00000071203	MS4A12	Ms4a10	membrane spanning 4-domains A12	protein-coding
Hypomethylation	chr8	128494185	128496384	+	NR_024393	727677	Hs.673248	NR_024393	ENSG00000246228	CASC8	CARLO1|CARLo-1|LINC00860	cancer susceptibility 8 (non-protein coding)	ncRNA
Hypomethylation	chr2	102606306	102608505	+	NM_004633	7850	Hs.25333	NM_004633	ENSG00000115590	IL1R2	CD121b|CDw121b|IL-1R-2|IL-1RT-2|IL-1RT2|IL1R2c|IL1RB	interleukin 1 receptor type 2	protein-coding
Hypomethylation	chr14	87370122	87372321	+	NR_038445	283585	Hs.381998	NR_038445	ENSG00000258804	LINC01148	-	long intergenic non-protein coding RNA 1148	ncRNA
Hypomethylation	chr1	23951824	23954023	+	NM_001348075	259283	Hs.523369	NM_001348075		MDS2	-	myelodysplastic syndrome 2 translocation associated	protein-coding
Hypomethylation	chr15	65903287	65905486	+	NM_001301033	9187	Hs.173092	NM_004727	ENSG00000074621	SLC24A1	CSNB1D|HsT17412|NCKX|NCKX1|RODX	solute carrier family 24 member 1	protein-coding
Hypomethylation	chr17	42383927	42386126	+	NR_110802	101926996	Hs.666688	NR_110802		RUNDC3A-AS1	-	RUNDC3A antisense RNA 1	ncRNA
Hypomethylation	chr10	6819560	6821759	+	NR_108074	100652997	Hs.255086	NR_108074	ENSG00000281186	LINC00706	-	long intergenic non-protein coding RNA 706	ncRNA
Hypomethylation	chr12	56135064	56137263	+	NM_005811	10220	Hs.600883	NM_005811	ENSG00000135414	GDF11	BMP-11|BMP11	growth differentiation factor 11	protein-coding
Hypomethylation	chr5	118308281	118310480	+	NR_128710	103504734		NR_128710	ENSG00000283475	MIR1244-4	hsa-mir-1244-4	microRNA 1244-4	ncRNA
Hypomethylation	chr17	5029687	5031886	+	NM_004505	9098	Hs.448851	NM_004505	ENSG00000129204	USP6	HRP1|TRE17|TRE2|TRESMCR|Tre-2|USP6-short	ubiquitin specific peptidase 6	protein-coding
Hypomethylation	chr14	93582064	93584263	+	NM_001142594	3705	Hs.308122	NM_014216	ENSG00000100605	ITPK1	ITRPK1	inositol-tetrakisphosphate 1-kinase	protein-coding
Hypomethylation	chr11	14663269	14665468	+	NM_148976	5682	Hs.102798	NM_002786	ENSG00000129084	PSMA1	HC2|HEL-S-275|NU|PROS30	proteasome subunit alpha 1	protein-coding
Hypomethylation	chr16	2031351	2033550	+	NM_001267721	124056	Hs.191762	NM_144603	ENSG00000196408	NOXO1	P41NOX|P41NOXA|P41NOXB|P41NOXC|SH3PXD5|SNX28	NADPH oxidase organizer 1	protein-coding
Hypomethylation	chr12	7070862	7073061	+	NR_135032	105369635	Hs.744442	NR_135032	ENSG00000257084	MIR200CHG	U47924.27	MIR200C and MIR141 host gene	ncRNA
Hypomethylation	chr2	241075565	241077764	+	NM_138336	150678	Hs.293884	NM_138336	ENSG00000172428	COPS9	CSNAP|MYEOV2	COP9 signalosome subunit 9	protein-coding
Hypomethylation	chr15	28897588	28899787	+	NR_036443	440248	Hs.531509	NM_199045	ENSG00000206149	HERC2P9	-	hect domain and RLD 2 pseudogene 9	pseudo
Hypomethylation	chrX	108778059	108780258	+	NM_018698	55916	Hs.25010	NM_018698	ENSG00000101888	NXT2	P15-2	nuclear transport factor 2 like export factor 2	protein-coding
Hypomethylation	chr16	87243721	87245920	+	NR_110939	101928708	Hs.585717	NR_110939	ENSG00000261095	LOC101928708	-	uncharacterized LOC101928708	ncRNA
Hypomethylation	chr14	105617002	105619201	+	NR_106823	102465458		NR_106823	ENSG00000273778	MIR6765	hsa-mir-6765	microRNA 6765	ncRNA
Hypomethylation	chrX	2525306	2527505	+	NR_106737	102464837		NR_106737	ENSG00000277120	MIR6089	MIR6089-1|MIR6089-2|hsa-mir-6089-1|hsa-mir-6089-2	microRNA 6089	ncRNA
Hypomethylation	chr16	16409466	16411665	+	NR_146336	110006323	Hs.636159	NR_146336		PKD1P4-NPIPA8	-	PKD1P4-NPIPA8 readthrough	pseudo
Hypomethylation	chr12	117799408	117801607	+	NM_001204218	4842	Hs.654410	NM_000620	ENSG00000089250	NOS1	IHPS1|N-NOS|NC-NOS|NOS|bNOS|nNOS	nitric oxide synthase 1	protein-coding
Hypomethylation	chr5	10476149	10478348	+	NR_106747	102465138		NR_106747	ENSG00000277073	MIR6131	hsa-mir-6131	microRNA 6131	ncRNA
Hypomethylation	chr3	13972553	13974752	+	NR_036481	100132526	Hs.637770	NR_036481	ENSG00000275340	FGD5P1	-	FYVE, RhoGEF and PH domain containing 5 pseudogene 1	pseudo
Hypomethylation	chr9	130467271	130469470	+	NR_145961	286207	Hs.652519	NM_001012502	ENSG00000160401	CFAP157	C9orf117	cilia and flagella associated protein 157	protein-coding
Hypomethylation	chr20	50069315	50071514	+	NR_036162	100422889		NR_036162	ENSG00000266761	MIR3194	mir-3194	microRNA 3194	ncRNA
Hypomethylation	chr2	108441388	108443587	+	NR_024439	729121	Hs.386155	NR_024439	ENSG00000230651	RGPD4-AS1	-	RGPD4 antisense RNA 1 (head to head)	ncRNA
Hypomethylation	chr14	95602948	95605147	+	NR_036131	100422981		NR_036131	ENSG00000264607	MIR3173	mir-3173	microRNA 3173	ncRNA
Hypomethylation	chrX	140786456	140788655	+	NM_032417	64648	Hs.375036	NM_032417	ENSG00000196406	SPANXD	CT11.4|SPANX-C|SPANX-D|SPANX-E|SPANXE|dJ171K16.1	SPANX family member D	protein-coding
Hypomethylation	chr19	4867581	4869780	+	NM_001164189	10226	Hs.140452	NM_005817	ENSG00000105355	PLIN3	M6PRBP1|PP17|TIP47	perilipin 3	protein-coding
Hypomethylation	chr17	20222487	20224686	+	NR_023380	348254	Hs.462475	NR_023380		CCDC144CP	CCDC144C	coiled-coil domain containing 144C, pseudogene	pseudo
Hypomethylation	chr16	15594123	15596322	+	NM_001142469	89927	Hs.401798	NM_033201	ENSG00000166780	C16orf45	MINP	chromosome 16 open reading frame 45	protein-coding
Hypomethylation	chrY	16098189	16100388	+	NM_004679	9084	Hs.632284	NM_004679	ENSG00000129864	VCY	BPY1|VCY1|VCY1A	variable charge, Y-linked	protein-coding
Hypomethylation	chr10	62703834	62706033	+	NM_001350911	9886	Hs.737374	NM_014836	ENSG00000072422	RHOBTB1	-	Rho related BTB domain containing 1	protein-coding
Hypomethylation	chr3	48616211	48618410	+	NR_031756	100313843		NR_031756	ENSG00000284251	MIR711	hsa-mir-711	microRNA 711	ncRNA
Hypomethylation	chr9	20621787	20623986	+	NM_004529	4300	Hs.317248	NM_004529	ENSG00000171843	MLLT3	AF9|YEATS3	MLLT3, super elongation complex subunit	protein-coding
Hypomethylation	chr9	119449343	119451542	+	NM_012210	22954	Hs.591910	NM_012210	ENSG00000119401	TRIM32	BBS11|HT2A|LGMD2H|TATIP	tripartite motif containing 32	protein-coding
Hypomethylation	chr17	925600	927799	+	NR_036148	100422835		NR_036148	ENSG00000264429	MIR3183	mir-3183	microRNA 3183	ncRNA
Hypomethylation	chr2	219144712	219146911	+	NR_106768	102465256		NR_106768	ENSG00000284173	MIR6513	hsa-mir-6513|mir-6513	microRNA 6513	ncRNA
Hypomethylation	chr5	131281192	131283391	+	NM_001303622	728637	Hs.631802	NM_001278059	ENSG00000239642	MEIKIN	-	meiotic kinetochore factor	protein-coding
Hypomethylation	chr19	48826629	48828828	+	NM_001425	2014	Hs.9999	NM_001425	ENSG00000142227	EMP3	YMP	epithelial membrane protein 3	protein-coding
Hypomethylation	chr7	27213756	27215955	+	NM_018951	3206	Hs.110637	NM_018951	ENSG00000253293	HOXA10	HOX1|HOX1.8|HOX1H|PL	homeobox A10	protein-coding
Hypomethylation	chr11	122073571	122075770	+	NR_024430	399959	Hs.44098	NR_024430	ENSG00000255248	MIR100HG	AGD1|linc-NeD125|lncRNA-N2	mir-100-let-7a-2-mir-125b-1 cluster host gene	ncRNA
Hypomethylation	chr17	53826340	53828539	+	NM_001330377	58488	Hs.285218	NM_021213	ENSG00000141179	PCTP	PC-TP|STARD2	phosphatidylcholine transfer protein	protein-coding
Hypomethylation	chrX	30327296	30329495	+	NM_000475	190	Hs.268490	NM_000475	ENSG00000169297	NR0B1	AHC|AHCH|AHX|DAX-1|DAX1|DSS|GTD|HHG|NROB1|SRXY2	nuclear receptor subfamily 0 group B member 1	protein-coding
Hypomethylation	chrX	133930186	133932385	+	NM_001166600	159090	Hs.404706	NM_145284	ENSG00000156504	FAM122B	SPACIA2	family with sequence similarity 122B	protein-coding
Hypomethylation	chr1	1101243	1103442	+	NR_029639	406984		NR_029639	ENSG00000207730	MIR200B	MIRN200B|mir-200b	microRNA 200b	ncRNA
Hypomethylation	chr18	47807945	47810144	+	NM_001323950	4152	Hs.405610	NM_002384	ENSG00000141644	MBD1	CXXC3|PCM1|RFT	methyl-CpG binding domain protein 1	protein-coding
Hypomethylation	chrX	140675859	140678058	+	NM_013453	30014	Hs.334464	NM_013453	ENSG00000198021	SPANXA1	CT11.1|NAP-X|SPAN-X|SPAN-Xa|SPAN-Xb|SPANX|SPANX-A	sperm protein associated with the nucleus, X-linked, family member A1	protein-coding
Hypomethylation	chr1	145075987	145078186	+	NM_001350521	9659	Hs.584841	NM_014644	ENSG00000178104	PDE4DIP	CMYA2|MMGL	phosphodiesterase 4D interacting protein	protein-coding
Hypomethylation	chr21	30669220	30671419	+	NM_001186	571	Hs.154276	NM_001186	ENSG00000156273	BACH1	BACH-1|BTBD24	BTB domain and CNC homolog 1	protein-coding
Hypomethylation	chr8	145486494	145488693	+	NR_107057	102465906		NR_107057	ENSG00000284054	MIR7112	MIR7112-1|MIR7112-2|hsa-mir-7112|hsa-mir-7112-1|hsa-mir-7112-2	microRNA 7112	ncRNA
Hypomethylation	chr19	55997870	56000069	+	NM_001195267	284297	Hs.554182	NM_182571	ENSG00000179954	SSC5D	S5D-SRCRB	scavenger receptor cysteine rich family member with 5 domains	protein-coding
Hypomethylation	chr6	30849861	30852060	+	NM_001297652	780	Hs.631988	NM_001954	ENSG00000204580	DDR1	CAK|CD167|DDR|EDDR1|HGK2|MCK10|NEP|NTRK4|PTK3|PTK3A|RTK6|TRKE	discoidin domain receptor tyrosine kinase 1	protein-coding
Hypomethylation	chr10	105504537	105506736	+	NR_038940	100505839	Hs.655149	NR_038940	ENSG00000280693	SH3PXD2A-AS1	-	SH3PXD2A antisense RNA 1	ncRNA
Hypomethylation	chr21	33957646	33959845	+	NM_144659	140290	Hs.728804	NM_018277	ENSG00000242220	TCP10L	C21orf77|PRED77|TCP10A-2	t-complex 10 like	protein-coding
Hypomethylation	chrX	51806370	51808569	+	NR_003711	100124541	Hs.709779	NR_003711	ENSG00000221475	SNORA11D	-	small nucleolar RNA, H/ACA box 11D	snoRNA
Hypomethylation	chr4	7192374	7194573	+	NM_020777	57537	Hs.479099	NM_020777	ENSG00000184985	SORCS2	-	sortilin related VPS10 domain containing receptor 2	protein-coding
Hypomethylation	chr3	184095861	184098060	+	NM_001290022	7066	Hs.1166	NM_000460	ENSG00000090534	THPO	MGDF|MKCSF|ML|MPLLG|THCYT1|TPO	thrombopoietin	protein-coding
Hypomethylation	chr5	86413965	86416164	+	NR_105018	101929380		NR_105018		LOC101929380	-	uncharacterized LOC101929380	ncRNA
Hypomethylation	chr16	2020064	2022263	+	NM_006453	10607	Hs.513267	NM_006453	ENSG00000183751	TBL3	SAZD|UTP13	transducin beta like 3	protein-coding
Hypomethylation	chr16	83539951	83542150	+	NR_036147	100422853		NR_036147	ENSG00000263785	MIR3182	mir-3182	microRNA 3182	ncRNA
Hypomethylation	chr3	42725011	42727210	+	NM_152393	131377	Hs.350288	NM_152393	ENSG00000157119	KLHL40	KBTBD5|NEM8|SRYP|SYRP	kelch like family member 40	protein-coding
Hypomethylation	chr11	133771436	133773635	+	NR_024344	283174	Hs.504370	NM_001001873	ENSG00000280237	MIR4697HG	LINC00947	MIR4697 host gene	ncRNA
Hypomethylation	chr15	91641539	91643738	+	NM_001323031	9899	Hs.21754	NM_014848	ENSG00000185518	SV2B	HsT19680	synaptic vesicle glycoprotein 2B	protein-coding
Hypomethylation	chr4	171011173	171013372	+	NM_001286683	51166	Hs.529735	NM_016228	ENSG00000109576	AADAT	KAT2|KATII|KYAT2	aminoadipate aminotransferase	protein-coding
Hypomethylation	chr7	16921414	16923613	+	NM_176813	155465	Hs.100686	NM_176813	ENSG00000173467	AGR3	AG-3|AG3|BCMP11|HAG3|PDIA18|hAG-3	anterior gradient 3, protein disulphide isomerase family member	protein-coding
Hypomethylation	chr19	7951390	7953589	+	NM_001268284	80131	Hs.501511	NM_025061	ENSG00000171017	LRRC8E	-	leucine rich repeat containing 8 VRAC subunit E	protein-coding
Hypomethylation	chr5	169756397	169758596	+	NR_026945	257358	Hs.249689	NM_001025454		LINC01366	-	long intergenic non-protein coding RNA 1366	ncRNA
Hypomethylation	chr10	88412314	88414513	+	NM_033282	94233	Hs.283922	NM_033282	ENSG00000122375	OPN4	MOP	opsin 4	protein-coding
Hypomethylation	chr22	24196890	24199089	+	NR_104247	66035	Hs.661910	NM_030807	ENSG00000133460	SLC2A11	GLUT10|GLUT11	solute carrier family 2 member 11	protein-coding
Hypomethylation	chr21	44897904	44900103	+	NR_136540	102724354	Hs.592161	NR_136540	ENSG00000280191	LINC01669	-	long intergenic non-protein coding RNA 1669	ncRNA
Hypomethylation	chr3	99355440	99357639	+	NM_001850	1295	Hs.654548	NM_001850	ENSG00000144810	COL8A1	C3orf7	collagen type VIII alpha 1 chain	protein-coding
Hypomethylation	chr16	2140086	2142285	+	NR_135175	105371049	Hs.710709	NR_135175	ENSG00000259933	LOC105371049	-	uncharacterized LOC105371049	ncRNA
Hypomethylation	chr20	61002430	61004629	+	NM_080833	140893	Hs.180374	NM_080833	ENSG00000130701	RBBP8NL	C20orf151	RBBP8 N-terminal like	protein-coding
Hypomethylation	chrY	2475232	2477431	+	NR_106737	102464837		NR_106737	ENSG00000277120	MIR6089	MIR6089-1|MIR6089-2|hsa-mir-6089-1|hsa-mir-6089-2	microRNA 6089	ncRNA
Hypomethylation	chrX	47984603	47986802	+	NM_205856	389852	Hs.319319	NM_205856	ENSG00000171489	SPACA5	LYC5|LYZL5|PNPK6288|SLLP-X|SLLP2|UNQ6288	sperm acrosome associated 5	protein-coding
Hypomethylation	chr19	15083531	15085730	+	NM_005071	6511	Hs.515217	NM_005071	ENSG00000105143	SLC1A6	EAAT4	solute carrier family 1 member 6	protein-coding
Hypomethylation	chr3	184016369	184018568	+	NM_002808	5708	Hs.518464	NM_002808	ENSG00000175166	PSMD2	P97|RPN1|S2|TRAP2	proteasome 26S subunit, non-ATPase 2	protein-coding
Hypomethylation	chr17	79105549	79107748	+	NR_031652	100302229		NR_031652	ENSG00000221025	MIR1250	MIRN1250|hsa-mir-1250|mir-1250	microRNA 1250	ncRNA
Hypomethylation	chr19	6529010	6531209	+	NM_003811	8744	Hs.1524	NM_003811	ENSG00000125657	TNFSF9	4-1BB-L|CD137L|TNLG5A	TNF superfamily member 9	protein-coding
Hypomethylation	chr11	67141449	67143648	+	NM_001166212	23529	Hs.502977	NM_013246	ENSG00000175505	CLCF1	BSF-3|BSF3|CISS2|CLC|NNT-1|NNT1|NR6	cardiotrophin like cytokine factor 1	protein-coding
Hypomethylation	chr8	144815715	144817914	+	NR_033849	100128338	Hs.493171	NR_033849	ENSG00000203499	FAM83H-AS1	onco-lncRNA-3	FAM83H antisense RNA 1 (head to head)	ncRNA
Hypomethylation	chr19	4227540	4229739	+	NM_005755	10148	Hs.501452	NM_005755	ENSG00000105246	EBI3	IL-27B|IL27B|IL35B	Epstein-Barr virus induced 3	protein-coding
Hypomethylation	chr19	10561633	10563832	+	NM_006202	5141	Hs.89901	NM_006202	ENSG00000065989	PDE4A	DPDE2|PDE4|PDE46	phosphodiesterase 4A	protein-coding
Hypomethylation	chr12	45607770	45609969	+	NM_001142679	196527	Hs.505339	NM_001025356	ENSG00000177119	ANO6	BDPLT7|SCTS|TMEM16F	anoctamin 6	protein-coding
Hypomethylation	chr2	113814215	113816414	+	NM_173170	26525	Hs.516301	NM_012275	ENSG00000136695	IL36RN	FIL1|FIL1(DELTA)|FIL1D|IL-36Ra|IL1F5|IL1HY1|IL1L1|IL1RP3|IL36RA|PSORP|PSORS14	interleukin 36 receptor antagonist	protein-coding
Hypomethylation	chr9	138591175	138593374	+	NM_001012415	402381	Hs.120464	NM_001012415	ENSG00000165643	SOHLH1	C9orf157|NOHLH|ODG5|SPATA27|TEB2|bA100C15.3|bHLHe80	spermatogenesis and oogenesis specific basic helix-loop-helix 1	protein-coding
Hypomethylation	chr16	18473068	18475267	+	NR_107060	102465908		NR_107060	ENSG00000277698	MIR6770-2	hsa-mir-6770-2	microRNA 6770-2	ncRNA
Hypomethylation	chr18	61252534	61254733	+	NM_012397	5275	Hs.241407	NM_012397	ENSG00000197641	SERPINB13	HSHUR7SEQ|HUR7|PI13|headpin	serpin family B member 13	protein-coding
Hypomethylation	chr16	30005531	30007730	+	NM_001197323	8479	Hs.567370	NM_003609	ENSG00000149929	HIRIP3	-	HIRA interacting protein 3	protein-coding
Hypomethylation	chr1	31881021	31883220	+	NM_001199038	347735	Hs.270655	NM_018565	ENSG00000168528	SERINC2	FKSG84|PRO0899|TDE2|TDE2L	serine incorporator 2	protein-coding
Hypomethylation	chr3	39507064	39509263	+	NR_003090	4336	Hs.121333	NM_182935	ENSG00000168314	MOBP	-	myelin-associated oligodendrocyte basic protein	protein-coding
Hypomethylation	chr5	33984581	33986780	+	NM_016180	51151	Hs.278962	NM_016180	ENSG00000164175	SLC45A2	1A1|AIM1|MATP|OCA4|SHEP5	solute carrier family 45 member 2	protein-coding
Hypomethylation	chr17	39221932	39224131	+	NM_033184	85294	Hs.560502	NM_033184	ENSG00000213417	KRTAP2-4	KAP2.1B|KAP2.4|KRTAP2.4	keratin associated protein 2-4	protein-coding
Hypomethylation	chr2	96700528	96702727	+	NM_001321531	150763	Hs.348629	NM_207328	ENSG00000186281	GPAT2	CT123	glycerol-3-phosphate acyltransferase 2, mitochondrial	protein-coding
Hypomethylation	chr22	29137623	29139822	+	NM_001318316	150274	Hs.632780	NM_172002	ENSG00000100209	HSCB	DNAJC20|HSC20|JAC1	HscB mitochondrial iron-sulfur cluster cochaperone	protein-coding
Hypomethylation	chr1	3773598	3775797	+	NR_135152	1677	Hs.133089	NM_004402	ENSG00000169598	DFFB	CAD|CPAN|DFF-40|DFF2|DFF40	DNA fragmentation factor subunit beta	protein-coding
Hypomethylation	chr19	42634781	42636980	+	NM_001207026	5452	Hs.147381	NM_002698	ENSG00000028277	POU2F2	OCT2|OTF2|Oct-2	POU class 2 homeobox 2	protein-coding
Hypomethylation	chr14	94442877	94445076	+	NM_001202429	51676	Hs.510327	NM_016150	ENSG00000100628	ASB2	ASB-2	ankyrin repeat and SOCS box containing 2	protein-coding
Hypomethylation	chr11	122707255	122709454	+	NM_019604	56253	Hs.159523	NM_019604	ENSG00000109943	CRTAM	CD355	cytotoxic and regulatory T cell molecule	protein-coding
Hypomethylation	chr11	65767550	65769749	+	NM_003860	8815	Hs.433759	NM_003860	ENSG00000175334	BANF1	BAF|BCRP1|D14S1460|NGPS	barrier to autointegration factor 1	protein-coding
Hypomethylation	chr15	73733499	73735698	+	NM_001042367	283677	Hs.743574	NM_001042367	ENSG00000183324	REC114	C15orf60|CT147	REC114 meiotic recombination protein	protein-coding
Hypomethylation	chr19	54183413	54185612	+	NR_030186	574464		NR_030186	ENSG00000283540	MIR520F	MIRN520F|mir-520f	microRNA 520f	ncRNA
Hypomethylation	chr19	5680712	5682911	+	NM_205767	125988	Hs.356626	NM_205767	ENSG00000174917	C19orf70	MIC13|P117|QIL1	chromosome 19 open reading frame 70	protein-coding
Hypomethylation	chr16	19420057	19422256	+	NM_001308161	79838	Hs.115838	NM_024780	ENSG00000103534	TMC5	-	transmembrane channel like 5	protein-coding
Hypomethylation	chr20	46128601	46130800	+	NM_006534	8202	Hs.592142	NM_006534	ENSG00000124151	NCOA3	ACTR|AIB-1|AIB1|CAGH16|CTG26|KAT13B|RAC3|SRC-3|SRC3|TNRC14|TNRC16|TRAM-1|bHLHe42|pCIP	nuclear receptor coactivator 3	protein-coding
Hypomethylation	chr1	206222283	206224482	+	NM_000707	553	Hs.1372	NM_000707	ENSG00000198049	AVPR1B	AVPR3|V1bR	arginine vasopressin receptor 1B	protein-coding
Hypomethylation	chr19	35643625	35645824	+	NM_001320913	53827	Hs.333418	NM_014164	ENSG00000089327	FXYD5	DYSAD|HSPC113|IWU1|KCT1|OIT2|PRO6241|RIC	FXYD domain containing ion transport regulator 5	protein-coding
Hypomethylation	chr2	132559035	132561234	+	NM_214461	408029	Hs.145567	NM_214461		C2orf27B	-	chromosome 2 open reading frame 27B	protein-coding
Hypomethylation	chr5	37371029	37373228	+	NM_001278312	9631	Hs.547696	NM_004298	ENSG00000113569	NUP155	ATFB15|N155	nucleoporin 155	protein-coding
Hypomethylation	chr3	182817166	182819365	+	NR_120639	56922	Hs.47649	NM_020166	ENSG00000078070	MCCC1	MCC-B|MCCA	methylcrotonoyl-CoA carboxylase 1	protein-coding
Hypomethylation	chr3	116164186	116166385	+	NM_001318915	4045	Hs.26409	NM_002338	ENSG00000185565	LSAMP	IGLON3|LAMP	limbic system associated membrane protein	protein-coding
Hypomethylation	chr3	129325383	129327582	+	NM_015103	23129	Hs.301685	NM_015103	ENSG00000004399	PLXND1	PLEXD1	plexin D1	protein-coding
Hypomethylation	chr19	48866987	48869186	+	NM_012451	23546	Hs.408333	NM_012451	ENSG00000105467	SYNGR4	-	synaptogyrin 4	protein-coding
Hypomethylation	chr16	16419592	16421791	+	NR_103772	100288162	Hs.744813	NR_103772		LOC100288162	-	uncharacterized LOC100288162	ncRNA
Hypomethylation	chr3	48236054	48238253	+	NR_039645	100616407		NR_039645	ENSG00000265483	MIR4443	mir-4443	microRNA 4443	ncRNA
Hypomethylation	chr19	10937649	10939848	+	NR_106851	102466737		NR_106851	ENSG00000275640	MIR6793	hsa-mir-6793	microRNA 6793	ncRNA
Hypomethylation	chr3	39322565	39324764	+	NM_001171174	1524	Hs.78913	NM_001337	ENSG00000168329	CX3CR1	CCRL1|CMKBRL1|CMKDR1|GPR13|GPRV28|V28	C-X3-C motif chemokine receptor 1	protein-coding
Hypomethylation	chr4	3484271	3486470	+	NM_001256896	285489	Hs.122110	NM_173660	ENSG00000175920	DOK7	C4orf25|CMS10|CMS1B	docking protein 7	protein-coding
Hypomethylation	chr2	10089792	10091991	+	NM_198182	29841	Hs.418493	NM_198182	ENSG00000134317	GRHL1	LBP32|MGR|NH32|TFCP2L2	grainyhead like transcription factor 1	protein-coding
Hypomethylation	chr22	20746405	20748604	+	NM_003426	7625	Hs.517418	NM_003426	ENSG00000185252	ZNF74	COS52|ZFP520|ZNF520|hZNF7	zinc finger protein 74	protein-coding
Hypomethylation	chr11	1890154	1892353	+	NM_001289005	4046	Hs.56729	NM_002339	ENSG00000130592	LSP1	WP34|pp52	lymphocyte-specific protein 1	protein-coding
Hypomethylation	chr10	81205184	81207383	+	NM_153367	219654	Hs.523080	NM_153367	ENSG00000165424	ZCCHC24	C10orf56|Z3CXXC8	zinc finger CCHC-type containing 24	protein-coding
Hypomethylation	chr12	50790206	50792405	+	NM_001145475	121006	Hs.133187	NM_001145475	ENSG00000185958	FAM186A	-	family with sequence similarity 186 member A	protein-coding
Hypomethylation	chr16	3017246	3019445	+	NM_001284511	124222	Hs.351474	NM_152341	ENSG00000162073	PAQR4	-	progestin and adipoQ receptor family member 4	protein-coding
Hypomethylation	chr3	141495043	141497242	+	NM_139209	131890	Hs.680654	NM_139209	ENSG00000114124	GRK7	GPRK7	G protein-coupled receptor kinase 7	protein-coding
Hypomethylation	chr5	14710803	14713002	+	NR_046285	100130744	Hs.660550	NR_046285		LOC100130744	-	uncharacterized LOC100130744	ncRNA
Hypomethylation	chr6	32143717	32145916	+	NM_006411	10554	Hs.409230	NM_006411	ENSG00000204310	AGPAT1	1-AGPAT1|G15|LPAAT-alpha|LPAATA	1-acylglycerol-3-phosphate O-acyltransferase 1	protein-coding
Hypomethylation	chr17	40950544	40952743	+	NM_001330222	124817	Hs.12272	NM_173478	ENSG00000176563	CNTD1	CNTD	cyclin N-terminal domain containing 1	protein-coding
Hypomethylation	chr16	67231028	67233227	+	NM_024712	79767	Hs.377416	NM_024712	ENSG00000102890	ELMO3	CED-12|CED12|ELMO-3	engulfment and cell motility 3	protein-coding
Hypomethylation	chr1	45272154	45274353	+	NM_001013632	343521	Hs.585137	NM_001013632	ENSG00000188396	TCTEX1D4	-	Tctex1 domain containing 4	protein-coding
Hypomethylation	chr14	101528832	101531031	+	NR_030594	100126308		NR_030594	ENSG00000216179	MIR541	MIRN541|hsa-mir-541|mir-541	microRNA 541	ncRNA
Hypomethylation	chr2	108442384	108444583	+	NM_182588	285190	Hs.449164	NM_182588	ENSG00000196862	RGPD4	RGP4	RANBP2-like and GRIP domain containing 4	protein-coding
Hypomethylation	chr11	124822017	124824216	+	NM_025004	80071	Hs.287555	NM_025004	ENSG00000149548	CCDC15	-	coiled-coil domain containing 15	protein-coding
Hypomethylation	chr19	52194507	52196706	+	NR_029843	407056		NR_029843	ENSG00000207550	MIR99B	MIRN99B|mir-99b	microRNA 99b	ncRNA
Hypomethylation	chr19	7697699	7699898	+	NM_174895	126006	Hs.591400	NM_174895	ENSG00000174788	PCP2	GPSM4	Purkinje cell protein 2	protein-coding
Hypomethylation	chrX	119005592	119007791	+	NM_006978	7737	Hs.458365	NM_006978	ENSG00000125352	RNF113A	Cwc24|RNF113|TTD5|ZNF183	ring finger protein 113A	protein-coding
Hypomethylation	chr17	7989374	7991573	+	NM_001139	242	Hs.136574	NM_001139	ENSG00000179477	ALOX12B	12R-LOX|ARCI2	arachidonate 12-lipoxygenase, 12R type	protein-coding
Hypomethylation	chr11	6676881	6679080	+	NM_003737	8642	Hs.199850	NM_003737	ENSG00000166341	DCHS1	CDH19|CDH25|CDHR6|FIB1|MVP2|PCDH16|VMLDS1	dachsous cadherin-related 1	protein-coding
Hypomethylation	chr19	15560563	15562762	+	NM_021241	58525	Hs.442138	NM_021241	ENSG00000011451	WIZ	ZNF803	widely interspaced zinc finger motifs	protein-coding
Hypomethylation	chr2	36825133	36827332	+	NM_005102	9637	Hs.258563	NM_005102	ENSG00000171055	FEZ2	HUM3CL	fasciculation and elongation protein zeta 2	protein-coding
Hypomethylation	chr17	3539417	3541616	+	NM_001031681	1497	Hs.187667	NM_004937	ENSG00000040531	CTNS	CTNS-LSB|PQLC4	cystinosin, lysosomal cystine transporter	protein-coding
Hypomethylation	chrX	152990002	152992201	+	NM_000033	215	Hs.159546	NM_000033	ENSG00000101986	ABCD1	ABC42|ALD|ALDP|AMN	ATP binding cassette subfamily D member 1	protein-coding
Hypomethylation	chr11	17565764	17567963	+	NM_153676	10083	Hs.502072	NM_005709	ENSG00000006611	USH1C	AIE-75|DFNB18|DFNB18A|NY-CO-37|NY-CO-38|PDZ-45|PDZ-73|PDZ-73/NY-CO-38|PDZ73|PDZD7C|ush1cpst	USH1 protein network component harmonin	protein-coding
Hypomethylation	chr6	42693314	42695513	+	NR_037141	442211	Hs.563394	NR_037141		ATP6V0CP3	-	ATPase H+ transporting V0 subunit c pseudogene 3	pseudo
Hypomethylation	chr2	170430232	170432431	+	NR_104020	79675	Hs.529276	NM_024622	ENSG00000138399	FASTKD1	-	FAST kinase domains 1	protein-coding
Hypomethylation	chr7	158382308	158384507	+	NR_132379	105375616	Hs.641681	NR_132379		LINC01022	-	long intergenic non-protein coding RNA 1022	ncRNA
Hypomethylation	chr17	45933041	45935240	+	NM_199262	80320	Hs.253603	NM_199262	ENSG00000189120	SP6	EPFN|EPIPROFIN|KLF14	Sp6 transcription factor	protein-coding
Hypomethylation	chr3	9987088	9989287	+	NR_046734	100874032	Hs.616388	NR_046734	ENSG00000230082	PRRT3-AS1	-	PRRT3 antisense RNA 1	ncRNA
Hypomethylation	chrX	151999102	152001301	+	NM_001129765	50814	Hs.57698	NM_015922	ENSG00000147383	NSDHL	H105E3|SDR31E1|XAP104	NAD(P) dependent steroid dehydrogenase-like	protein-coding
Hypomethylation	chr12	50342524	50344723	+	NM_000486	359	Hs.130730	NM_000486	ENSG00000167580	AQP2	AQP-CD|WCH-CD	aquaporin 2	protein-coding
Hypomethylation	chr9	93837215	93839414	+	NR_033912	100129316	Hs.458154	NR_033912		LOC100129316	-	uncharacterized LOC100129316	ncRNA
Hypomethylation	chr7	158380283	158382482	+	NM_130842	5799	Hs.490789	NM_002847	ENSG00000155093	PTPRN2	IA-2beta|IAR|ICAAR|PTPRP|R-PTP-N2	protein tyrosine phosphatase, receptor type N2	protein-coding
Hypomethylation	chr4	9557738	9559937	+	NR_031688	100302277		NR_031688	ENSG00000221275	MIR548I2	MIR548I-2|MIRN548I2|hsa-mir-548i-2|mir-548i-2	microRNA 548i-2	ncRNA
Hypomethylation	chr19	3520954	3523153	+	NM_001136197	51343	Hs.413133	NM_016263	ENSG00000105325	FZR1	CDC20C|CDH1|FZR|FZR2|HCDH|HCDH1	fizzy and cell division cycle 20 related 1	protein-coding
Hypomethylation	chr7	76176658	76178857	+	NR_029411	100133091	Hs.712837	NR_029411	ENSG00000205485	LOC100133091	-	uncharacterized LOC100133091	ncRNA
Hypomethylation	chr14	27066761	27068960	+	NR_147061	102725045	Hs.143441	NR_147061		LINC02588	C14orf22|NOVA1-AS1	long intergenic non-protein coding RNA 2588	ncRNA
Hypomethylation	chr18	44544408	44546607	+	NM_001242907	100506888	Hs.729823	NM_001242907	ENSG00000274744	ELOA3D	ELOA3L2|TCEB3CL2	elongin A3 family member D	protein-coding
Hypomethylation	chr8	7691993	7694192	+	NM_080389	140596	Hs.559507	NM_080389	ENSG00000176782	DEFB104A	BD-4|DEFB-4|DEFB104|DEFB4|hBD-4	defensin beta 104A	protein-coding
Hypomethylation	chr3	39321731	39323930	+	NM_001171171	1524	Hs.78913	NM_001337	ENSG00000168329	CX3CR1	CCRL1|CMKBRL1|CMKDR1|GPR13|GPRV28|V28	C-X3-C motif chemokine receptor 1	protein-coding
Hypomethylation	chr19	50434321	50436520	+	NR_039906	100616483		NR_039906	ENSG00000283842	MIR4751	-	microRNA 4751	ncRNA
Hypomethylation	chr12	7939995	7942194	+	NM_001297698	79923	Hs.635882	NM_024865	ENSG00000111704	NANOG	-	Nanog homeobox	protein-coding
Hypomethylation	chrX	47988039	47990238	+	NM_001079900	729201	Hs.319319	NM_001079900	ENSG00000171478	SPACA5B	LYZL5B	sperm acrosome associated 5B	protein-coding
Hypomethylation	chr7	97839566	97841765	+	NM_177455	168620	Hs.511979	NM_177455	ENSG00000180535	BHLHA15	BHLHB8|MIST1	basic helix-loop-helix family member a15	protein-coding
Hypomethylation	chr5	158525491	158527690	+	NM_001290360	1879	Hs.573143	NM_024007	ENSG00000164330	EBF1	COE1|EBF|O/E-1|OLF1	early B cell factor 1	protein-coding
Hypomethylation	chr20	55934679	55936878	+	NM_001190472	100462983	Hs.727477	NM_001190472	ENSG00000256222	MTRNR2L3	HN3	MT-RNR2 like 3	protein-coding
Hypomethylation	chr18	55709610	55711809	+	NM_001243960	23327	Hs.185677	NM_015277	ENSG00000049759	NEDD4L	NEDD4-2|NEDD4.2|PVNH7|RSP5|hNEDD4-2	neural precursor cell expressed, developmentally down-regulated 4-like, E3 ubiquitin protein ligase	protein-coding
Hypomethylation	chr22	20849971	20852170	+	NR_033825	84861	Hs.517419	NM_032775	ENSG00000099910	KLHL22	KELCHL	kelch like family member 22	protein-coding
Hypomethylation	chr4	26491843	26494042	+	NM_000730	886	Hs.129	NM_000730	ENSG00000163394	CCKAR	CCK-A|CCK1-R|CCK1R|CCKRA	cholecystokinin A receptor	protein-coding
Hypomethylation	chr14	105194228	105196427	+	NM_199165	122622	Hs.592327	NM_152328	ENSG00000185100	ADSSL1	MPD5	adenylosuccinate synthase like 1	protein-coding
Hypomethylation	chr1	9646932	9649131	+	NM_001130924	199953	Hs.632365	NM_001010866	ENSG00000188807	TMEM201	Ima1|NET5|SAMP1	transmembrane protein 201	protein-coding
Hypomethylation	chr20	6405379	6407578	+	NR_109953	101929244	Hs.542488	NR_109953	ENSG00000229876	CASC20	-	cancer susceptibility 20 (non-protein coding)	ncRNA
Hypomethylation	chr19	13133395	13135594	+	NM_001271044	4784	Hs.257970	NM_002501	ENSG00000008441	NFIX	CTF|MRSHSS|NF-I/X|NF1-X|NF1A|SOTOS2	nuclear factor I X	protein-coding
Hypomethylation	chrX	151901228	151903427	+	NM_001166386	4111	Hs.169246	NM_005367	ENSG00000213401	MAGEA12	CT1.12|MAGE12	MAGE family member A12	protein-coding
Hypomethylation	chr6	74079316	74081515	+	NM_001080507	441161	Hs.671212	NM_001080507	ENSG00000203907	OOEP	C6orf156|FLOPED|HOEP19|KHDC2	oocyte expressed protein	protein-coding
Hypomethylation	chr6	36236237	36238436	+	NM_001145717	285848	Hs.407002	NM_173676	ENSG00000180316	PNPLA1	ARCI10|dJ50J22.1	patatin like phospholipase domain containing 1	protein-coding
Hypomethylation	chrX	153407698	153409897	+	NM_020061	5956	Hs.247787	NM_020061	ENSG00000102076	OPN1LW	CBBM|CBP|COD5|RCP|ROP	opsin 1, long wave sensitive	protein-coding
Hypomethylation	chr16	30124679	30126878	+	NM_024307	79153	Hs.289015	NM_024307	ENSG00000102886	GDPD3	GDE7	glycerophosphodiester phosphodiesterase domain containing 3	protein-coding
Hypomethylation	chr7	960327	962526	+	NM_001284311	11033	Hs.602573	NM_006869	ENSG00000105963	ADAP1	CENTA1|GCS1L|p42IP4	ArfGAP with dual PH domains 1	protein-coding
Hypomethylation	chr17	48844677	48846876	+	NR_107026	102466918		NR_107026	ENSG00000278672	MIR8059	hsa-mir-8059	microRNA 8059	ncRNA
Hypomethylation	chr1	246670445	246672644	+	NM_001167740	64754	Hs.567571	NM_022743	ENSG00000185420	SMYD3	KMT3E|ZMYND1|ZNFN3A1|bA74P14.1	SET and MYND domain containing 3	protein-coding
Hypomethylation	chrX	108777010	108779209	+	NM_018698	55916	Hs.25010	NM_018698	ENSG00000101888	NXT2	P15-2	nuclear transport factor 2 like export factor 2	protein-coding
Hypomethylation	chr19	2434799	2436998	+	NR_106958	102466806		NR_106958	ENSG00000283728	MIR7108	hsa-mir-7108	microRNA 7108	ncRNA
Hypomethylation	chr10	102090044	102092243	+	NM_016112	9033	Hs.159241	NM_016112	ENSG00000107593	PKD2L1	PCL|PKD2L|PKDL|TRPP3	polycystin 2 like 1, transient receptor potential cation channel	protein-coding
Hypomethylation	chrX	77224936	77227135	+	NM_001029891	441531	Hs.632822	NM_001029891	ENSG00000226784	PGAM4	PGAM-B|PGAM1|PGAM3|dJ1000K24.1	phosphoglycerate mutase family member 4	protein-coding
Hypomethylation	chr19	35628538	35630737	+	NM_021902	5348	Hs.442498	NM_005031	ENSG00000266964	FXYD1	PLM	FXYD domain containing ion transport regulator 1	protein-coding
Hypomethylation	chr1	198124108	198126307	+	NM_133494	140609	Hs.24119	NM_133494	ENSG00000151414	NEK7	-	NIMA related kinase 7	protein-coding
Hypomethylation	chr2	204190962	204193161	+	NM_001282932	10152	Hs.471156	NM_005759	ENSG00000138443	ABI2	ABI-2|ABI2B|AIP-1|AblBP3|SSH3BP2|argBP1|argBPIA|argBPIB	abl interactor 2	protein-coding
Hypomethylation	chr12	133263911	133266110	+	NM_018663	5827	Hs.430299	NM_018663	ENSG00000176894	PXMP2	PMP22	peroxisomal membrane protein 2	protein-coding
